# Supplementary material for: Streptococcus pyogenes EVs induce the alternative inflammasome via caspase-4/-5 in human monocytes
Source: EMBO Rep. 2025 Sep 8;26(19):4847–85. doi: 10.1038/s44319-025-00558-7 (PMC12508482; doi:10.1038/s44319-025-00558-7)
Supplement: Supplementary file 3 — Dataset EV1 [file 44319_2025_558_MOESM3_ESM.xlsx]

## Sheet: Legend
Dataset_EV1. Differentially expressed genes in primary monocytes infected with S. pyogenes or treated with Spy EVs for 4 h versus untreated cells (related to Figure 1). Genes were defined as differentially expressed when the log2 expression was ≤ -2 or ≥ 2 and the adjusted p-value was <0.01 after Benjamini-Hochberg correction for multiple comparisons.

## Sheet: Upregulated genes EVs
GENE_ID	baseMean	log2FoldChange	lfcSE	stat	pvalue	padj	GENE
ENSG00000108342.12	9648.98	12.7623	0.607715	21.0005	6.48474852550521e-98	1.77357872172567e-94	CSF3
ENSG00000136244.11	125027	11.1918	0.860256	13.0099	1.07485949628768e-38	8.32002091230231e-37	IL6
ENSG00000136688.10	2633.21	10.7867	0.545549	19.7723	5.15858278519713e-87	4.03106397643261e-84	IL36G
ENSG00000113302.4	8924.67	10.7779	0.695563	15.4953	3.73378325538351e-54	6.18902860816599e-52	IL12B
ENSG00000165694.9	155.532	10.0861	0.840122	12.0055	3.32573107962128e-33	1.8626364169483e-31	FRMD7
ENSG00000115009.11	36696.6	10.0276	0.480527	20.868	1.04680225420097e-96	2.45400357020543e-93	CCL20
ENSG00000138685.13	161.805	9.78109	0.816417	11.9805	4.49616395766231e-33	2.4759077364174e-31	FGF2
ENSG00000050730.15	23517.9	9.77826	0.449153	21.7705	4.42123620546495e-105	1.813812153292e-101	TNIP3
ENSG00000164400.5	1287.1	9.74262	0.563061	17.303	4.46711604743094e-67	1.4097187372758e-64	CSF2
ENSG00000275718.1	131.453	9.5264	1.01475	9.38796	6.11745896180074e-21	1.39427085504375e-19	CCL15
ENSG00000249738.8	62.214	9.48496	0.861974	11.0038	3.66481901736562e-28	1.405132712032e-26	AC008697.1
ENSG00000110944.8	11872.8	9.47187	0.474857	19.9468	1.59788610241546e-88	1.54243005533163e-85	IL23A
ENSG00000218976.2	57.2051	9.3638	0.831751	11.2579	2.11667223603411e-29	8.83831842069203e-28	RP11-528A10.1
ENSG00000124479.8	438.694	9.34829	0.56619	16.5109	3.06483919251666e-61	7.39617811017622e-59	NDP
ENSG00000213344.2	55.771	9.32651	0.822603	11.3378	8.52510954669407e-30	3.6697192592131e-28	PCNPP3
ENSG00000261618.1	2844.44	9.19583	0.560178	16.4159	1.47184097161541e-60	3.35457088114012e-58	RP11-79H23.3
ENSG00000140519.12	378.982	9.17439	0.951	9.6471	5.05640708537037e-22	1.25911441989268e-20	RHCG
ENSG00000115008.5	230271	9.13309	0.681237	13.4066	5.52960258773703e-41	4.77583044551393e-39	IL1A
ENSG00000122641.10	42767.1	9.11783	0.578311	15.7663	5.30701402852227e-56	9.57012090198357e-54	INHBA
ENSG00000205502.3	36.6396	9.08661	1.2731	7.13742	9.51009360489626e-13	1.00317915258335e-11	C2CD4B
ENSG00000117525.13	17104.4	8.92664	0.569127	15.6848	1.92179842806934e-55	3.39104432307719e-53	F3
ENSG00000154099.17	1916.02	8.81529	0.547398	16.104	2.39163455668072e-58	4.90584038439132e-56	DNAAF1
ENSG00000251230.5	11083.8	8.7923	0.398047	22.0886	4.06611632989617e-108	2.2241656324532e-104	MIR3945HG
ENSG00000171811.13	498.388	8.76845	0.860057	10.1952	2.08329718226135e-24	6.17092179799796e-23	CFAP46
ENSG00000166396.12	97.0481	8.71807	0.792871	10.9956	4.01310445028204e-28	1.52795925821643e-26	SERPINB7
ENSG00000102794.9	18746	8.55331	0.661514	12.9299	3.05185460353706e-38	2.30787714488678e-36	ACOD1
ENSG00000041982.15	451.329	8.55225	0.517135	16.5377	1.96238912407273e-61	4.87921295848993e-59	TNC
ENSG00000277632.1	54095.7	8.50305	0.447126	19.0171	1.23013495913834e-80	7.76404410748469e-78	CCL3
ENSG00000229664.1	51.9454	8.50026	0.804218	10.5696	4.12264991650441e-26	1.37785509429404e-24	RP11-536K7.5
ENSG00000179428.2	38.0674	8.41372	0.81104	10.374	3.25640766435935e-25	1.02175238570051e-23	AC073072.5
ENSG00000276085.1	25141.4	8.34154	0.425199	19.618	1.08562281295618e-85	7.74568276548299e-83	CCL3L3
ENSG00000114455.13	374.462	8.31394	0.455692	18.2447	2.28176762902088e-74	1.01199477816845e-71	HHLA2
ENSG00000256915.1	19.2066	8.14777	0.82232	9.90827	3.83215653042939e-23	1.03430408987412e-21	RP11-221N13.4
ENSG00000123610.4	30507.9	8.11254	0.461555	17.5765	3.72662082166183e-69	1.32943147137979e-66	TNFAIP6
ENSG00000232783.5	29.9329	8.06588	1.13085	7.13261	9.84865940225871e-13	1.03533953101259e-11	FRG2FP
ENSG00000173918.14	1224.81	8.05054	0.39451	20.4064	1.46631818832018e-92	2.05221577342407e-89	C1QTNF1
ENSG00000125538.11	1.17652e+06	7.91527	0.401703	19.7043	1.98199796713311e-86	1.47839030184793e-83	IL1B
ENSG00000105707.13	136.274	7.86289	0.577279	13.6206	3.01991923172963e-42	2.81573151094791e-40	HPN
ENSG00000266698.1	33.3081	7.85751	0.753875	10.4228	1.95073704787451e-25	6.20379747201952e-24	MIR3945
ENSG00000073756.11	105954	7.8463	0.383942	20.4361	7.98115167732706e-93	1.30970699024937e-89	PTGS2
ENSG00000163739.4	126091	7.81418	0.654952	11.9309	8.16652072225175e-33	4.4083093767155e-31	CXCL1
ENSG00000256268.1	41.5112	7.80672	0.799695	9.76212	1.6370226292828e-22	4.23047895220957e-21	RP11-221N13.3
ENSG00000219565.2	161.453	7.7828	0.496294	15.6818	2.01356876298574e-55	3.51517695751022e-53	ZNF259P1
ENSG00000232194.1	39.4043	7.77232	0.887394	8.75859	1.97701885683802e-18	3.65347741449458e-17	RP1-313L4.3
ENSG00000243649.8	853.676	7.75327	0.708852	10.9378	7.6030053351076e-28	2.84852323171497e-26	CFB
ENSG00000162891.10	228.634	7.73824	0.630582	12.2716	1.28712953222523e-34	7.88126702381198e-33	IL20
ENSG00000111186.12	482.873	7.72661	0.348627	22.1629	7.827547772562e-109	6.42250294738712e-105	WNT5B
ENSG00000228277.1	14.3262	7.72418	0.861828	8.96255	3.17262541383344e-19	6.2726244627719e-18	AC112518.3
ENSG00000276462.1	23.6585	7.71926	0.853573	9.04347	1.51782042253694e-19	3.09025224985498e-18	BX255923.3
ENSG00000166670.9	152.547	7.65553	1.31052	5.84157	5.17099116735576e-9	3.46068372986574e-8	MMP10
ENSG00000275302.1	42848.2	7.64756	0.384287	19.9007	4.01596073170287e-88	3.66121753373578e-85	CCL4
ENSG00000230647.1	348.927	7.64661	0.463668	16.4916	4.21848813318863e-61	1.00326652558877e-58	AC022816.2
ENSG00000125462.16	1576.69	7.64124	0.481937	15.8553	1.2922625956805e-56	2.4374746201284e-54	C1orf61
ENSG00000249173.5	71.0348	7.61366	0.597351	12.7457	3.2938662587353e-37	2.31984314617366e-35	LINC01093
ENSG00000269826.1	21.5732	7.58684	0.990365	7.66065	1.84988136282254e-14	2.34413537945312e-13	RP11-158I3.3
ENSG00000257747.1	16.2676	7.53745	0.908719	8.29459	1.08962254220858e-16	1.71599864852618e-15	RP11-362A1.1
ENSG00000232759.1	50.9132	7.53471	0.662513	11.3729	5.70415359127212e-30	2.51626775356923e-28	AC002480.3
ENSG00000232903.2	12.408	7.52419	1.0214	7.36654	1.75113456983632e-13	2.00671217116019e-12	LINC01166
ENSG00000165474.5	5833.27	7.5239	0.752307	10.0011	1.50708270368268e-23	4.20599101486953e-22	GJB2
ENSG00000187479.5	134.837	7.51046	0.631115	11.9003	1.17922032140798e-32	6.30325911215146e-31	C11orf96
ENSG00000232517.2	122.038	7.48029	0.537432	13.9186	4.88473482184463e-44	4.97878872214102e-42	AC112198.1
ENSG00000242113.3	48.9483	7.47745	0.668193	11.1906	4.53526591975265e-29	1.82411063095934e-27	RN7SL124P
ENSG00000276070.4	17985.9	7.47336	0.498319	14.9971	7.66415450128025e-51	1.09364152492182e-48	CCL4L2
ENSG00000279212.1	110.492	7.44504	0.596191	12.4877	8.71676323610415e-36	5.69888783683144e-34	RP13-16H11.8
ENSG00000123689.5	16422.6	7.40952	0.363141	20.404	1.54055449148128e-92	2.05221577342407e-89	G0S2
ENSG00000084734.8	138.877	7.40389	0.50476	14.6681	1.03131283082735e-48	1.32217527764663e-46	GCKR
ENSG00000269303.1	18.9862	7.40168	0.857406	8.63264	5.9949932579859e-18	1.06700476533133e-16	CTD-2527I21.7
ENSG00000138771.14	45.9416	7.37042	1.38116	5.33639	9.48154365599511e-8	5.29765513772148e-7	SHROOM3
ENSG00000106341.10	225.85	7.36233	0.874358	8.42027	3.756277446781e-17	6.19502642227902e-16	PPP1R17
ENSG00000224116.6	107.938	7.30473	0.597296	12.2297	2.15829762629128e-34	1.29735033140806e-32	INHBA-AS1
ENSG00000257194.2	62.6761	7.24761	0.552055	13.1284	2.26301188890133e-39	1.80271966489665e-37	RP11-567C2.1
ENSG00000231560.1	142.877	7.24536	0.526255	13.7678	3.98310972586918e-43	3.86762311251558e-41	AC091814.3
ENSG00000234285.1	16.3676	7.19272	0.827805	8.68891	3.65945883032529e-18	6.61362548520243e-17	GAPDHP49
ENSG00000230923.1	12.7317	7.18398	0.813803	8.82767	1.06880729308003e-18	2.01367711589476e-17	LINC00309
ENSG00000238033.1	16.3069	7.1803	0.856108	8.38715	4.98069634907499e-17	8.10845506828577e-16	AC002480.2
ENSG00000108702.3	92.9338	7.14354	0.579567	12.3256	6.59100841313262e-35	4.08145087017005e-33	CCL1
ENSG00000220412.1	15.8653	7.13693	0.901563	7.91618	2.44926026252518e-15	3.40324817172211e-14	RP11-95M15.2
ENSG00000105509.10	2974.66	7.11273	0.533228	13.339	1.37281406837039e-40	1.1612308691731e-38	HAS1
ENSG00000260583.1	347.163	7.11182	0.756849	9.39661	5.63469926296007e-21	1.28602802371592e-19	AP000223.42
ENSG00000267737.1	120.102	7.09263	0.459189	15.446	8.02892828337563e-54	1.31754713130194e-51	AC061992.2
ENSG00000270938.1	9.28146	7.08716	0.90503	7.83085	4.84573127151886e-15	6.56634600872209e-14	RAP2CP1
ENSG00000274736.4	402.488	7.08484	0.383511	18.4736	3.36679267181982e-76	1.7265333670176e-73	CCL23
ENSG00000169862.18	25.0492	7.08146	0.792865	8.93149	4.20315283838266e-19	8.16257255359283e-18	CTNND2
ENSG00000203364.2	107.191	7.05248	0.576467	12.234	2.04637829277159e-34	1.23459808030815e-32	RP11-370F5.4
ENSG00000230298.1	8.91425	7.03326	0.850016	8.27427	1.29247104959264e-16	2.01610740720677e-15	RP11-253D19.2
ENSG00000140955.10	14.4952	7.02135	1.0087	6.96079	3.38362724077479e-12	3.35095491980171e-11	ADAD2
ENSG00000142224.15	1911.15	7.01919	0.555259	12.6413	1.25008506312912e-36	8.61928398569279e-35	IL19
ENSG00000204960.6	141.918	7.00662	0.470999	14.8761	4.71298860806232e-50	6.55424941172057e-48	BLACE
ENSG00000105246.5	2961.16	6.99633	0.339491	20.6083	2.31190752885627e-94	4.74230031856642e-91	EBI3
ENSG00000267365.1	388.8	6.9918	0.341692	20.4623	4.66684001862282e-93	8.50920496728895e-90	KCNJ2-AS1
ENSG00000131459.12	113.448	6.96086	0.681197	10.2186	1.63749605571986e-24	4.91248816715959e-23	GFPT2
ENSG00000253522.5	9952.44	6.95462	0.392859	17.7026	4.00524036561844e-70	1.46057765332886e-67	MIR3142HG
ENSG00000104432.13	713.542	6.94146	0.387394	17.9184	8.4798345508315e-72	3.39400207266207e-69	IL7
ENSG00000123700.4	16166.4	6.92767	0.37265	18.5903	3.85135358041764e-77	2.10669040848845e-74	KCNJ2
ENSG00000232810.3	9650.87	6.90371	0.45968	15.0185	5.55254452647344e-51	7.99274172626571e-49	TNF
ENSG00000163082.9	14481.8	6.8811	0.459069	14.9893	8.63204574737973e-51	1.22113681650432e-48	SGPP2
ENSG00000265096.1	7.95304	6.8793	0.88856	7.74208	9.78023774964887e-15	1.2788342746752e-13	C1QTNF1-AS1
ENSG00000226435.10	13.284	6.87749	0.90721	7.58093	3.43098116440528e-14	4.2205697832002e-13	ANKRD18DP
ENSG00000250685.7	10.0249	6.85275	1.10893	6.17961	6.42581392082302e-10	4.84593779598832e-9	RP11-486L19.2
ENSG00000228800.1	121.807	6.81892	0.529281	12.8834	5.5840524335862e-38	4.16519547432498e-36	RP11-253D19.1
ENSG00000226212.2	20.7138	6.80477	0.813965	8.36003	6.27041852567646e-17	1.00781163571352e-15	TRGV6
ENSG00000279393.1	9.63955	6.79774	0.894105	7.60284	2.89696664929572e-14	3.60692129855408e-13	RP11-95G6.1
ENSG00000101331.15	109.261	6.79564	0.459686	14.7832	1.87957989132906e-49	2.48741177554112e-47	CCM2L
ENSG00000273124.1	58.8896	6.77114	0.613736	11.0327	2.65887751357299e-28	1.02663952935842e-26	RP11-236B18.5
ENSG00000004846.16	60.3614	6.75622	0.615549	10.9759	4.9889292996419e-28	1.89072355212756e-26	ABCB5
ENSG00000258153.1	11.9825	6.73438	0.83981	8.01893	1.06670955654482e-15	1.53819892995611e-14	HSPE1P4
ENSG00000228695.10	214.441	6.70616	1.04356	6.42623	1.30809618824338e-10	1.07222070175194e-9	CES1P1
ENSG00000134460.15	4483.4	6.70508	0.350554	19.1271	1.50221457981941e-81	9.86053650193464e-79	IL2RA
ENSG00000081041.8	53142.2	6.70405	0.468016	14.3244	1.54088690047419e-46	1.7933300735306e-44	CXCL2
ENSG00000233834.6	284.036	6.69095	0.437696	15.2867	9.37231517370706e-53	1.4373802990704e-50	AC005083.1
ENSG00000279204.1	24.0437	6.67712	0.795997	8.38837	4.92922769678488e-17	8.03263421094736e-16	RP11-175K6.2
ENSG00000256442.1	11.5341	6.67664	0.82954	8.04861	8.37411501268781e-16	1.22041942591658e-14	RP11-705C15.4
ENSG00000178803.10	427.83	6.66444	0.471265	14.1416	2.10496277048041e-45	2.27252888576207e-43	ADORA2A-AS1
ENSG00000128271.21	22091	6.66419	0.383322	17.3853	1.06536045618006e-67	3.56787042569688e-65	ADORA2A
ENSG00000228923.1	42.7918	6.6527	0.634255	10.489	9.70591420488062e-26	3.14770853956702e-24	AP000355.2
ENSG00000198535.5	32.5643	6.62014	0.80957	8.17736	2.90132715510816e-16	4.3840495962546e-15	C2CD4A
ENSG00000253939.1	17.5727	6.59561	0.909625	7.25091	4.13969073027327e-13	4.57456733224137e-12	RP11-44K6.3
ENSG00000168389.17	8461.92	6.58352	0.369136	17.8349	3.78663568170924e-71	1.44508584969415e-68	MFSD2A
ENSG00000105855.9	16242.5	6.53665	0.350205	18.6652	9.50074412275167e-78	5.37611072601224e-75	ITGB8
ENSG00000105711.11	983.961	6.52959	0.349736	18.67	8.67882817709481e-78	5.08641322807592e-75	SCN1B
ENSG00000189001.10	20.776	6.50619	0.796626	8.16719	3.15658020540682e-16	4.74789011647351e-15	SBSN
ENSG00000147257.13	13.1584	6.50062	0.938064	6.92983	4.21354366244763e-12	4.12801501497109e-11	GPC3
ENSG00000225345.3	10.0636	6.49126	0.862467	7.52639	5.21631600210668e-14	6.2664528253712e-13	SNX18P3
ENSG00000118322.12	20.0983	6.45647	0.752911	8.57534	9.87963099596803e-18	1.73395448816936e-16	ATP10B
ENSG00000162897.14	35.8519	6.39214	0.808229	7.90882	2.59847684963417e-15	3.60448056656777e-14	FCAMR
ENSG00000102755.11	4263.83	6.38922	0.346552	18.4365	6.6900584131693e-76	3.22893701647377e-73	FLT1
ENSG00000261504.1	9.05129	6.34796	0.845192	7.51067	5.88251052081788e-14	7.03073544403652e-13	LINC01686
ENSG00000185433.8	75.3081	6.34115	0.599514	10.5771	3.80386164379065e-26	1.27912642570911e-24	LINC00158
ENSG00000234883.5	9704.29	6.3123	0.412308	15.3097	6.58769621039031e-53	1.02545413561972e-50	MIR155HG
ENSG00000224081.8	8.9872	6.30769	0.931805	6.76933	1.29384307209348e-11	1.19684130851488e-10	SLC44A3-AS1
ENSG00000267034.1	1356.83	6.30009	0.534925	11.7775	5.0968827808301e-32	2.55779346891199e-30	RP11-384O8.1
ENSG00000119698.11	29.0813	6.28372	0.666366	9.42982	4.10784547535293e-21	9.5346172914486e-20	PPP4R4
ENSG00000169429.10	1.29548e+06	6.26008	0.381507	16.4088	1.6541510812356e-60	3.71844099220223e-58	CXCL8
ENSG00000236790.5	88.5569	6.23286	0.516301	12.0721	1.48230077541807e-33	8.50508941419948e-32	LINC00299
ENSG00000197632.8	271648	6.23189	0.508147	12.2639	1.41435395057278e-34	8.62808488063172e-33	SERPINB2
ENSG00000153132.12	174.279	6.22639	0.727272	8.56129	1.11615542987798e-17	1.94438541446896e-16	CLGN
ENSG00000229962.1	5.0796	6.21956	1.07327	5.79498	6.83283880799968e-9	4.48507539357099e-8	AP000221.1
ENSG00000104368.17	212.929	6.20879	0.405264	15.3203	5.59193162030299e-53	8.82342287395885e-51	PLAT
ENSG00000163734.4	62216.9	6.19869	0.536596	11.5519	7.22263739702481e-31	3.35760565680388e-29	CXCL3
ENSG00000227145.1	6.37278	6.19219	0.925576	6.6901	2.23025271688102e-11	2.01866779283053e-10	IL21-AS1
ENSG00000229740.1	6.41417	6.18924	0.930638	6.65053	2.92037815592052e-11	2.59325787546839e-10	U91324.1
ENSG00000250148.1	30.405	6.18118	0.577354	10.7061	9.53434739768136e-27	3.32355306728199e-25	KRT8P31
ENSG00000250748.6	6.42064	6.18097	0.869428	7.10923	1.16689474426884e-12	1.21733901801981e-11	RP11-230G5.2
ENSG00000172551.10	6.15404	6.15577	1.01832	6.04504	1.49372929091541e-9	1.07603589393862e-8	MUCL1
ENSG00000128917.6	8.03003	6.14435	0.949162	6.47344	9.57946782771559e-11	7.96751480247404e-10	DLL4
ENSG00000106258.13	222.572	6.09464	0.482174	12.6399	1.27204421298119e-36	8.73399394770769e-35	CYP3A5
ENSG00000164683.16	1065.97	6.08925	0.419946	14.5001	1.21011884606943e-47	1.49308648601499e-45	HEY1
ENSG00000253687.1	4.53163	6.06073	0.889594	6.81291	9.56441415597539e-12	8.94313597148468e-11	CTC-348L5.1
ENSG00000275385.1	50.6629	6.05689	0.622973	9.72255	2.4164693252965e-22	6.16707023765407e-21	CCL18
ENSG00000054179.11	7.63008	6.05672	0.935734	6.47269	9.62716580705873e-11	8.00313023778287e-10	ENTPD2
ENSG00000163661.3	9416.93	6.04612	0.496606	12.1749	4.22973567594273e-34	2.49676123892878e-32	PTX3
ENSG00000196611.4	56.754	6.0438	1.00405	6.01944	1.75017989581701e-9	1.2481726245266e-8	MMP1
ENSG00000273036.2	7.32743	6.02616	0.934271	6.45012	1.11761578290824e-10	9.23468026058618e-10	FAM95C
ENSG00000280228.1	92.2748	6.02574	0.429365	14.034	9.64807405147881e-45	1.00205629863777e-42	RP11-67L14.1
ENSG00000239744.3	7.33623	6.02096	0.900275	6.68791	2.26384746180292e-11	2.04456449357105e-10	RN7SL63P
ENSG00000125657.4	393.137	6.01423	0.415184	14.4857	1.49218570726403e-47	1.80049760707373e-45	TNFSF9
ENSG00000145777.14	50.1211	5.9952	0.640896	9.3544	8.4074981963503e-21	1.89515172255643e-19	TSLP
ENSG00000231574.5	17.7369	5.98083	0.746663	8.01008	1.14634591818256e-15	1.64724487892958e-14	LINC02015
ENSG00000137393.9	25300.6	5.95833	0.293643	20.291	1.54342640234897e-91	1.80911623303904e-88	RNF144B
ENSG00000226239.1	17.1487	5.9526	0.70071	8.49509	1.97781486093322e-17	3.37379853096821e-16	RP1-310O13.7
ENSG00000237732.9	731.974	5.94718	0.473515	12.5596	3.5193911205769e-36	2.37667523821675e-34	AC010980.2
ENSG00000100024.14	1693.61	5.94603	0.328951	18.0757	4.94784682009144e-73	2.08190170045386e-70	UPB1
ENSG00000255521.1	189.945	5.94021	0.370962	16.013	1.03687265176281e-57	2.05000966450936e-55	RP4-607I7.1
ENSG00000243089.1	6.8956	5.9313	0.945593	6.27258	3.55123528696135e-10	2.77107803419095e-9	RP11-779P15.2
ENSG00000237513.1	586.026	5.93091	0.374711	15.8279	1.99676619737938e-56	3.68167789876355e-54	RP11-325F22.2
ENSG00000232949.1	6.84469	5.92251	0.839517	7.05467	1.73010896487546e-12	1.75905130815405e-11	AC002480.4
ENSG00000180071.19	25.4447	5.91489	0.612535	9.65641	4.61748444315917e-22	1.15860733504957e-20	ANKRD18A
ENSG00000235673.1	8.70995	5.90918	0.845315	6.9905	2.73903383095728e-12	2.73736572265585e-11	RP11-109P14.8
ENSG00000164181.13	5899.32	5.90676	0.344777	17.1321	8.55064765052461e-66	2.50564514187694e-63	ELOVL7
ENSG00000116833.13	52.8255	5.84919	0.647089	9.03923	1.57778928601629e-19	3.20439630984249e-18	NR5A2
ENSG00000117090.14	1837.15	5.84223	0.552726	10.5699	4.11090382524572e-26	1.37673330147515e-24	SLAMF1
ENSG00000249628.2	145.018	5.82901	0.528286	11.0338	2.62522872471111e-28	1.01603781538937e-26	LINC00942
ENSG00000225541.1	3.87518	5.82705	0.929439	6.26943	3.62370087959855e-10	2.82225588202241e-9	AC002480.5
ENSG00000242048.3	4401.41	5.82658	0.325577	17.8962	1.26265417896984e-71	4.93337025640358e-69	RP13-452N2.1
ENSG00000254281.1	648.907	5.81406	0.370486	15.6931	1.68702949605146e-55	3.00914717719614e-53	KB-1507C5.4
ENSG00000105825.11	238.942	5.8093	0.54287	10.7011	1.00588873283731e-26	3.49716824276699e-25	TFPI2
ENSG00000150510.16	169.742	5.80581	0.463449	12.5274	5.28674725490686e-36	3.49820655052506e-34	FAM124A
ENSG00000253556.1	15.1595	5.75215	0.752132	7.64779	2.04469756849121e-14	2.57707274185413e-13	MTCO1P4
ENSG00000265185.5	6.02963	5.73931	1.00261	5.7244	1.03802513057937e-8	6.6151426768184e-8	SNORD3B-1
ENSG00000170961.6	16.665	5.6638	0.790113	7.16834	7.59113912140059e-13	8.08375035575495e-12	HAS2
ENSG00000115226.9	51.9699	5.65427	0.42141	13.4175	4.77646266524543e-41	4.14718266331627e-39	FNDC4
ENSG00000130368.5	80.0273	5.6502	0.813905	6.94209	3.86352134342055e-12	3.80098232886878e-11	MAS1
ENSG00000144837.8	15.8083	5.61861	0.744655	7.54525	4.51427256542547e-14	5.4550230337726e-13	PLA1A
ENSG00000233058.1	534.781	5.61591	0.345876	16.2367	2.77239182230292e-59	5.83268587230653e-57	LINC00884
ENSG00000187672.12	13.5346	5.6077	0.79627	7.04246	1.88869422236883e-12	1.91435899870738e-11	ERC2
ENSG00000172602.9	249.663	5.60571	0.364893	15.3626	2.91506887134424e-53	4.64429904648146e-51	RND1
ENSG00000184557.4	41262.2	5.60198	0.394141	14.2131	7.59397138131899e-46	8.47735172567651e-44	SOCS3
ENSG00000136695.14	248.984	5.59477	0.603109	9.27655	1.75048955171677e-20	3.86615525486839e-19	IL36RN
ENSG00000137673.8	270.077	5.59047	0.59088	9.46127	3.04237323556645e-21	7.13219211366364e-20	MMP7
ENSG00000163735.6	14379.1	5.58001	0.535402	10.4221	1.96555477271006e-25	6.23883052614549e-24	CXCL5
ENSG00000240481.3	3.20468	5.55493	1.03166	5.38443	7.26728501146371e-8	4.11653942140558e-7	RN7SL38P
ENSG00000166016.5	2957.6	5.535	0.553054	10.0081	1.40473284825243e-23	3.94045573330297e-22	ABTB2
ENSG00000245812.2	8.59826	5.51902	0.846601	6.51903	7.07621644332625e-11	5.99487412674155e-10	LINC02202
ENSG00000230438.6	1886.69	5.51898	0.325453	16.9578	1.68471999340922e-64	4.76659570549056e-62	SERPINB9P1
ENSG00000205856.3	127.454	5.50085	0.403129	13.6454	2.15067570638934e-42	2.02830967481892e-40	C22orf42
ENSG00000162433.14	2721.98	5.49079	0.459048	11.9612	5.6703169730166e-33	3.10166338424008e-31	AK4
ENSG00000138378.17	6681.71	5.48673	0.388615	14.1187	2.91405409999436e-45	3.08513727618757e-43	STAT4
ENSG00000179213.13	8.21886	5.47831	0.872289	6.28038	3.37743989480927e-10	2.64300375173201e-9	SIGLECL1
ENSG00000186827.10	3692.45	5.47762	0.368165	14.8782	4.5689903633482e-50	6.4083018685935e-48	TNFRSF4
ENSG00000232803.1	8.3854	5.47592	0.877987	6.2369	4.46328249005071e-10	3.43861341134893e-9	SLCO4A1-AS1
ENSG00000137757.10	1363.02	5.45393	0.270949	20.1289	4.11653118014374e-90	4.22201729163492e-87	CASP5
ENSG00000234263.1	23.8726	5.45251	0.626697	8.7004	3.30723162616081e-18	6.00350342757732e-17	RP3-325F22.3
ENSG00000121594.11	1661.96	5.43389	0.471383	11.5275	9.58537285250134e-31	4.41842608172885e-29	CD80
ENSG00000225111.1	12.3173	5.43197	0.752667	7.21697	5.31596166244237e-13	5.79634092230427e-12	AC083900.1
ENSG00000253795.1	10.2102	5.42703	0.917199	5.91696	3.27943105485074e-9	2.25830732732273e-8	MTND1P5
ENSG00000003989.17	25.5592	5.42412	0.943408	5.74949	8.95140636429607e-9	5.76049327208229e-8	SLC7A2
ENSG00000170054.14	19.2369	5.39002	0.637641	8.45306	2.83763984509223e-17	4.73709764577452e-16	SERPINA9
ENSG00000283828.1	86.8162	5.38412	0.523159	10.2916	7.69255756937918e-25	2.36838404715783e-23	RP11-98F14.12
ENSG00000179431.6	158.745	5.36679	0.419338	12.7982	1.67689380327391e-37	1.20692225051425e-35	FJX1
ENSG00000102970.10	4.71634	5.35871	0.962912	5.5651	2.61997057391235e-8	1.57083365428943e-7	CCL17
ENSG00000231858.5	13.7438	5.35069	0.653119	8.19252	2.55810868126047e-16	3.87971935854753e-15	AC067945.4
ENSG00000218565.2	479.272	5.34611	0.438852	12.182	3.87529442424181e-34	2.30411527180464e-32	RP11-12A2.1
ENSG00000249881.1	2.73219	5.33383	0.904105	5.89957	3.64452082571728e-9	2.49090323823492e-8	CTB-57H20.1
ENSG00000258860.1	43.6385	5.3221	0.448524	11.8658	1.78182510565374e-32	9.46270226012228e-31	RP11-561B11.3
ENSG00000269902.1	7.33115	5.29594	0.861047	6.15059	7.71962721349548e-10	5.77651995319019e-9	RP6-99M1.3
ENSG00000121101.15	91.2673	5.29213	0.369026	14.3408	1.21580900168691e-46	1.43535436817857e-44	TEX14
ENSG00000120217.13	9617.56	5.27781	0.525981	10.0342	1.0781493491628e-23	3.07160257287528e-22	CD274
ENSG00000184937.13	21.4456	5.27275	0.546171	9.65404	4.72575707373241e-22	1.18396448213662e-20	WT1
ENSG00000228670.4	11.0941	5.26698	0.92836	5.67343	1.39967917986038e-8	8.73335944544061e-8	NANOGP2
ENSG00000110047.17	62145.6	5.26519	0.377216	13.958	2.81149303105325e-44	2.88353753997399e-42	EHD1
ENSG00000197083.11	38.0837	5.25278	0.564233	9.30959	1.28327775741729e-20	2.84960595388603e-19	ZNF300P1
ENSG00000165891.15	153.46	5.24696	0.514648	10.1953	2.08203068903969e-24	6.17092179799796e-23	E2F7
ENSG00000261120.1	4.35235	5.24408	0.932815	5.62178	1.89003713083573e-8	1.15000034545845e-7	RP11-62H20.1
ENSG00000067798.14	10.7097	5.22365	0.905776	5.76704	8.06737048368353e-9	5.24714822184886e-8	NAV3
ENSG00000168734.13	1395.44	5.22125	0.308498	16.9247	2.95743548501288e-64	8.22568073034938e-62	PKIG
ENSG00000235947.1	10.5712	5.21059	0.688272	7.57054	3.71664311039076e-14	4.53458092501951e-13	EGOT
ENSG00000102096.9	6990.81	5.2072	0.282013	18.4644	3.99449877899183e-76	1.98635530191685e-73	PIM2
ENSG00000089351.14	25703.8	5.20431	0.394424	13.1947	9.40908494519652e-40	7.60606324880172e-38	GRAMD1A
ENSG00000168334.8	19.074	5.20333	0.621025	8.37862	5.35524541498601e-17	8.70094824355648e-16	XIRP1
ENSG00000013619.13	2107.89	5.19146	0.483649	10.734	7.05153476534372e-27	2.48850936557614e-25	MAMLD1
ENSG00000253831.1	342.613	5.18096	0.490282	10.5673	4.22430649391505e-26	1.40896076351923e-24	ETV3L
ENSG00000236116.1	4.0351	5.16654	0.903922	5.7157	1.09255795575466e-8	6.92769553861435e-8	AC064853.2
ENSG00000255874.2	231.531	5.15671	0.423426	12.1785	4.04426700920869e-34	2.39589969751316e-32	LINC00346
ENSG00000107104.18	14329	5.15515	0.388203	13.2795	3.04338632535454e-40	2.53512536035878e-38	KANK1
ENSG00000136694.8	3.13082	5.14245	1.09663	4.68933	2.74095e-06	1.23535e-05	IL36A
ENSG00000236823.1	4.0708	5.14177	1.27331	4.03811	5.38834e-05	0.000193824	RP1-249F5.3
ENSG00000255864.5	8.31186	5.14122	0.735845	6.98682	2.81194469549937e-12	2.80681340955868e-11	RP11-444D3.1
ENSG00000183242.11	6.51327	5.13768	0.825911	6.22062	4.95179548912508e-10	3.79892304705669e-9	WT1-AS
ENSG00000133048.12	70.3891	5.13064	0.511753	10.0256	1.17614928669254e-23	3.32769134390079e-22	CHI3L1
ENSG00000008118.9	69.7135	5.12687	0.433659	11.8223	2.9921821686806e-32	1.55878442501742e-30	CAMK1G
ENSG00000280091.1	69.7014	5.12575	0.429015	11.9477	6.67300975173901e-33	3.62596324589527e-31	CTC-312O10.3
ENSG00000013588.7	48.5634	5.12384	0.655446	7.81733	5.39544822227913e-15	7.28718562367083e-14	GPRC5A
ENSG00000211689.7	521.13	5.09116	0.531675	9.5757	1.01173408784625e-21	2.44875462854823e-20	TRGC1
ENSG00000262074.6	11.0192	5.08807	0.882517	5.76541	8.14591352457295e-9	5.29194144648623e-8	SNORD3B-2
ENSG00000223901.2	17.9204	5.08682	0.609156	8.3506	6.79156561259577e-17	1.08943882407328e-15	AP001469.5
ENSG00000156127.6	2135.48	5.04002	0.45034	11.1916	4.48407315765136e-29	1.80795185545599e-27	BATF
ENSG00000282221.1	13.8743	5.02687	0.650482	7.72793	1.09311443376505e-14	1.42026982249284e-13	RP11-27G14.4
ENSG00000255921.1	114.786	5.01882	0.424818	11.814	3.30314222800871e-32	1.7099231533635e-30	RP11-662I13.2
ENSG00000229017.6	6.02648	5.00147	0.813975	6.1445	8.02160666351838e-10	5.97524127772749e-9	LINC01277
ENSG00000227502.2	87.0341	5.00136	0.371468	13.4638	2.55517633861775e-41	2.27882846286507e-39	LINC01268
ENSG00000244675.2	91.9494	4.99738	0.311935	16.0206	9.17587881887183e-58	1.83629477338642e-55	AC108676.1
ENSG00000231233.1	166.354	4.9831	0.389732	12.786	1.96360593277811e-37	1.39492525354497e-35	CFAP58-AS1
ENSG00000253535.5	232.647	4.97018	0.424747	11.7015	1.25230226939287e-31	6.09800600615343e-30	RP11-624C23.1
ENSG00000056558.10	60658.7	4.96738	0.322532	15.4012	1.60665808480889e-53	2.6104217001697e-51	TRAF1
ENSG00000255355.1	31.1069	4.9664	0.456177	10.887	1.32971709440328e-27	4.87068248195485e-26	AP000640.2
ENSG00000184588.17	17502.7	4.96583	0.353497	14.0477	7.95312119882361e-45	8.31278464157296e-43	PDE4B
ENSG00000136689.18	38743.5	4.9622	0.586339	8.46302	2.60541779998914e-17	4.37166729016582e-16	IL1RN
ENSG00000185338.4	1742.29	4.962	0.437197	11.3496	7.45264117812887e-30	3.2439745817797e-28	SOCS1
ENSG00000278095.1	5.89566	4.9556	0.935329	5.29825	1.16920138832324e-7	6.44710846182269e-7	RP11-283G6.6
ENSG00000150938.9	4324.59	4.95536	0.285299	17.369	1.41638236387372e-67	4.55741854728779e-65	CRIM1
ENSG00000228477.1	79.1452	4.95139	0.425422	11.6388	2.61742043603097e-31	1.25590261272714e-29	RP3-342P20.2
ENSG00000165805.9	2.70645	4.95072	1.08156	4.57738	4.7084e-06	2.03811e-05	C12orf50
ENSG00000217414.2	5.69978	4.94898	0.955888	5.17737	2.25040020514643e-7	1.19512e-06	DDX18P3
ENSG00000172403.10	291.552	4.94857	0.478117	10.3501	4.17992496471615e-25	1.30156676795051e-23	SYNPO2
ENSG00000232618.1	18.376	4.94254	0.52845	9.35291	8.52669545823819e-21	1.91938371014662e-19	RP11-439L18.1
ENSG00000148459.15	1249.49	4.91142	0.355891	13.8003	2.53672581946508e-43	2.47783754151321e-41	PDSS1
ENSG00000184545.10	58.0006	4.89934	0.513528	9.54054	1.42084050668852e-21	3.39388540243938e-20	DUSP8
ENSG00000163874.10	14835.9	4.89772	0.289574	16.9135	3.57644455313085e-64	9.78157585281286e-62	ZC3H12A
ENSG00000225329.3	4.45211	4.89223	0.970942	5.03864	4.68846364527255e-7	2.37169e-06	LHFPL3-AS2
ENSG00000267712.5	4.404	4.88326	0.877003	5.56812	2.57503286745185e-8	1.54501972047111e-7	LINC01539
ENSG00000198829.6	467.686	4.86418	0.551166	8.82525	1.09211089810169e-18	2.0552224584689e-17	SUCNR1
ENSG00000250274.1	874.806	4.8525	0.4557	10.6485	1.77267883309852e-26	6.09846114279805e-25	CTB-114C7.4
ENSG00000075651.15	3005.07	4.84584	0.375133	12.9177	3.57837912491298e-38	2.69363309356982e-36	PLD1
ENSG00000226933.1	4.29763	4.84524	0.90818	5.33511	9.54873547771206e-8	5.33318495394113e-7	NRBF2P2
ENSG00000135373.12	477.806	4.84399	0.432694	11.195	4.31593075505745e-29	1.74444393326337e-27	EHF
ENSG00000112096.16	644209	4.83678	0.336066	14.3924	5.77980252090905e-47	6.87293908464619e-45	SOD2
ENSG00000169715.14	93.4652	4.8244	0.475891	10.1376	3.76129115696918e-24	1.09437567173518e-22	MT1E
ENSG00000225519.1	5.2534	4.81042	0.862937	5.57448	2.48272836099027e-8	1.49196400196718e-7	RP11-236B18.2
ENSG00000249661.1	22.7608	4.81011	0.478024	10.0625	8.09411673781365e-24	2.31401490709969e-22	TNRC18P1
ENSG00000226380.9	3027.66	4.80522	0.445112	10.7955	3.61354996322735e-27	1.30040251966142e-25	AC058791.1
ENSG00000126218.11	14.6982	4.80216	0.694644	6.91312	4.74120535212271e-12	4.60646416982437e-11	F10
ENSG00000253372.5	127.805	4.8017	0.279931	17.1532	5.95301409666052e-66	1.77616293320362e-63	RP11-44N11.1
ENSG00000233896.1	19.207	4.79448	0.584848	8.19782	2.44781316613484e-16	3.71587549086705e-15	RP4-684O24.5
ENSG00000274717.1	104.205	4.78439	0.468846	10.2046	1.89074166739299e-24	5.64128559307617e-23	RP1-47A17.1
ENSG00000149557.12	753.127	4.77616	0.296689	16.0982	2.6251656019953e-58	5.31839105293122e-56	FEZ1
ENSG00000065618.18	32.7446	4.77567	0.598734	7.97628	1.50807358625565e-15	2.14449632152992e-14	COL17A1
ENSG00000279065.1	2.41775	4.77044	1.40609	3.39271	0.000692055	0.00199414	RP11-264J4.10
ENSG00000110436.11	543.738	4.75971	0.479658	9.92313	3.30246824244873e-23	8.95760394356754e-22	SLC1A2
ENSG00000121380.12	181.393	4.75706	0.407357	11.6779	1.65362778672401e-31	7.98118587651206e-30	BCL2L14
ENSG00000174145.7	3.09917	4.74541	1.01343	4.68254	2.83348e-06	1.27285e-05	NWD2
ENSG00000079385.21	90.6272	4.74317	0.571764	8.29567	1.07970751129619e-16	1.70365387118947e-15	CEACAM1
ENSG00000230943.1	27.7609	4.74168	0.421476	11.2502	2.31152279381639e-29	9.57881036528458e-28	RP11-367G18.1
ENSG00000047936.10	11.4747	4.73773	0.67535	7.01523	2.2957883788105e-12	2.30844897648777e-11	ROS1
ENSG00000118503.14	77159.9	4.73688	0.304966	15.5325	2.09126786016838e-54	3.501806692384e-52	TNFAIP3
ENSG00000141682.11	3397.33	4.72936	0.341354	13.8547	1.19122451467408e-43	1.19195087108547e-41	PMAIP1
ENSG00000026751.16	79231.6	4.72841	0.384293	12.3042	8.60077129470765e-35	5.30596454684784e-33	SLAMF7
ENSG00000204099.11	236.3	4.72778	0.501921	9.41937	4.53809162587535e-21	1.04887441662837e-19	NEU4
ENSG00000140379.7	11157.6	4.72464	0.310846	15.1993	3.57547523003805e-52	5.33395895681131e-50	BCL2A1
ENSG00000144802.11	21609.4	4.69535	0.271924	17.2671	8.31521703345393e-67	2.57457946262225e-64	NFKBIZ
ENSG00000162643.12	6.17695	4.69049	0.977122	4.80031	1.58422e-06	7.42562e-06	WDR63
ENSG00000174502.18	8.9878	4.68957	1.26866	3.69649	0.000218604	0.000702565	SLC26A9
ENSG00000164761.8	21.9533	4.68854	0.677963	6.91564	4.6576394864279e-12	4.5333252652599e-11	TNFRSF11B
ENSG00000240023.1	4.88216	4.68638	0.855086	5.4806	4.23887440863441e-8	2.47280231232459e-7	RP11-561B11.1
ENSG00000262202.4	8.71707	4.68152	0.727714	6.43318	1.24962941375094e-10	1.02686122582138e-9	RP11-160E2.6
ENSG00000172548.14	171.205	4.67229	0.710179	6.57903	4.73534988655812e-11	4.10417795702561e-10	NIPAL4
ENSG00000205622.9	9.74214	4.66031	0.615227	7.57493	3.59310690234912e-14	4.39693394985451e-13	AF064858.6
ENSG00000186469.8	7905.87	4.65677	0.269726	17.2648	8.65945769153586e-67	2.63151297626118e-64	GNG2
ENSG00000157227.12	51694.8	4.65197	0.28138	16.5327	2.13332981537984e-61	5.22506601050494e-59	MMP14
ENSG00000257127.6	5.98608	4.64695	0.775619	5.99128	2.08197415421287e-9	1.47327278441712e-8	CLLU1
ENSG00000275538.1	2.22901	4.64455	1.03462	4.48912	7.15187e-06	3.00236e-05	RNVU1-19
ENSG00000175003.12	47.3422	4.64147	0.62877	7.38183	1.56133363841227e-13	1.79673807898635e-12	SLC22A1
ENSG00000180316.12	1087.79	4.64033	0.28302	16.3958	2.05013946704558e-60	4.54632279111055e-58	PNPLA1
ENSG00000265494.1	27.3383	4.63975	0.665032	6.97674	3.02104729202344e-12	3.00093135969157e-11	RP11-131K5.2
ENSG00000066697.14	1458.09	4.63776	0.2926	15.8502	1.40170048747201e-56	2.61385284084269e-54	MSANTD3
ENSG00000255479.1	9.4497	4.63356	0.670099	6.91474	4.6872418288156e-12	4.55943321937546e-11	RP11-672A2.6
ENSG00000170312.15	70.9054	4.63244	0.459664	10.0779	6.92027067054753e-24	1.98534338642806e-22	CDK1
ENSG00000134470.20	2807.61	4.62111	0.439649	10.5109	7.69366453158949e-26	2.52506069926767e-24	IL15RA
ENSG00000137507.11	236.636	4.61744	0.358711	12.8723	6.44368104733439e-38	4.7846518546044e-36	LRRC32
ENSG00000269680.1	16.3315	4.60684	0.475832	9.68167	3.60789121904787e-22	9.08059737800239e-21	CTD-3128G10.6
ENSG00000126231.13	33.3955	4.59962	0.508017	9.05407	1.37741091573779e-19	2.80786498475243e-18	PROZ
ENSG00000168685.14	35518.8	4.59895	0.337887	13.6109	3.4496998076918e-42	3.18031313731587e-40	IL7R
ENSG00000236530.2	7.06061	4.59692	0.817406	5.6238	1.86803956873376e-8	1.13830409665507e-7	KPNA2P1
ENSG00000153898.12	3192.77	4.59053	0.359727	12.7612	2.70163834126606e-37	1.91094332673173e-35	MCOLN2
ENSG00000125731.12	198.745	4.58494	0.279228	16.4201	1.37426842886746e-60	3.17630210108661e-58	SH2D3A
ENSG00000258872.2	12.1578	4.58092	0.630226	7.26869	3.63000881960668e-13	4.03307005617777e-12	FDPSP3
ENSG00000145287.10	3789.85	4.57151	0.322222	14.1875	1.09516452657209e-45	1.19810999206987e-43	PLAC8
ENSG00000073712.14	490.849	4.56856	0.47124	9.69476	3.17383235337408e-22	8.01270598751826e-21	FERMT2
ENSG00000134602.15	11877.3	4.55875	0.291453	15.6415	3.7994099583572e-55	6.49461639756684e-53	STK26
ENSG00000167034.9	229.291	4.55796	0.339263	13.4349	3.77677400720956e-41	3.31427066621973e-39	NKX3-1
ENSG00000124882.3	27474.4	4.55697	0.378523	12.0388	2.22122764126634e-33	1.25287276119807e-31	EREG
ENSG00000271614.1	1231	4.55322	0.313289	14.5336	7.42022704507238e-48	9.22469134921498e-46	ATP2B1-AS1
ENSG00000101460.12	1262.91	4.55215	0.363021	12.5396	4.5321555754846e-36	3.01103939245758e-34	MAP1LC3A
ENSG00000259651.2	13.0999	4.55191	0.600087	7.58541	3.31436849440359e-14	4.08324226675398e-13	MTCO3P23
ENSG00000166394.14	298.196	4.54154	0.51003	8.90445	5.3649260935572e-19	1.03399094159408e-17	CYB5R2
ENSG00000237372.2	15.65	4.53884	0.55028	8.24824	1.60745468162698e-16	2.48383534138406e-15	UNQ6494
ENSG00000151726.13	127874	4.53051	0.295931	15.3093	6.62389630564841e-53	1.02545413561972e-50	ACSL1
ENSG00000247982.6	1956.95	4.52724	0.494544	9.15436	5.46795310275224e-20	1.15929083225019e-18	LINC00926
ENSG00000144290.16	21.4568	4.51527	0.588507	7.67243	1.68768618716898e-14	2.14855937404523e-13	SLC4A10
ENSG00000229419.1	107.693	4.51344	0.432875	10.4267	1.87372404313155e-25	5.98206450346085e-24	RALGAPA1P1
ENSG00000182782.7	3393.22	4.49316	0.335182	13.4052	5.64032148265148e-41	4.84595159844559e-39	HCAR2
ENSG00000197769.5	2.60689	4.49085	0.938844	4.78339	1.72364e-06	8.03779e-06	MAP1LC3C
ENSG00000125148.6	3078.17	4.48299	0.45001	9.96199	2.23550366342493e-23	6.1654815322358e-22	MT2A
ENSG00000164330.16	220.34	4.47262	0.425738	10.5055	8.14491893969927e-26	2.66251234662281e-24	EBF1
ENSG00000114315.3	484.63	4.47092	0.330268	13.5372	9.42727570247271e-42	8.50008759766908e-40	HES1
ENSG00000101187.15	948.336	4.46653	0.396382	11.2682	1.88324900537922e-29	7.88370310670228e-28	SLCO4A1
ENSG00000260651.1	16.1039	4.46165	0.581266	7.67574	1.64464680138412e-14	2.10192009429232e-13	AF213884.2
ENSG00000145832.12	3.31744	4.46046	0.87424	5.1021	3.35900404927487e-7	1.73337e-06	SLC25A48
ENSG00000222043.2	20.748	4.45348	0.593145	7.50826	5.99206285905622e-14	7.15645935350164e-13	AC079305.10
ENSG00000154262.12	189.968	4.45303	0.312243	14.2615	3.80453874402548e-46	4.30568833030746e-44	ABCA6
ENSG00000172724.11	11.5039	4.43224	0.735294	6.02785	1.66159413435772e-9	1.1912083767938e-8	CCL19
ENSG00000146426.17	139.125	4.43223	0.428786	10.3367	4.80814507452082e-25	1.49152477642508e-23	TIAM2
ENSG00000257718.1	10.4451	4.42647	0.674822	6.55946	5.40046317236654e-11	4.63987438002801e-10	RP11-396F22.1
ENSG00000221949.5	266.025	4.42555	0.361635	12.2376	1.95697338799275e-34	1.1865149935709e-32	LINC01465
ENSG00000271991.1	15.5283	4.42521	0.538188	8.22241	1.99446195813567e-16	3.05879633018751e-15	RP11-79O8.1
ENSG00000270069.1	477.325	4.42104	0.361982	12.2134	2.63566101808873e-34	1.57277081115768e-32	MIR222HG
ENSG00000273129.1	54.0578	4.41637	0.45512	9.70375	2.90608485646609e-22	7.37076545511723e-21	PACERR
ENSG00000127954.12	1553.06	4.41456	0.461119	9.57357	1.03275474799071e-21	2.49595072378904e-20	STEAP4
ENSG00000137193.13	8542.23	4.41301	0.273075	16.1604	9.5924023909333e-59	1.99254839538247e-56	PIM1
ENSG00000240057.5	29.9066	4.40738	0.399171	11.0413	2.41387597533267e-28	9.38224653874557e-27	RP11-572M11.4
ENSG00000256234.1	3.9975	4.397	0.93299	4.71281	2.44329e-06	1.11168e-05	RP11-283G6.4
ENSG00000229781.1	518.967	4.38611	0.430778	10.1818	2.39007574436268e-24	7.0163046449001e-23	AC013444.1
ENSG00000143333.6	686.749	4.38433	0.45451	9.64629	5.09654622522515e-22	1.26718672054462e-20	RGS16
ENSG00000135436.8	266.393	4.3792	0.369604	11.8483	2.19500405815106e-32	1.15819989049064e-30	FAM186B
ENSG00000078401.6	205.45	4.37538	0.539778	8.10589	5.23618326649082e-16	7.77608754779315e-15	EDN1
ENSG00000181634.7	1236.05	4.3706	0.38357	11.3945	4.45282273758959e-30	1.99299782571279e-28	TNFSF15
ENSG00000179593.15	32.0301	4.36578	0.526911	8.28561	1.17507119184927e-16	1.83997311624489e-15	ALOX15B
ENSG00000103855.17	422.605	4.34225	0.496909	8.73853	2.36168955741246e-18	4.33504761041818e-17	CD276
ENSG00000160326.13	17302.9	4.33267	0.354289	12.2292	2.17026118550136e-34	1.29978051292253e-32	SLC2A6
ENSG00000121743.3	236.263	4.33234	1.15585	3.7482	0.00017811	0.000582112	GJA3
ENSG00000048052.21	1451.88	4.32885	0.337693	12.8189	1.28511675151313e-37	9.37278484103574e-36	HDAC9
ENSG00000284486.1	52.4615	4.32342	0.523098	8.26504	1.39653707892258e-16	2.17018688116663e-15	RP11-262N9.3
ENSG00000259671.1	52.7443	4.32306	0.416318	10.384	2.93172130264406e-25	9.21638823302472e-24	MTCYBP23
ENSG00000099998.17	119.769	4.31741	0.806975	5.35012	8.78975676756141e-8	4.92790941426999e-7	GGT5
ENSG00000255398.2	1535.19	4.30729	0.315727	13.6424	2.23938711981989e-42	2.09990529349968e-40	HCAR3
ENSG00000152784.15	1091.31	4.30019	0.470357	9.1424	6.10812624253735e-20	1.28835927557889e-18	PRDM8
ENSG00000223949.6	6.42341	4.29036	0.881436	4.86747	1.13037e-06	5.41431e-06	ROR1-AS1
ENSG00000183742.12	553.317	4.27542	0.339569	12.5907	2.3742732631538e-36	1.61667320532589e-34	MACC1
ENSG00000180828.2	1.30403	4.25832	1.39691	3.04838	0.00230079	0.00584458	BHLHE22
ENSG00000158050.4	10662.1	4.25531	0.367608	11.5757	5.47408443912685e-31	2.58875290046316e-29	DUSP2
ENSG00000134070.4	21337	4.25216	0.32043	13.2702	3.44881767105339e-40	2.85833828191849e-38	IRAK2
ENSG00000165124.17	8.31106	4.25012	0.8101	5.24642	1.55083818907823e-7	8.39909395471083e-7	SVEP1
ENSG00000186583.11	119.698	4.24696	0.480965	8.83008	1.04604024069124e-18	1.97531879743881e-17	SPATC1
ENSG00000188372.14	161.278	4.24617	0.738226	5.75185	8.82722769278862e-9	5.68950535894192e-8	ZP3
ENSG00000116574.5	8623.78	4.2431	0.330601	12.8345	1.05036615682973e-37	7.7293760688681e-36	RHOU
ENSG00000114251.14	3391.95	4.2427	0.363141	11.6833	1.55086436140704e-31	7.50728146628008e-30	WNT5A
ENSG00000135842.16	34890.1	4.22783	0.326675	12.942	2.60747519817427e-38	1.98095685194628e-36	FAM129A
ENSG00000271032.1	57.436	4.22647	0.299292	14.1215	2.79795890960002e-45	2.98146140951535e-43	CTD-2527I21.14
ENSG00000271133.5	178.14	4.21108	0.307561	13.6919	1.1354830065887e-42	1.09607506694827e-40	CTA-293F17.1
ENSG00000248964.6	2.75274	4.20838	0.983934	4.2771	1.89345e-05	7.3699e-05	RP11-94H18.1
ENSG00000255363.2	36.9671	4.20395	0.565023	7.44033	1.00437018315933e-13	1.17140829464425e-12	RP11-672A2.5
ENSG00000125733.17	5567.57	4.20392	0.282943	14.8578	6.1904575653378e-50	8.53658896194901e-48	TRIP10
ENSG00000115652.14	6259.02	4.20204	0.31428	13.3704	9.0101130665471e-41	7.66093033274808e-39	UXS1
ENSG00000172817.3	76.2484	4.20083	0.363576	11.5542	7.02912058397268e-31	3.2862640678915e-29	CYP7B1
ENSG00000120833.13	927.406	4.1981	0.717133	5.85401	4.79868137535363e-9	3.2273098921948e-8	SOCS2
ENSG00000256292.1	3.39233	4.18759	1.0701	3.91325	9.10615e-05	0.000314593	RP11-955H22.1
ENSG00000137869.14	37.0794	4.17119	0.624053	6.68402	2.32470126019279e-11	2.09721537546805e-10	CYP19A1
ENSG00000103257.8	19975.9	4.17045	0.366008	11.3944	4.45722243776108e-30	1.99299782571279e-28	SLC7A5
ENSG00000259626.2	15.168	4.1603	0.506521	8.21348	2.14870679832871e-16	3.28307994046315e-15	MTND3P12
ENSG00000278546.1	22.7369	4.15329	0.530958	7.82226	5.18844383045753e-15	7.01915608061073e-14	RP1-41C23.4
ENSG00000170542.5	62589.2	4.14488	0.228279	18.157	1.12968268116054e-73	4.87844547311696e-71	SERPINB9
ENSG00000106701.11	3111.18	4.13556	0.492546	8.39629	4.60823387371469e-17	7.53198385136037e-16	FSD1L
ENSG00000111490.12	1022.42	4.13453	0.222864	18.5518	7.88187488518027e-77	4.17230860857446e-74	TBC1D30
ENSG00000124875.9	454.629	4.13257	0.542044	7.62404	2.45857462044387e-14	3.07743779721464e-13	CXCL6
ENSG00000124102.4	9.28233	4.12739	0.591144	6.98205	2.90908072229182e-12	2.89496753503995e-11	PI3
ENSG00000049249.8	2940.66	4.12115	0.419092	9.83351	8.07534681962053e-23	2.11687605926474e-21	TNFRSF9
ENSG00000274286.1	6.7709	4.12109	0.715006	5.76371	8.22851000553769e-9	5.34137061672759e-8	ADRA2B
ENSG00000271931.1	3.35183	4.11145	0.877887	4.68335	2.82225e-06	1.2685e-05	RP11-63L7.5
ENSG00000118094.11	4.2027	4.11003	0.952483	4.31507	1.59552e-05	6.30142e-05	TREH
ENSG00000164037.16	40.5089	4.09479	0.409338	10.0034	1.47189241490113e-23	4.11477930639311e-22	SLC9B1
ENSG00000232873.1	11.5486	4.09035	0.575488	7.10762	1.18064893737728e-12	1.23012374999119e-11	RPL23AP93
ENSG00000176273.14	58.6951	4.08743	0.361585	11.3042	1.25076669741811e-29	5.27637056674324e-28	SLC35G1
ENSG00000259374.2	5.72123	4.08602	0.761343	5.36685	8.01217154875488e-8	4.51045403482221e-7	NDUFB4P11
ENSG00000136696.10	11.1975	4.08586	0.746186	5.47566	4.35892670958896e-8	2.54102974438205e-7	IL36B
ENSG00000132669.12	25352.9	4.08042	0.200007	20.4014	1.62576508558884e-92	2.05221577342407e-89	RIN2
ENSG00000137203.10	8.84286	4.07968	0.685908	5.94785	2.71679421310657e-9	1.89390794550037e-8	TFAP2A
ENSG00000138821.12	62940.9	4.07206	0.344965	11.8043	3.70983591849985e-32	1.89652359571908e-30	SLC39A8
ENSG00000251127.2	7.30481	4.06645	0.67831	5.99497	2.03519366559554e-9	1.44141251844725e-8	RP11-280G9.1
ENSG00000258104.1	5.68108	4.0611	0.745587	5.44684	5.12719422334931e-8	2.95633370362481e-7	HIGD1AP9
ENSG00000137331.11	6075.83	4.05872	0.429611	9.44744	3.47230714076085e-21	8.10534284208897e-20	IER3
ENSG00000237605.1	2.5374	4.0575	0.970483	4.18091	2.90347e-05	0.000109782	RP11-343H5.6
ENSG00000275410.4	5.56974	4.0563	0.804036	5.04493	4.53684428935781e-7	2.30268e-06	HNF1B
ENSG00000271503.5	1464.46	4.05563	0.388264	10.4455	1.53597509563671e-25	4.94222574890165e-24	CCL5
ENSG00000236939.2	69.8433	4.04971	0.611196	6.62588	3.45195868311824e-11	3.04388189091727e-10	BAALC-AS2
ENSG00000279130.1	5.51892	4.04397	0.753235	5.36881	7.92592869032579e-8	4.46791913729279e-7	RP11-278J6.4
ENSG00000006453.13	183.2	4.04309	0.428577	9.43375	3.956915922638e-21	9.19730740658493e-20	BAIAP2L1
ENSG00000223401.2	88.2953	4.04248	0.406649	9.94095	2.7617958331359e-23	7.54094336468554e-22	RP11-211G3.2
ENSG00000164220.6	38.5048	4.04192	0.489996	8.24889	1.59878698150756e-16	2.4727704398246e-15	F2RL2
ENSG00000267416.1	38.5421	4.04177	0.363046	11.133	8.67050724067277e-29	3.43678801496232e-27	CTD-2319I12.2
ENSG00000179300.3	7.77794	4.03021	0.595688	6.76564	1.32719455195407e-11	1.2249304048125e-10	ZCCHC5
ENSG00000170011.13	7.79726	4.02722	0.748962	5.37707	7.57071919511433e-8	4.28103039255087e-7	MYRIP
ENSG00000117594.9	13.5217	4.02682	0.601999	6.68908	2.24580075471096e-11	2.03050084764776e-10	HSD11B1
ENSG00000197329.11	16029.7	4.023	0.220096	18.2784	1.22954059791793e-74	5.60465589217591e-72	PELI1
ENSG00000204860.4	5.48787	4.022	0.810552	4.96205	6.97516296773381e-7	3.43834e-06	FAM201A
ENSG00000251139.2	24.4846	4.0139	0.530938	7.56001	4.03033653353031e-14	4.89547168876628e-13	RP11-701P16.2
ENSG00000176076.7	94.8269	4.00869	0.424825	9.43611	3.86887049414684e-21	9.00541344807797e-20	KCNE5
ENSG00000138316.10	49.0502	4.00603	0.494534	8.10062	5.46794698717975e-16	8.09828610646388e-15	ADAMTS14
ENSG00000237927.1	12.2907	4.00145	0.509392	7.85536	3.98630105938678e-15	5.44672775891232e-14	RP3-393E18.2
ENSG00000267607.1	24.1646	3.99278	0.455421	8.76723	1.83114327716756e-18	3.39154189371554e-17	CTD-2369P2.8
ENSG00000184489.11	43.8358	3.98971	0.488921	8.16022	3.34408686116833e-16	5.02071961498374e-15	PTP4A3
ENSG00000277895.1	20.8019	3.98371	0.441326	9.02667	1.76969938565639e-19	3.58085905285097e-18	RP11-114F3.4
ENSG00000253891.1	4.46726	3.98279	0.875622	4.54852	5.40238e-06	2.30928e-05	RP11-203E8.1
ENSG00000250739.1	2.37896	3.9782	1.32938	2.99252	0.00276684	0.00691077	LINC01262
ENSG00000178860.8	13537.7	3.97807	0.412607	9.64131	5.35022734249309e-22	1.32424179020078e-20	MSC
ENSG00000254287.1	18.9707	3.97769	0.553653	7.18446	6.74737689334757e-13	7.23689247188455e-12	RP11-44K6.4
ENSG00000273472.1	240.824	3.97506	0.264096	15.0516	3.37063004597322e-51	4.89487071278059e-49	RP11-102N12.3
ENSG00000162104.9	2455.91	3.96437	0.253153	15.66	2.83862168706012e-55	4.90334546154279e-53	ADCY9
ENSG00000234456.7	112.011	3.96268	0.412076	9.61636	6.82019273781092e-22	1.67795146667882e-20	MAGI2-AS3
ENSG00000266970.1	35.2373	3.95565	0.521047	7.59172	3.15677870932086e-14	3.89787348532395e-13	RP11-806H10.4
ENSG00000247081.7	11.525	3.94762	0.710052	5.55962	2.70367153921733e-8	1.61806163233247e-7	BAALC-AS1
ENSG00000253593.2	52.2311	3.93088	0.289891	13.5599	6.92763512083277e-42	6.2808006813738e-40	RP11-157E21.1
ENSG00000244586.1	67.5573	3.92618	0.392868	9.99364	1.62495244184113e-23	4.5195711136632e-22	WNT5A-AS1
ENSG00000093134.14	542.358	3.92517	0.558081	7.03334	2.01644196260757e-12	2.04132095042506e-11	VNN3
ENSG00000171798.17	17.0189	3.92487	0.553614	7.08955	1.34551425218531e-12	1.38605705451105e-11	KNDC1
ENSG00000254416.5	1.76279	3.92321	1.035	3.79055	0.000150312	0.000498522	RP11-347E10.1
ENSG00000188676.13	221.306	3.91808	0.412515	9.49803	2.13905338133538e-21	5.07252398666381e-20	IDO2
ENSG00000136048.13	17429.9	3.9096	0.272787	14.332	1.38009269972481e-46	1.61766580017744e-44	DRAM1
ENSG00000137962.12	4.36233	3.90842	0.871504	4.48468	7.30225e-06	3.05845e-05	ARHGAP29
ENSG00000217825.2	94.4603	3.90767	0.375759	10.3994	2.49454202248703e-25	7.87480898720631e-24	AC099552.4
ENSG00000234484.1	12.2481	3.90295	0.609659	6.40186	1.53500406725337e-10	1.25071582639662e-9	RP1-55C23.7
ENSG00000257964.1	35.9627	3.90036	0.431358	9.04205	1.5375623583931e-19	3.12656732357259e-18	RP11-133N21.10
ENSG00000228863.8	78.461	3.8924	0.486291	8.00425	1.20196809077974e-15	1.72415178056779e-14	RP11-404F10.2
ENSG00000280739.2	28.9734	3.88936	0.481869	8.07141	6.94927077224556e-16	1.01637730278565e-14	EIF1B-AS1
ENSG00000231830.1	13.7512	3.88799	0.508841	7.64087	2.15755325933086e-14	2.71098384269674e-13	XX-FW83128A1.2
ENSG00000261097.1	15.6464	3.88337	0.503991	7.70525	1.30590967722596e-14	1.68491634057731e-13	LINC00563
ENSG00000128641.18	64.7662	3.88092	0.360347	10.77	4.77247959487547e-27	1.70623943686071e-25	MYO1B
ENSG00000222179.1	16.3154	3.87714	0.517566	7.49111	6.82929880859247e-14	8.12681605866587e-13	RN7SKP26
ENSG00000249138.1	38.1551	3.85853	0.500886	7.70342	1.32475900076405e-14	1.70772153986945e-13	SLED1
ENSG00000259600.2	68.3147	3.8574	0.426015	9.05461	1.37059198210493e-19	2.79743960526641e-18	RP11-925D8.3
ENSG00000169194.9	106.586	3.85248	0.76352	5.04568	4.51916112658673e-7	2.29454e-06	IL13
ENSG00000243742.5	4.17041	3.8496	0.894898	4.30172	1.69477e-05	6.66138e-05	RPLP0P2
ENSG00000279602.1	71.123	3.84124	0.621229	6.1833	6.27750091018629e-10	4.74062539973111e-9	CTD-3014M21.1
ENSG00000180616.8	34.1637	3.84004	0.444915	8.63095	6.08469461617755e-18	1.08179673511889e-16	SSTR2
ENSG00000267882.2	14.2371	3.8353	0.556003	6.89799	5.27449052446605e-12	5.09443140120588e-11	RP4-569M23.5
ENSG00000241697.4	26.8136	3.83159	0.473153	8.09799	5.58736465832615e-16	8.26023910298488e-15	TMEFF1
ENSG00000271856.1	447.257	3.83037	0.251263	15.2445	1.7914157232146e-52	2.72195666832885e-50	LINC01215
ENSG00000153976.2	151.835	3.82912	0.493118	7.76512	8.15665410895288e-15	1.07944108006384e-13	HS3ST3A1
ENSG00000227191.8	176.254	3.82496	0.376093	10.1703	2.69187577771146e-24	7.86008567833542e-23	TRGC2
ENSG00000104312.7	5348.24	3.82402	0.30619	12.4891	8.56668471981178e-36	5.62317185008445e-34	RIPK2
ENSG00000277443.2	40150.8	3.82026	0.361999	10.5533	4.90663516681147e-26	1.62662390075507e-24	MARCKS
ENSG00000188886.3	50.5265	3.82011	0.414176	9.22339	2.87846490389593e-20	6.2316106956375e-19	ASTL
ENSG00000070961.15	39267.8	3.81859	0.201288	18.9708	2.97598298907044e-80	1.8087363278017e-77	ATP2B1
ENSG00000131979.18	12993.4	3.81491	0.433578	8.79867	1.38451159465853e-18	2.59358850095279e-17	GCH1
ENSG00000172594.12	2086.24	3.81062	0.26812	14.2124	7.68015491478024e-46	8.51563122645566e-44	SMPDL3A
ENSG00000159173.18	29.4851	3.80573	0.557699	6.82398	8.85492441943957e-12	8.34152179810582e-11	TNNI1
ENSG00000270392.2	65.801	3.80534	0.310957	12.2375	1.95944889249064e-34	1.1865149935709e-32	PFN1P2
ENSG00000104320.13	13884	3.80419	0.401765	9.46869	2.83374692600714e-21	6.65261617393093e-20	NBN
ENSG00000160285.14	731.146	3.80087	0.274321	13.8556	1.17726500364181e-43	1.18520973679523e-41	LSS
ENSG00000188211.8	12338.2	3.79829	0.278184	13.6539	1.9132553131848e-42	1.82537905170713e-40	NCR3LG1
ENSG00000107968.9	30740.3	3.79824	0.296444	12.8127	1.39268100500165e-37	1.01123430495916e-35	MAP3K8
ENSG00000224649.1	7.33903	3.79546	0.636161	5.9662	2.42841419823818e-9	1.70154897493973e-8	AF124730.4
ENSG00000118849.9	20.927	3.79526	0.447819	8.47497	2.35144068615955e-17	3.97395897630053e-16	RARRES1
ENSG00000249948.6	7.67173	3.78577	0.71927	5.26335	1.41454212562655e-7	7.7144022205157e-7	GBA3
ENSG00000197272.2	228.828	3.78104	0.484084	7.8107	5.68711223087725e-15	7.65590744123836e-14	IL27
ENSG00000177535.7	51.2227	3.78079	0.425085	8.8942	5.8842359357844e-19	1.12936037083301e-17	OR2B11
ENSG00000272173.1	5.41646	3.77825	0.711499	5.31027	1.09465866599114e-7	6.06460118464369e-7	U47924.31
ENSG00000271474.1	7.71655	3.77747	0.702182	5.37962	7.46443983044403e-8	4.22530036624997e-7	RP11-710C12.1
ENSG00000204791.9	32.8314	3.77539	0.597059	6.32331	2.56026691807181e-10	2.03654775208717e-9	SMPD5
ENSG00000228022.5	4.74855	3.7714	0.790881	4.76861	1.85503e-06	8.61865e-06	HCG20
ENSG00000163081.2	4.06217	3.76908	0.801676	4.7015	2.58252e-06	1.17037e-05	CCDC140
ENSG00000274210.1	5.96072	3.76318	0.667029	5.64171	1.68371152133811e-8	1.03573515828756e-7	U1
ENSG00000110076.18	17.9743	3.75948	0.634378	5.92625	3.09937081618508e-9	2.14240417411951e-8	NRXN2
ENSG00000135678.11	6920.84	3.7507	0.301456	12.4419	1.54681009162703e-35	9.87671346443563e-34	CPM
ENSG00000173404.4	23.2517	3.74931	0.533617	7.02623	2.12193310911174e-12	2.1428259889553e-11	INSM1
ENSG00000010818.9	13957.4	3.74862	0.221906	16.8928	5.08377467245668e-64	1.36761872745925e-61	HIVEP2
ENSG00000205057.4	34.2552	3.74481	0.61093	6.12968	8.80559192488736e-10	6.53845083653401e-9	CLLU1OS
ENSG00000229644.6	2330.74	3.73879	0.70357	5.31402	1.07230951036397e-7	5.9488164520192e-7	NAMPTP1
ENSG00000151014.5	606.288	3.73833	0.310523	12.0388	2.22173049060719e-33	1.25287276119807e-31	NOCT
ENSG00000167874.6	260.864	3.7363	0.342922	10.8955	1.21142908083428e-27	4.44732689406947e-26	TMEM88
ENSG00000109436.7	7986.15	3.72792	0.212754	17.5222	9.69687565283832e-69	3.38565381836334e-66	TBC1D9
ENSG00000260542.1	0.905488	3.71966	1.52382	2.44101	0.0146464	0.0303776	RP13-379O24.2
ENSG00000220867.1	6.51145	3.71957	0.575136	6.4673	9.97693085720957e-11	8.26458532896562e-10	HSPE1P26
ENSG00000152229.18	14795.9	3.71879	0.307336	12.1001	1.05475484245842e-33	6.07316735605005e-32	PSTPIP2
ENSG00000095752.6	12.487	3.71786	0.485401	7.65935	1.86882636682698e-14	2.36631486725546e-13	IL11
ENSG00000249328.2	8.30972	3.71767	0.637292	5.83354	5.42629457345933e-9	3.61973552644177e-8	RP11-26J3.1
ENSG00000280852.2	19.6989	3.71509	0.497015	7.47481	7.73142527355462e-14	9.10134065559766e-13	CTD-2319I12.10
ENSG00000196917.5	2.58339	3.70665	1.00598	3.68463	0.000229033	0.000732924	HCAR1
ENSG00000108448.20	234.886	3.70621	0.335208	11.0564	2.04059785818314e-28	8.01105522793907e-27	TRIM16L
ENSG00000172575.11	1030.69	3.70072	0.344664	10.7372	6.8094387450514e-27	2.40825193548046e-25	RASGRP1
ENSG00000146457.14	26542.5	3.69044	0.155501	23.7326	1.6619061123738e-124	2.72718793040541e-120	WTAP
ENSG00000085511.19	3009.27	3.68868	0.306982	12.016	2.92947602690386e-33	1.64632539731138e-31	MAP3K4
ENSG00000159166.13	548.027	3.68661	0.373541	9.86937	5.65168760980406e-23	1.5031473853628e-21	LAD1
ENSG00000279400.1	106.769	3.68032	0.586855	6.27126	3.58143509214407e-10	2.79198811696362e-9	CTD-2353F22.2
ENSG00000260475.1	13.2503	3.67798	0.421112	8.73397	2.45896354792648e-18	4.50352587293231e-17	RP11-85A1.3
ENSG00000154548.8	60.8731	3.67137	0.359516	10.212	1.75273999329517e-24	5.24862468795141e-23	SRSF12
ENSG00000163395.16	25.8698	3.66823	0.557568	6.57898	4.73693665484857e-11	4.10417795702561e-10	IGFN1
ENSG00000234009.1	18.017	3.6662	0.475807	7.70523	1.30604118538351e-14	1.68491634057731e-13	RPL5P34
ENSG00000105835.11	42559.6	3.65815	0.267807	13.6597	1.76733827054851e-42	1.69602462103515e-40	NAMPT
ENSG00000109320.11	72927.7	3.6567	0.180807	20.2243	5.98594817394788e-91	6.54862730229898e-88	NFKB1
ENSG00000196449.3	2865.55	3.65451	0.250012	14.6173	2.17726500746269e-48	2.74837836711252e-46	YRDC
ENSG00000227938.1	8.09418	3.65433	0.624833	5.84848	4.96085347360289e-9	3.32955441725249e-8	AC104695.4
ENSG00000258302.2	98.682	3.65335	0.364476	10.0236	1.20090113515678e-23	3.39187394628618e-22	RP11-981P6.1
ENSG00000058085.14	1.94315	3.65017	0.975193	3.74302	0.000181819	0.000593524	LAMC2
ENSG00000178965.13	8.78847	3.64723	0.635206	5.7418	9.36738183077271e-9	6.0116830599523e-8	ERICH3
ENSG00000259379.1	90.1886	3.64707	0.394186	9.25217	2.19987636721134e-20	4.8133294914584e-19	MTND5P32
ENSG00000281491.1	6.66306	3.64401	0.642757	5.66934	1.43347914107198e-8	8.92051297117602e-8	DNAJB5-AS1
ENSG00000235385.1	14.0661	3.63953	0.692283	5.25729	1.46191443261814e-7	7.95688750887685e-7	LINC02154
ENSG00000269713.7	1309.29	3.6375	0.246011	14.7859	1.8058218188033e-49	2.40923057289123e-47	NBPF9
ENSG00000259354.5	1399.02	3.63477	0.274904	13.222	6.5508540089434e-40	5.37497571433806e-38	RP11-519G16.3
ENSG00000162892.15	394.182	3.63006	0.456488	7.95216	1.83281296894088e-15	2.58167045667981e-14	IL24
ENSG00000226979.8	11.4461	3.62798	0.623221	5.82134	5.8378476607608e-9	3.87066990355898e-8	LTA
ENSG00000279719.1	1.45798	3.62755	1.03597	3.50158	0.0004625	0.00138699	RP11-81A1.7
ENSG00000090339.8	21827.9	3.61434	0.345861	10.4503	1.46091790849004e-25	4.70995341420855e-24	ICAM1
ENSG00000125430.8	8817.86	3.60374	0.239181	15.067	2.66924174179875e-51	3.91091580204621e-49	HS3ST3B1
ENSG00000241809.1	4.80562	3.6005	0.780278	4.61439	3.94257e-06	1.72619e-05	CTD-2207L17.1
ENSG00000162490.6	42.796	3.59909	0.305331	11.7875	4.52714975473054e-32	2.29291751466445e-30	DRAXIN
ENSG00000145779.7	19217.8	3.59718	0.272336	13.2086	7.823441216322e-40	6.3871975303405e-38	TNFAIP8
ENSG00000101017.13	2767.91	3.59033	0.439553	8.16814	3.13180074694844e-16	4.71494039058936e-15	CD40
ENSG00000114784.3	9960.9	3.59016	0.247803	14.488	1.44354497545025e-47	1.75470911460286e-45	EIF1B
ENSG00000236453.5	91.545	3.58927	0.511843	7.01245	2.34187416614974e-12	2.35260003282351e-11	AC003092.1
ENSG00000170525.19	42456.9	3.58826	0.303633	11.8178	3.16020175300317e-32	1.6411047711007e-30	PFKFB3
ENSG00000264269.1	22.4793	3.58786	0.547718	6.55056	5.73199738245359e-11	4.8990665128158e-10	RP11-15F12.1
ENSG00000241280.1	5.24059	3.58664	0.856017	4.18992	2.79057e-05	0.000105831	RP11-221J22.2
ENSG00000165997.4	6981.23	3.57857	0.321011	11.1478	7.33930419631138e-29	2.92325198692888e-27	ARL5B
ENSG00000232702.3	7.07553	3.57564	0.541083	6.6083	3.88768502890347e-11	3.40431757333543e-10	RP3-437C15.1
ENSG00000172986.12	23.396	3.57296	0.577729	6.18449	6.23028569546598e-10	4.70713573953024e-9	GXYLT2
ENSG00000234981.1	4.12782	3.57019	0.771593	4.62704	3.70931e-06	1.6319e-05	RP11-534L20.4
ENSG00000162711.16	14167.9	3.56831	0.338451	10.5431	5.46805850041478e-26	1.80908951596384e-24	NLRP3
ENSG00000164603.11	4253.55	3.55952	0.23402	15.2103	3.0197143972139e-52	4.54619387690643e-50	BMT2
ENSG00000260253.1	1.42003	3.55306	1.20355	2.95214	0.00315579	0.00776525	RP4-676L2.1
ENSG00000074410.13	22.2571	3.55297	0.580516	6.12037	9.33559168437107e-10	6.90387830286297e-9	CA12
ENSG00000260549.1	4.64739	3.54311	0.824766	4.2959	1.73985e-05	6.81897e-05	MT1L
ENSG00000272841.1	21.3397	3.54169	0.430095	8.23467	1.80053824552896e-16	2.76655736040545e-15	RP3-428L16.2
ENSG00000267293.1	171.61	3.54014	0.38492	9.19708	3.67822858731817e-20	7.93163352403302e-19	RP11-8H2.1
ENSG00000274092.1	1.8241	3.53942	1.20653	2.93357	0.00335093	0.00819994	CTD-3203P2.3
ENSG00000233791.5	89.8091	3.53588	0.324218	10.9059	1.08060160654208e-27	4.00286057863557e-26	LINC01136
ENSG00000117009.11	8067.09	3.53385	0.396324	8.91656	4.80986474588714e-19	9.29680571024828e-18	KMO
ENSG00000138166.5	7254.39	3.53295	0.37154	9.50893	1.92626958897106e-21	4.57454181693417e-20	DUSP5
ENSG00000235172.7	12.5283	3.52915	0.507416	6.95514	3.52206941977788e-12	3.47966039605991e-11	LINC01366
ENSG00000145901.14	87255.4	3.529	0.311265	11.3376	8.54255184045949e-30	3.6697192592131e-28	TNIP1
ENSG00000214407.3	2.29383	3.52852	0.990092	3.56383	0.000365477	0.00112481	LINC02085
ENSG00000143479.15	203.276	3.52713	0.391354	9.01262	2.01190313233817e-19	4.06092624866782e-18	DYRK3
ENSG00000205189.11	1889.31	3.52623	0.310469	11.3578	6.78700500808512e-30	2.96209447294353e-28	ZBTB10
ENSG00000120256.9	24.3229	3.5221	0.493467	7.13746	9.50742162798978e-13	1.00317915258335e-11	LRP11
ENSG00000157557.11	15253	3.51896	0.183167	19.2118	2.94932863908056e-82	2.01660345697134e-79	ETS2
ENSG00000241219.1	4.46112	3.51753	0.81171	4.33348	1.46768e-05	5.83161e-05	RP11-572M11.1
ENSG00000100906.10	88718	3.51669	0.250029	14.0651	6.22086495443579e-45	6.54387140399303e-43	NFKBIA
ENSG00000241978.9	7176.39	3.51253	0.419479	8.37355	5.59084772526545e-17	9.05684216896407e-16	AKAP2
ENSG00000260196.1	1682.81	3.50947	0.29475	11.9066	1.0938318639508e-32	5.86594146648126e-31	RP1-239B22.5
ENSG00000170500.12	16.6086	3.50927	0.498862	7.03456	1.99893979463773e-12	2.02485197716081e-11	LONRF2
ENSG00000228705.1	1.38496	3.50502	1.09966	3.18737	0.00143571	0.00382716	LINC00659
ENSG00000064886.13	119.167	3.50079	0.474574	7.3767	1.62260213794573e-13	1.86332407863467e-12	CHI3L2
ENSG00000261208.1	6.64493	3.48523	0.619721	5.62387	1.86724571712854e-8	1.13830409665507e-7	RP11-452D12.1
ENSG00000131203.12	6304.74	3.47293	0.432427	8.03127	9.64725080746887e-16	1.39727613195555e-14	IDO1
ENSG00000236056.1	275.882	3.46486	0.380351	9.10964	8.26533348404745e-20	1.71906365618782e-18	GAPDHP14
ENSG00000228079.2	13.2246	3.4562	0.510741	6.76703	1.31449715511089e-11	1.2138941089122e-10	AC012368.1
ENSG00000272384.1	4.30532	3.45539	0.706599	4.89017	1.00749e-06	4.8612e-06	RP11-44N11.2
ENSG00000270231.3	531.658	3.45308	0.329167	10.4904	9.56463418882812e-26	3.11419934600535e-24	NBPF8
ENSG00000164929.16	483.657	3.44839	0.543685	6.34263	2.25877034544989e-10	1.80811811555281e-9	BAALC
ENSG00000196639.6	1318.41	3.44543	0.275284	12.5159	6.11111987267725e-36	4.02744887994512e-34	HRH1
ENSG00000155324.9	267.845	3.44269	0.274408	12.5459	4.18796009375701e-36	2.79367581864035e-34	GRAMD3
ENSG00000213949.8	795.536	3.43591	0.291597	11.7831	4.77217213591242e-32	2.40957983847147e-30	ITGA1
ENSG00000124391.4	11.3261	3.43031	0.510795	6.71563	1.87258884768561e-11	1.70528207494567e-10	IL17C
ENSG00000124466.8	756.259	3.41733	0.700039	4.88163	1.05211e-06	5.05865e-06	LYPD3
ENSG00000182541.17	4559.47	3.41659	0.250248	13.6528	1.94243339877294e-42	1.84250474415399e-40	LIMK2
ENSG00000279491.1	300.635	3.40874	0.289562	11.7721	5.43701331292124e-32	2.72016428247066e-30	RP11-810P12.7
ENSG00000145506.13	5.80812	3.40845	0.598933	5.69086	1.2640307189438e-8	7.92918352364975e-8	NKD2
ENSG00000254102.1	0.703722	3.4061	1.31496	2.59026	0.00959029	0.0208833	RP11-21C4.1
ENSG00000237576.1	68.9237	3.40519	0.3433	9.91901	3.44157218199438e-23	9.31950486906398e-22	LINC01888
ENSG00000198848.12	2577.41	3.40472	0.399077	8.53148	1.44487098743716e-17	2.49582451619408e-16	CES1
ENSG00000259345.5	10.0454	3.40301	0.499055	6.8189	9.1738083979294e-12	8.61718350372189e-11	RP11-624L4.1
ENSG00000111863.12	103.975	3.39905	0.359903	9.44435	3.57604105065524e-21	8.33562977858701e-20	ADTRP
ENSG00000272264.1	4.33202	3.39178	0.97104	3.49293	0.000477744	0.00142671	RP11-92K15.3
ENSG00000102172.15	6487.58	3.38425	0.244357	13.8496	1.27901886161702e-43	1.27204239509911e-41	SMS
ENSG00000226989.1	4.14455	3.37747	0.92015	3.67057	0.000242015	0.000770559	AL049758.2
ENSG00000234788.1	4.5266	3.37638	0.817948	4.12786	3.66149e-05	0.000135632	HSPA8P3
ENSG00000175183.9	13.3039	3.37391	0.618619	5.45394	4.92665365614213e-8	2.84870988362552e-7	CSRP2
ENSG00000111012.9	123.361	3.3737	0.461864	7.30452	2.78265765463136e-13	3.13361390979946e-12	CYP27B1
ENSG00000206828.1	4.42155	3.37055	0.794743	4.24106	2.22472e-05	8.56383e-05	U1
ENSG00000256594.7	1026.41	3.36923	0.302271	11.1464	7.45667064797627e-29	2.96280787731938e-27	RP11-705C15.2
ENSG00000139211.6	331.975	3.3656	0.287291	11.7149	1.06856006952443e-31	5.21877105383806e-30	AMIGO2
ENSG00000198719.8	83.2697	3.36559	0.363716	9.25335	2.17557709598789e-20	4.77289039373814e-19	DLL1
ENSG00000162924.13	11253.1	3.36479	0.258911	12.9959	1.29012574508873e-38	9.93941947272582e-37	REL
ENSG00000101333.16	68.6525	3.36442	0.528182	6.36981	1.89267003445823e-10	1.52697715169418e-9	PLCB4
ENSG00000235128.1	4.67686	3.35665	0.745047	4.50529	6.62832e-06	2.79688e-05	AC013474.4
ENSG00000279946.1	10.57	3.35505	0.636607	5.27021	1.36271330271674e-7	7.44907571538367e-7	CH17-76K2.6
ENSG00000116661.9	6.71251	3.35393	0.617455	5.43186	5.57696812607063e-8	3.20217099191109e-7	FBXO2
ENSG00000221887.5	10.0732	3.3523	0.492752	6.80323	1.02301912103351e-11	9.52225965749281e-11	HMSD
ENSG00000262001.1	258.892	3.35208	0.269187	12.4526	1.35331741164451e-35	8.67497606448691e-34	DLGAP1-AS2
ENSG00000185022.11	6545.28	3.35174	0.309216	10.8395	2.23791924464344e-27	8.1248351337608e-26	MAFF
ENSG00000186891.13	1543.07	3.3502	0.440575	7.60415	2.86771461998956e-14	3.57321161078426e-13	TNFRSF18
ENSG00000234175.1	6.46976	3.34621	0.608286	5.50105	3.77535713056489e-8	2.21738047646993e-7	RP11-730A19.9
ENSG00000255553.1	6.43257	3.34589	0.711903	4.69992	2.60258e-06	1.17816e-05	RP11-810P12.5
ENSG00000170681.6	8.91998	3.33954	0.671179	4.97563	6.50349835598045e-7	3.22229e-06	MURC
ENSG00000130340.15	11798.9	3.33934	0.283024	11.7988	3.95976764361156e-32	2.01800580843682e-30	SNX9
ENSG00000225231.1	13.6205	3.33676	0.574361	5.80953	6.26485402421364e-9	4.13652709612108e-8	AC091814.2
ENSG00000078081.7	4062.63	3.33047	0.310452	10.7278	7.53604835683919e-27	2.64457998867796e-25	LAMP3
ENSG00000228037.1	4.09141	3.33036	0.87873	3.78997	0.000150663	0.000499371	RP3-395M20.9
ENSG00000255823.4	134.793	3.32749	0.616838	5.39443	6.87406780081262e-8	3.9086435416263e-7	MTRNR2L8
ENSG00000238133.6	39.3159	3.32674	0.369964	8.99205	2.4266567457285e-19	4.86220234400546e-18	MAP3K20-AS1
ENSG00000099860.8	7004.77	3.32468	0.349553	9.51124	1.8839662754878e-21	4.48056327257316e-20	GADD45B
ENSG00000269667.1	18.4615	3.32455	0.600284	5.53829	3.0543130464127e-8	1.8183590111476e-7	RP11-542M13.2
ENSG00000225907.1	2.87712	3.32234	1.02041	3.25589	0.00113037	0.00309221	RPS27P16
ENSG00000197142.10	12644.8	3.32159	0.302636	10.9755	5.01098500482176e-28	1.89470654214574e-26	ACSL5
ENSG00000274528.1	10.7718	3.32041	0.580799	5.71696	1.08445869810432e-8	6.8789977718948e-8	CTD-2650P22.2
ENSG00000103569.9	80476.9	3.32036	0.293559	11.3107	1.16147048244717e-29	4.91230170540156e-28	AQP9
ENSG00000144749.13	696.491	3.31899	0.336647	9.85897	6.26886697159745e-23	1.6592275323212e-21	LRIG1
ENSG00000149289.10	7047.82	3.31771	0.342955	9.6739	3.89260586382051e-22	9.78218410800836e-21	ZC3H12C
ENSG00000165507.8	303.316	3.31711	0.310905	10.6692	1.41852278614496e-26	4.90062293066082e-25	C10orf10
ENSG00000106537.7	1128.97	3.31234	0.39269	8.435	3.31215031828501e-17	5.47355354713565e-16	TSPAN13
ENSG00000237693.4	5.98785	3.29915	0.718163	4.59387	4.35103e-06	1.8924e-05	IRGM
ENSG00000197982.13	4567.54	3.28774	0.275147	11.949	6.57076349871225e-33	3.58226674464678e-31	C1orf122
ENSG00000168229.3	53.9495	3.28749	0.401974	8.17838	2.87682733821191e-16	4.35103563318501e-15	PTGDR
ENSG00000278869.1	101.643	3.28394	0.390168	8.41673	3.87149876916381e-17	6.36586120260301e-16	CITF22-49E9.3
ENSG00000255443.1	218.87	3.27966	0.329223	9.96179	2.23986891627028e-23	6.16715585838847e-22	RP1-68D18.4
ENSG00000198355.4	18829.9	3.27778	0.303	10.8177	2.83735501549816e-27	1.02557259480892e-25	PIM3
ENSG00000155011.8	11.7605	3.27472	0.68029	4.81371	1.48156e-06	6.9703e-06	DKK2
ENSG00000164692.17	4.72387	3.27332	1.0207	3.20694	0.00134156	0.00360075	COL1A2
ENSG00000126262.4	3785.43	3.2719	0.370586	8.82899	1.05622191318828e-18	1.99225305694479e-17	FFAR2
ENSG00000243440.6	85.958	3.26142	0.786208	4.1483	3.34955e-05	0.000125037	AF165138.7
ENSG00000181649.5	95.2821	3.26108	0.425496	7.66419	1.79967951055784e-14	2.28228290326539e-13	PHLDA2
ENSG00000278000.1	10.7806	3.25895	0.505992	6.44072	1.18908058967366e-10	9.80050852664226e-10	AC139100.4
ENSG00000164626.8	98.8757	3.25558	0.327132	9.95189	2.47432718367368e-23	6.80129130386686e-22	KCNK5
ENSG00000101438.3	37.5806	3.25272	0.425488	7.64468	2.09471002043619e-14	2.63605762541088e-13	SLC32A1
ENSG00000102445.18	3029.25	3.2523	0.329443	9.87213	5.49841505600504e-23	1.46475634852342e-21	RUBCNL
ENSG00000227591.5	5.74277	3.24464	0.644147	5.03711	4.72610639562412e-7	2.38926e-06	RP1-28O10.1
ENSG00000138411.10	178.546	3.24231	0.351421	9.22628	2.80196124855862e-20	6.07400054013831e-19	HECW2
ENSG00000123685.8	132.498	3.23939	0.307788	10.5248	6.64240480306932e-26	2.18440606850436e-24	BATF3
ENSG00000121900.18	20.934	3.23806	0.50331	6.43352	1.24683999371943e-10	1.025082379606e-9	TMEM54
ENSG00000235151.1	33.9672	3.23787	0.55907	5.79152	6.97502237468049e-9	4.57291718611693e-8	AC114730.2
ENSG00000088881.20	26.8418	3.23432	0.346364	9.33791	9.82584074408502e-21	2.19975506971944e-19	EBF4
ENSG00000270959.1	75.3	3.23227	0.256268	12.6129	1.7931255900558e-36	1.22604962220065e-34	LPP-AS2
ENSG00000205710.3	229.622	3.23104	0.426916	7.56833	3.78062133836478e-14	4.60579036099228e-13	C17orf107
ENSG00000251136.8	503.387	3.22854	0.314594	10.2626	1.03923206315216e-24	3.1757538466158e-23	RP11-37B2.1
ENSG00000123240.16	2544.78	3.22728	0.298349	10.8171	2.8558057129564e-27	1.02997300548603e-25	OPTN
ENSG00000212195.2	1.94007	3.22392	1.18046	2.73107	0.00631283	0.014398	U3
ENSG00000266709.1	1073.85	3.22261	0.295339	10.9116	1.01503538698397e-27	3.77703644000157e-26	RP11-214O1.2
ENSG00000154640.14	2577.44	3.21615	0.273294	11.7681	5.7004814819689e-32	2.84331006441063e-30	BTG3
ENSG00000196878.14	1426.17	3.21602	0.442342	7.27044	3.58314735129538e-13	3.98370244137921e-12	LAMB3
ENSG00000132510.10	32622	3.2112	0.415914	7.72082	1.15580349909462e-14	1.49934667352906e-13	KDM6B
ENSG00000273199.1	36.4284	3.20796	0.439188	7.30431	2.78696333129269e-13	3.1346174274512e-12	AP000692.10
ENSG00000169504.14	19494.3	3.20151	0.215784	14.8367	8.48712981853459e-50	1.1606150026846e-47	CLIC4
ENSG00000101255.10	493.151	3.2011	0.406837	7.86826	3.59616180725346e-15	4.94246358936594e-14	TRIB3
ENSG00000257027.1	373.1	3.20072	0.347234	9.21776	3.03368019984846e-20	6.55035422098858e-19	RP11-705C15.3
ENSG00000238062.5	3.82875	3.19675	0.692093	4.61896	3.85674e-06	1.69222e-05	SPATA3-AS1
ENSG00000250929.2	65.2621	3.19234	0.507108	6.29518	3.07035627282307e-10	2.41798914258802e-9	LINC01181
ENSG00000261889.1	15.6045	3.1895	0.45426	7.02131	2.19803554385213e-12	2.21558742473055e-11	RP11-473M20.16
ENSG00000228329.1	9.99931	3.18859	0.51218	6.22552	4.79964743588791e-10	3.68564410027705e-9	LINC01890
ENSG00000284052.1	215.793	3.18796	0.244356	13.0463	6.66724419303251e-39	5.20997510512683e-37	RP11-284E5.1
ENSG00000247400.3	255.388	3.18649	0.317579	10.0337	1.08397949214297e-23	3.08286021942221e-22	DNAJC3-AS1
ENSG00000166523.7	8708.49	3.18518	0.284199	11.2076	3.74378844549102e-29	1.52445579132773e-27	CLEC4E
ENSG00000107551.20	1916.07	3.18438	0.270053	11.7917	4.30869454394456e-32	2.1890302621093e-30	RASSF4
ENSG00000136634.5	649.985	3.1805	0.588059	5.40847	6.35646926519057e-8	3.62690057864316e-7	IL10
ENSG00000077150.18	32024.8	3.17646	0.299012	10.6232	2.32512410161078e-26	7.91603454511056e-25	NFKB2
ENSG00000260464.1	20.8402	3.17547	0.382955	8.29202	1.113447972696e-16	1.74995360759618e-15	RP4-561L24.3
ENSG00000146278.10	24594.6	3.1745	0.199582	15.9058	5.778782175057e-57	1.12892637491292e-54	PNRC1
ENSG00000236709.1	28.1734	3.17151	0.484075	6.55169	5.6891044668203e-11	4.86494029705686e-10	DAPK1-IT1
ENSG00000168243.10	159.468	3.17067	0.347279	9.13003	6.8482059764831e-20	1.43340637849602e-18	GNG4
ENSG00000011422.11	50320.9	3.17026	0.37721	8.40449	4.29733337057447e-17	7.03083156641347e-16	PLAUR
ENSG00000072274.12	4595.36	3.17017	0.440748	7.1927	6.3523412973559e-13	6.84451219235787e-12	TFRC
ENSG00000271855.1	30.4644	3.16932	0.371543	8.53016	1.46139811476434e-17	2.52171851348926e-16	RP11-214N9.1
ENSG00000109756.8	16355.6	3.16764	0.221594	14.2948	2.35842549684814e-46	2.70641695127818e-44	RAPGEF2
ENSG00000149798.4	2540.5	3.16613	0.434948	7.27933	3.35474500878131e-13	3.73482805930131e-12	CDC42EP2
ENSG00000050628.20	208.999	3.16287	0.567598	5.57237	2.51299758098911e-8	1.50945425710217e-7	PTGER3
ENSG00000076554.15	315.43	3.1609	0.428428	7.37791	1.60792757099801e-13	1.84776550700822e-12	TPD52
ENSG00000279118.1	10.8638	3.15904	0.635213	4.9732	6.58578813530529e-7	3.25619e-06	RP11-517I3.2
ENSG00000196839.12	43772.5	3.15725	0.372926	8.46615	2.53634737531932e-17	4.26449389641291e-16	ADA
ENSG00000270980.1	34.1178	3.1544	0.334764	9.42275	4.39422400546142e-21	1.01849175041839e-19	RP11-626A5.2
ENSG00000136810.12	11485.7	3.1514	0.421191	7.48213	7.31282348237575e-14	8.62713395728153e-13	TXN
ENSG00000279368.1	3.1902	3.14956	0.832138	3.7849	0.000153772	0.000508748	RP1-80N2.4
ENSG00000251194.2	213.494	3.14736	0.245256	12.833	1.07202989150976e-37	7.85357612485497e-36	RP1-68D18.2
ENSG00000135476.11	779.409	3.14697	0.420394	7.48577	7.11310109407219e-14	8.42178852479976e-13	ESPL1
ENSG00000227507.2	396.164	3.14672	0.366314	8.59022	8.68052009825828e-18	1.52676671824671e-16	LTB
ENSG00000148737.16	1280.38	3.14414	0.340219	9.24154	2.42985268274057e-20	5.28831333206535e-19	TCF7L2
ENSG00000269906.1	41.7362	3.13386	0.403658	7.76366	8.25097339623076e-15	1.08928779913232e-13	RP11-248J18.2
ENSG00000110844.13	72.8502	3.13277	0.407354	7.69052	1.46535030747918e-14	1.87862488638542e-13	PRPF40B
ENSG00000276809.1	37.3827	3.12546	0.37131	8.41738	3.8500282709031e-17	6.33690711389367e-16	RP11-10E18.7
ENSG00000225492.6	290.586	3.12038	0.71488	4.3649	1.27183e-05	5.11914e-05	GBP1P1
ENSG00000185215.8	85007.9	3.11856	0.336692	9.26233	2.00015481538118e-20	4.39980435930364e-19	TNFAIP2
ENSG00000112149.9	32565.7	3.11412	0.262993	11.8411	2.39319207565625e-32	1.25872698594612e-30	CD83
ENSG00000267253.1	6.16352	3.11313	0.539702	5.76824	8.01059439268654e-9	5.21228604218819e-8	RP11-209M4.1
ENSG00000272192.1	3.52989	3.11071	0.77024	4.03863	5.37647e-05	0.00019359	CTD-2532N20.1
ENSG00000274508.1	66.1561	3.10087	0.606534	5.11244	3.18019647363997e-7	1.64369e-06	RP11-212I21.5
ENSG00000253123.3	85.5321	3.09932	0.631934	4.90451	9.36628010644425e-7	4.5393e-06	RP11-527N22.1
ENSG00000159640.15	285.129	3.09712	0.38956	7.95029	1.86077163777617e-15	2.61656063204001e-14	ACE
ENSG00000087074.7	53619.2	3.09631	0.268288	11.541	8.1975873023779e-31	3.78936359526821e-29	PPP1R15A
ENSG00000259342.1	90.9804	3.09499	0.322128	9.60795	7.4005824591725e-22	1.81259042022419e-20	RP11-519G16.5
ENSG00000122824.10	45.3013	3.09472	0.813227	3.80548	0.000141531	0.000472345	NUDT10
ENSG00000197046.11	22.9696	3.09178	0.502643	6.15105	7.69698048075087e-10	5.76220117194899e-9	SIGLEC15
ENSG00000215861.5	1203.03	3.09053	0.375898	8.22172	2.00599029481074e-16	3.07360417720302e-15	WI2-1896O14.1
ENSG00000053747.15	16.6338	3.08613	0.681044	4.53146	5.85762e-06	2.49672e-05	LAMA3
ENSG00000259450.1	8.15769	3.08449	0.727178	4.24172	2.21814e-05	8.54252e-05	RP11-265N7.1
ENSG00000159450.12	24.2945	3.07708	0.48293	6.3717	1.86945570927995e-10	1.50899007325548e-9	TCHH
ENSG00000104213.12	28.2443	3.07662	0.57811	5.32185	1.0271694210071e-7	5.71384752499202e-7	PDGFRL
ENSG00000164932.12	11.0022	3.07614	0.588852	5.22396	1.75137614360602e-7	9.4322555026501e-7	CTHRC1
ENSG00000188505.4	4.40597	3.07572	0.752685	4.08633	4.38256e-05	0.000160316	NCCRP1
ENSG00000187037.8	706.483	3.07147	0.254909	12.0493	1.95577316497388e-33	1.11826611976381e-31	GPR141
ENSG00000231507.1	101.707	3.06682	0.245821	12.4759	1.01115121868436e-35	6.55849466348237e-34	LINC01353
ENSG00000174837.14	2910.5	3.06575	0.252511	12.1411	6.39760150120845e-34	3.72285959697981e-32	ADGRE1
ENSG00000259717.1	14.8782	3.0602	0.541423	5.65215	1.58451980923889e-8	9.80096874090093e-8	LINC00677
ENSG00000237330.2	8.52599	3.05885	0.601174	5.08813	3.61610660994071e-7	1.85961e-06	RNF223
ENSG00000234036.4	2.4358	3.05146	0.936102	3.25976	0.00111508	0.00305485	TXNP6
ENSG00000115956.9	60568.9	3.047	0.238207	12.7914	1.83178939763428e-37	1.30694191370341e-35	PLEK
ENSG00000213080.3	15.2534	3.03928	0.430416	7.06126	1.64996944221103e-12	1.68383075539073e-11	RP11-312J18.5
ENSG00000158470.5	20989.8	3.03748	0.200721	15.1329	9.82923319767282e-52	1.45313258354785e-49	B4GALT5
ENSG00000184828.9	5.7181	3.03487	1.08934	2.78597	0.00533682	0.0123854	ZBTB7C
ENSG00000171855.6	3.30671	3.02996	0.771749	3.9261	8.63358e-05	0.000300227	IFNB1
ENSG00000133063.15	71.3314	3.02767	0.315865	9.58533	9.21618951764516e-22	2.24055807384529e-20	CHIT1
ENSG00000235852.1	2.03568	3.02499	0.889478	3.40086	0.00067174	0.00194106	AC005540.3
ENSG00000276980.1	242.491	3.02293	0.255306	11.8404	2.41242532130193e-32	1.26478912212667e-30	CTD-3128G10.7
ENSG00000251323.2	127.263	3.02236	0.602296	5.01807	5.21932982665823e-7	2.62004e-06	RP11-452H21.4
ENSG00000273328.5	3.74388	3.02038	0.790494	3.82088	0.000132977	0.000445701	RP11-141M3.6
ENSG00000145365.10	707.468	3.01771	0.266359	11.3295	9.37509724442432e-30	3.99598300729878e-28	TIFA
ENSG00000118257.16	5102.29	3.01735	0.415521	7.2616	3.82533572423333e-13	4.23860629538615e-12	NRP2
ENSG00000236194.3	28.0154	3.01268	0.300231	10.0346	1.07442605815387e-23	3.06631854161825e-22	AC003104.1
ENSG00000260156.1	5.27531	3.01257	0.566584	5.31708	1.05447383495933e-7	5.85779134451001e-7	RP11-394B2.6
ENSG00000277406.1	41.6888	3.00705	0.506246	5.9399	2.85202746926916e-9	1.97977033717035e-8	CH17-385C13.2
ENSG00000142549.9	103.255	3.00403	0.476945	6.29847	3.00597484131053e-10	2.36926259106176e-9	IGLON5
ENSG00000166920.12	28849.7	3.00089	0.343636	8.73274	2.48578869674307e-18	4.54757999036275e-17	C15orf48
ENSG00000133101.9	139.9	2.99984	0.459765	6.52473	6.81258898895991e-11	5.7745137039686e-10	CCNA1
ENSG00000280162.1	4.94193	2.99718	0.683904	4.38245	1.17353e-05	4.75615e-05	RP11-314N13.9
ENSG00000164236.11	980.511	2.99469	0.181656	16.4855	4.6653010121831e-61	1.09367985157035e-58	ANKRD33B
ENSG00000124145.6	6301.83	2.99283	0.282351	10.5997	2.98944625496956e-26	1.01357051743906e-24	SDC4
ENSG00000165757.8	60.9716	2.99048	0.500231	5.97819	2.25626106276025e-9	1.5904314450127e-8	KIAA1462
ENSG00000133657.14	74858.8	2.98539	0.233375	12.7922	1.81181858268771e-37	1.29833811973386e-35	ATP13A3
ENSG00000100219.16	18416.3	2.98239	0.235513	12.6633	9.43927680464925e-37	6.5914269091189e-35	XBP1
ENSG00000172322.13	4211.23	2.98184	0.462826	6.44269	1.1737786735013e-10	9.67925026741525e-10	CLEC12A
ENSG00000231808.2	9.31595	2.97521	0.45085	6.59911	4.13630727235935e-11	3.60854876870904e-10	LINC01388
ENSG00000120875.8	3202.97	2.97357	0.405145	7.33952	2.14362070073409e-13	2.43944630367867e-12	DUSP4
ENSG00000255092.1	5.71395	2.97212	0.608468	4.88459	1.03645e-06	4.99356e-06	RP11-58K22.4
ENSG00000105928.13	1671.17	2.97063	0.395944	7.50265	6.25422440596935e-14	7.45870803066548e-13	DFNA5
ENSG00000143450.16	16.4866	2.96733	0.4223	7.02658	2.11656295793135e-12	2.14009298956212e-11	OAZ3
ENSG00000188786.9	15047.8	2.96368	0.149498	19.8243	1.83838235208861e-87	1.5083927198887e-84	MTF1
ENSG00000270390.1	92.7873	2.96283	0.360115	8.22747	1.91215417495956e-16	2.93530870075645e-15	RP11-470B22.1
ENSG00000105976.14	9077.79	2.9592	0.454324	6.51342	7.3459463498056e-11	6.21376183506753e-10	MET
ENSG00000140961.12	2041.17	2.95392	0.364488	8.1043	5.30484415623052e-16	7.87093061516662e-15	OSGIN1
ENSG00000104112.8	11.4617	2.9528	0.538331	5.4851	4.13239558737488e-8	2.41240169294991e-7	SCG3
ENSG00000023445.13	20557.2	2.94773	0.321859	9.15846	5.26411969551505e-20	1.11896637569173e-18	BIRC3
ENSG00000167695.14	117.002	2.94415	0.299154	9.84157	7.45352401565256e-23	1.96013347911632e-21	FAM57A
ENSG00000156427.7	5.81633	2.93817	0.521875	5.63002	1.80191518083312e-8	1.10210317247378e-7	FGF18
ENSG00000075618.17	3302.01	2.93347	0.292858	10.0167	1.28728363224264e-23	3.62960900431302e-22	FSCN1
ENSG00000197965.11	3489.73	2.93219	0.414939	7.06654	1.58839029237771e-12	1.6250302180747e-11	MPZL1
ENSG00000215533.8	186.261	2.93167	0.402134	7.29028	3.09319989125012e-13	3.46244271592186e-12	LINC00189
ENSG00000172738.11	25.5641	2.93001	0.384826	7.61386	2.6603805273702e-14	3.32243869514041e-13	TMEM217
ENSG00000260256.1	15.8598	2.92869	0.492023	5.95235	2.64322601445812e-9	1.84418957896504e-8	AP001063.1
ENSG00000139053.2	6.74653	2.92364	0.614611	4.75689	1.96601e-06	9.06244e-06	PDE6H
ENSG00000155629.14	37732.9	2.92266	0.134958	21.6561	5.32317702135923e-104	1.7470666984101e-100	PIK3AP1
ENSG00000203782.5	8.16063	2.92246	0.601471	4.85885	1.18068e-06	5.62737e-06	LOR
ENSG00000104154.6	1597.37	2.92047	0.257016	11.363	6.39095473031106e-30	2.80415954878087e-28	SLC30A4
ENSG00000140450.8	6736.41	2.91999	0.296147	9.85992	6.20968024997909e-23	1.64888111492163e-21	ARRDC4
ENSG00000178385.14	2566.2	2.9192	0.293752	9.93764	2.85503225811317e-23	7.7825713215344e-22	PLEKHM3
ENSG00000177337.7	328.93	2.91523	0.357483	8.15488	3.4951859063494e-16	5.2427788595241e-15	DLGAP1-AS1
ENSG00000188290.10	47.5659	2.91491	0.482475	6.04157	1.52619532325132e-9	1.09797743334301e-8	HES4
ENSG00000188056.11	33.0418	2.90688	0.517836	5.61353	1.98243804201965e-8	1.20398994335834e-7	TREML4
ENSG00000229677.1	61.4864	2.90683	0.374433	7.76327	8.27679632288932e-15	1.0918185503104e-13	RP11-383F6.1
ENSG00000148734.7	7.54003	2.9031	0.693467	4.18636	2.83464e-05	0.000107379	NPFFR1
ENSG00000178184.15	26.4818	2.90254	0.50297	5.7708	7.88960818097809e-9	5.1437612336055e-8	PARD6G
ENSG00000100453.12	2088.93	2.90226	0.42234	6.87186	6.336977821348e-12	6.04591895629771e-11	GZMB
ENSG00000106462.10	1065.04	2.89726	0.243102	11.9179	9.55152687551095e-33	5.13903462384048e-31	EZH2
ENSG00000105939.12	11940.5	2.88936	0.307034	9.41055	4.93557263179232e-21	1.13276569073723e-19	ZC3HAV1
ENSG00000259438.1	4.53932	2.88597	0.630735	4.57556	4.74941e-06	2.05478e-05	CTD-2650P22.1
ENSG00000164199.16	8.65918	2.88384	0.456457	6.31788	2.65184231413507e-10	2.10155675510175e-9	ADGRV1
ENSG00000230183.4	3.82776	2.87896	0.904634	3.18246	0.00146031	0.00388642	CNOT6LP1
ENSG00000154734.14	4.46138	2.87855	0.773697	3.72051	0.000198821	0.000643521	ADAMTS1
ENSG00000122035.6	42.1721	2.87845	0.298315	9.64904	4.96194586154215e-22	1.24124285957175e-20	RASL11A
ENSG00000100678.18	76.5092	2.87765	0.392198	7.33724	2.18037820751409e-13	2.47955692205864e-12	SLC8A3
ENSG00000118976.5	18.2317	2.86309	0.358042	7.99651	1.27996937648193e-15	1.83164888492249e-14	OTUD4P1
ENSG00000043462.11	14215.2	2.86242	0.26251	10.904	1.10246488057e-27	4.07465060589048e-26	LCP2
ENSG00000121797.9	13322.9	2.86192	0.319643	8.95347	3.44474342276375e-19	6.77796637500638e-18	CCRL2
ENSG00000114019.14	1.56569	2.85909	1.16865	2.44648	0.0144257	0.0299615	AMOTL2
ENSG00000235217.6	63.5659	2.85909	0.382137	7.48185	7.3285809773402e-14	8.63331039757019e-13	TSPY26P
ENSG00000234191.1	192.101	2.85457	0.364496	7.83157	4.81809899356575e-15	6.53429789127388e-14	RP11-157D23.2
ENSG00000206113.10	28.498	2.84861	0.67271	4.23453	2.29032e-05	8.79777e-05	CFAP99
ENSG00000283849.1	13.9343	2.84597	0.455191	6.25226	4.04559711114536e-10	3.12856967925991e-9	RP11-331G2.7
ENSG00000118242.15	1273.14	2.84146	0.364777	7.78957	6.72369739450218e-15	8.96310919933231e-14	MREG
ENSG00000183960.8	39.8996	2.84106	0.41095	6.91338	4.73228590610957e-12	4.60052202128306e-11	KCNH8
ENSG00000246214.1	1.47116	2.84025	1.17337	2.4206	0.0154951	0.031916	RP11-260E18.1
ENSG00000233559.1	40.1817	2.83375	0.30282	9.35787	8.13609101746045e-21	1.83902553163259e-19	LINC00513
ENSG00000148926.9	4438.12	2.82778	0.270278	10.4625	1.28409875396508e-25	4.14804341585963e-24	ADM
ENSG00000145358.6	24.4539	2.82006	0.560152	5.03446	4.79189192529071e-7	2.42103e-06	DDIT4L
ENSG00000101888.11	1275.53	2.81996	0.279562	10.087	6.30420078563348e-24	1.81494622617975e-22	NXT2
ENSG00000225422.4	184.638	2.8184	0.331625	8.49875	1.91640934351759e-17	3.27586222157538e-16	RBMS1P1
ENSG00000167244.18	10.1895	2.81566	0.549921	5.12011	3.05358479203161e-7	1.58323e-06	IGF2
ENSG00000128578.9	93.0261	2.81558	0.574632	4.8998	9.59343219502311e-7	4.64527e-06	STRIP2
ENSG00000264739.1	19.257	2.81419	0.519369	5.41847	6.01120046307375e-8	3.44066269965261e-7	RP11-138I1.2
ENSG00000153721.18	45.7183	2.81357	0.517338	5.43855	5.37162779808487e-8	3.0918418858847e-7	CNKSR3
ENSG00000259950.1	4.47457	2.80837	0.624251	4.49878	6.83436e-06	2.87717e-05	RP11-170L3.4
ENSG00000248161.5	19.4689	2.80274	0.411815	6.80581	1.00481108575072e-11	9.37937993013049e-11	RP11-499E18.1
ENSG00000235888.1	19.3503	2.79621	0.350889	7.96894	1.60043288501438e-15	2.26601411933442e-14	AF064858.8
ENSG00000118194.18	10.4733	2.79178	0.417033	6.69439	2.16571599534543e-11	1.96133551234098e-10	TNNT2
ENSG00000261026.1	15.9312	2.79077	0.635177	4.39369	1.11441e-05	4.53345e-05	CTD-3247F14.2
ENSG00000272506.1	3.24347	2.78698	0.767427	3.63158	0.000281688	0.000884689	RP4-535B20.4
ENSG00000114529.12	31.0523	2.78674	0.345976	8.05472	7.96601036918828e-16	1.1619753791856e-14	C3orf52
ENSG00000115594.11	12244.8	2.78381	0.444219	6.26675	3.68659180473439e-10	2.86308431214819e-9	IL1R1
ENSG00000110911.14	6934.98	2.78309	0.16667	16.6982	1.35171887130626e-62	3.57769462550576e-60	SLC11A2
ENSG00000182676.4	6.12052	2.77667	0.620449	4.47525	7.63203e-06	3.18195e-05	PPP1R27
ENSG00000126226.21	3928.85	2.77597	0.248677	11.1629	6.19029323782367e-29	2.47762712274845e-27	PCID2
ENSG00000156384.14	692.689	2.77373	0.228214	12.1541	5.4564596086309e-34	3.18649473941755e-32	SFR1
ENSG00000131669.9	39845.8	2.77315	0.334399	8.29296	1.10467877936725e-16	1.73804206801693e-15	NINJ1
ENSG00000112299.7	629.306	2.77253	0.574325	4.82747	1.38281e-06	6.5263e-06	VNN1
ENSG00000274642.1	10.8367	2.76764	0.824594	3.35636	0.000789752	0.00224763	CH17-472G23.1
ENSG00000186081.11	564.931	2.7668	0.439758	6.29165	3.14118094425956e-10	2.46864545485409e-9	KRT5
ENSG00000266378.1	80.6179	2.76657	0.344512	8.03041	9.71486831981284e-16	1.40582882829038e-14	RP11-214O1.3
ENSG00000126003.6	4715.12	2.76388	0.265078	10.4267	1.87372188897901e-25	5.98206450346085e-24	PLAGL2
ENSG00000232680.2	11.545	2.7593	0.521938	5.28664	1.24584213208403e-7	6.85129671162832e-7	AC002511.3
ENSG00000164440.14	89.0268	2.75533	0.480804	5.73067	1.00035002765223e-8	6.38509832401535e-8	TXLNB
ENSG00000163235.15	1115.5	2.75328	0.434774	6.33266	2.4096899593205e-10	1.92142916581386e-9	TGFA
ENSG00000270019.1	21.0865	2.75176	0.443566	6.20371	5.51466177616146e-10	4.20714085294326e-9	RP11-141B14.1
ENSG00000184349.12	5.2757	2.75055	0.628756	4.37459	1.21661e-05	4.91374e-05	EFNA5
ENSG00000105559.11	42.3538	2.74869	0.377043	7.29014	3.09629016991342e-13	3.46353931072115e-12	PLEKHA4
ENSG00000015475.18	18196.2	2.74383	0.284417	9.6472	5.05178348281498e-22	1.25911441989268e-20	BID
ENSG00000103528.16	43.9392	2.74153	0.322704	8.4955	1.9709036428565e-17	3.36550767734393e-16	SYT17
ENSG00000223804.5	58.6781	2.74058	0.390818	7.0124	2.34256456650434e-12	2.35260003282351e-11	CH17-472G23.2
ENSG00000253214.1	45.0178	2.73951	0.330104	8.29895	1.05038857391148e-16	1.66058540442075e-15	RP11-1149M10.2
ENSG00000155307.17	17615.1	2.73292	0.315204	8.67033	4.30887304602327e-18	7.74577498310211e-17	SAMSN1
ENSG00000037897.16	399.141	2.73254	0.315501	8.66094	4.67880017781771e-18	8.39115966316815e-17	METTL1
ENSG00000237721.1	3.30273	2.73191	0.849928	3.21428	0.00130771	0.00352186	AF064858.11
ENSG00000135625.7	17.3329	2.73147	0.529549	5.15811	2.49459956713865e-7	1.31375e-06	EGR4
ENSG00000171174.13	265.823	2.72788	0.44038	6.19438	5.85143853033939e-10	4.43725075244313e-9	RBKS
ENSG00000181374.7	4.6006	2.7265	0.824392	3.30728	0.000942062	0.00262525	CCL13
ENSG00000156966.6	208.493	2.72195	0.361157	7.53675	4.81821404099203e-14	5.80520502295736e-13	B3GNT7
ENSG00000152661.7	11.188	2.72182	0.692795	3.92875	8.53883e-05	0.00029728	GJA1
ENSG00000140022.9	76.2969	2.71994	0.46981	5.78946	7.06148666420106e-9	4.62406209734794e-8	STON2
ENSG00000023909.9	2267.9	2.71982	0.403977	6.73261	1.66647836385945e-11	1.52861430692753e-10	GCLM
ENSG00000280303.2	25.4597	2.719	0.414103	6.566	5.16849805126516e-11	4.4545721124612e-10	ERICD
ENSG00000049759.17	950.333	2.71774	0.309374	8.78465	1.56846608504367e-18	2.92816023385286e-17	NEDD4L
ENSG00000102580.14	20990.5	2.71299	0.279554	9.70472	2.87864103423345e-22	7.31246120306051e-21	DNAJC3
ENSG00000254612.2	29.292	2.71187	0.301469	8.99551	2.35140903743785e-19	4.72296478633477e-18	RP11-676M6.1
ENSG00000110080.18	713.375	2.7107	0.412494	6.5715	4.98102399631858e-11	4.29976874169321e-10	ST3GAL4
ENSG00000271538.5	4.03131	2.70926	0.715853	3.78466	0.000153916	0.000509124	RP11-326I11.4
ENSG00000137727.12	117.639	2.7084	0.441078	6.14041	8.23082632500615e-10	6.12830580732082e-9	ARHGAP20
ENSG00000175471.19	3637.63	2.70016	0.24052	11.2263	3.02739702581955e-29	1.23889239884536e-27	MCTP1
ENSG00000180902.17	607.171	2.69662	0.356116	7.57231	3.66646312130475e-14	4.47668599855736e-13	D2HGDH
ENSG00000068366.19	25765.3	2.69654	0.222839	12.1008	1.04531906477818e-33	6.04003022993305e-32	ACSL4
ENSG00000171595.13	7.09459	2.69622	0.578187	4.66322	3.11292e-06	1.3885e-05	DNAI2
ENSG00000251393.3	7.5511	2.69058	0.43526	6.18155	6.34734934741169e-10	4.78896564556441e-9	RP1-240K6.3
ENSG00000133805.15	13536.3	2.68968	0.246569	10.9084	1.05075420402633e-27	3.90110327784437e-26	AMPD3
ENSG00000104783.11	4537.89	2.6885	0.30845	8.71616	2.87792288340582e-18	5.24158873659152e-17	KCNN4
ENSG00000254554.1	91.0159	2.68394	0.222767	12.0482	1.98261845126227e-33	1.12967947170881e-31	RP11-351I24.1
ENSG00000181019.12	1359.33	2.68383	0.369362	7.26612	3.69961204996556e-13	4.10206984729289e-12	NQO1
ENSG00000109321.10	378.313	2.68076	0.385854	6.94759	3.71568536569098e-12	3.66212593699633e-11	AREG
ENSG00000038210.12	2226.62	2.68044	0.321094	8.34784	6.95210572142067e-17	1.11084766201084e-15	PI4K2B
ENSG00000117298.14	8770.76	2.68042	0.371513	7.21489	5.39780331467542e-13	5.8699769644681e-12	ECE1
ENSG00000230062.5	31.9489	2.67848	0.341866	7.83491	4.69187594046102e-15	6.37892992402364e-14	ANKRD66
ENSG00000253218.1	3.68953	2.67602	0.726365	3.68412	0.000229492	0.000733964	KLF3P1
ENSG00000126561.16	12711.6	2.67527	0.258348	10.3553	3.95873903235339e-25	1.23975014352899e-23	STAT5A
ENSG00000178764.7	4251.37	2.67093	0.161469	16.5414	1.84687113523219e-61	4.66263928140926e-59	ZHX2
ENSG00000126353.3	8330.13	2.66766	0.342768	7.78269	7.09971599130627e-15	9.44901374025434e-14	CCR7
ENSG00000164949.7	779.38	2.66681	0.410921	6.48982	8.59386607127869e-11	7.20252003215951e-10	GEM
ENSG00000141968.7	13677.4	2.66602	0.188167	14.1684	1.43770432827457e-45	1.56243231966792e-43	VAV1
ENSG00000230638.4	91.3248	2.6609	0.356339	7.46733	8.18412519803265e-14	9.58192017506852e-13	RP11-486B10.4
ENSG00000197283.14	64.3222	2.6604	0.324276	8.20412	2.3227815483737e-16	3.53260845308734e-15	SYNGAP1
ENSG00000186480.12	75635.6	2.65514	0.199642	13.2995	2.3310383705834e-40	1.96165844416788e-38	INSIG1
ENSG00000248323.5	4172.1	2.65284	0.286376	9.26351	1.97817052433979e-20	4.3572856784451e-19	LUCAT1
ENSG00000272858.1	7.26033	2.64884	0.493307	5.36957	7.89267776267586e-8	4.45081931565329e-7	CTA-292E10.8
ENSG00000134453.15	5279.54	2.64766	0.15215	17.4017	8.00824979154546e-68	2.73782039748461e-65	RBM17
ENSG00000108556.7	108.961	2.64209	0.435597	6.06545	1.31583608642695e-9	9.55859680312802e-9	CHRNE
ENSG00000188215.9	3372.02	2.6404	0.220256	11.9879	4.11367880757873e-33	2.28059017676915e-31	DCUN1D3
ENSG00000172380.5	63.9634	2.63906	0.459196	5.74713	9.07723458449464e-9	5.83460319355883e-8	GNG12
ENSG00000242247.10	12983.2	2.63701	0.231793	11.3766	5.47191603157293e-30	2.42032727973347e-28	ARFGAP3
ENSG00000103888.16	401.963	2.63452	0.701008	3.75819	0.000171144	0.000561247	CEMIP
ENSG00000147889.17	56.4519	2.63153	0.448046	5.87336	4.27047358761211e-9	2.88626324434575e-8	CDKN2A
ENSG00000173846.12	8498.81	2.62879	0.351048	7.48842	6.97056238735582e-14	8.27691235720036e-13	PLK3
ENSG00000039068.18	300.86	2.62535	0.410984	6.38797	1.68101267480004e-10	1.36426399572051e-9	CDH1
ENSG00000105849.5	912.455	2.62515	0.273806	9.5876	9.01589323786963e-22	2.19511584619348e-20	TWISTNB
ENSG00000214113.10	662.255	2.6218	0.231947	11.3035	1.26127182023796e-29	5.30704373592435e-28	LYRM4
ENSG00000166750.9	6369.08	2.62095	0.337344	7.76938	7.88704015328384e-15	1.04544692177211e-13	SLFN5
ENSG00000105993.14	12511.3	2.61679	0.212027	12.3418	5.39182744273039e-35	3.35151092178809e-33	DNAJB6
ENSG00000143375.14	6.67912	2.61327	0.563795	4.63514	3.56693e-06	1.57432e-05	CGN
ENSG00000232956.8	1583.69	2.61281	0.147412	17.7246	2.70904422158534e-70	1.01035035627762e-67	SNHG15
ENSG00000056972.18	1491.81	2.61072	0.409483	6.37564	1.82198849274843e-10	1.47212364185139e-9	TRAF3IP2
ENSG00000257336.1	29.4509	2.61028	0.458571	5.6922	1.25414413682308e-8	7.87619796604162e-8	PRELID2P1
ENSG00000152484.13	8718.44	2.60798	0.206158	12.6504	1.11316481095811e-36	7.70760951384918e-35	USP12
ENSG00000144821.9	12.0432	2.60684	0.621261	4.19605	2.71613e-05	0.000103223	MYH15
ENSG00000187116.13	760.219	2.6062	0.405904	6.42074	1.35617367642084e-10	1.11051946257814e-9	LILRA5
ENSG00000115602.16	1575.24	2.60327	0.536353	4.85365	1.2121e-06	5.76706e-06	IL1RL1
ENSG00000131378.13	6159.43	2.60069	0.266137	9.77202	1.48467830153885e-22	3.84890535991351e-21	RFTN1
ENSG00000224959.1	8.06406	2.6001	0.530832	4.89815	9.67434332255495e-7	4.68307e-06	AC017002.2
ENSG00000232713.2	58.2825	2.59996	0.350453	7.41886	1.1813364655347e-13	1.37390017005134e-12	AC010733.5
ENSG00000168421.12	1294.51	2.59891	0.433202	5.9993	1.98164433920095e-9	1.40652178227887e-8	RHOH
ENSG00000128590.4	3403.62	2.59709	0.276946	9.3776	6.74944945602233e-21	1.52981306040506e-19	DNAJB9
ENSG00000228264.1	4.88333	2.59641	0.553811	4.68826	2.75536e-06	1.2415e-05	PSMD8P1
ENSG00000237181.1	532.061	2.59571	0.327646	7.92228	2.33193148744297e-15	3.24571634511782e-14	AC147651.4
ENSG00000250889.2	12.8388	2.59532	0.417493	6.21643	5.08584684869433e-10	3.89266542850158e-9	LINC01336
ENSG00000274215.1	15.7731	2.59304	0.395713	6.55284	5.64537428078959e-11	4.83006214534709e-10	CTD-2313J17.6
ENSG00000279246.1	25.1323	2.59197	0.383731	6.75466	1.43171911091481e-11	1.31621908179899e-10	RP11-286N22.14
ENSG00000111206.12	41.5159	2.58989	0.350338	7.39256	1.44033108988044e-13	1.66255232776569e-12	FOXM1
ENSG00000143067.4	3676.06	2.58754	0.243138	10.6423	1.89470521061995e-26	6.50462604733752e-25	ZNF697
ENSG00000185090.14	33.0144	2.58713	0.426745	6.06248	1.34041281536611e-9	9.72421498680721e-9	MANEAL
ENSG00000197442.9	3004.71	2.58531	0.162929	15.8677	1.06078553587651e-56	2.04794007573337e-54	MAP3K5
ENSG00000238241.1	8.48203	2.58396	0.620577	4.16381	3.12984e-05	0.000117503	CCR12P
ENSG00000223703.1	4.78186	2.57645	0.686004	3.75573	0.000172835	0.000566337	AC027612.4
ENSG00000274213.1	156.694	2.57488	0.362843	7.09641	1.28037944148157e-12	1.3264537016864e-11	RP11-670E13.6
ENSG00000112818.9	49.1827	2.57366	0.345167	7.45629	8.89915413195017e-14	1.04013617738819e-12	MEP1A
ENSG00000265688.1	29.542	2.56813	0.373628	6.87348	6.26547144619015e-12	5.98465578765892e-11	MAFG-AS1
ENSG00000034152.18	8670.76	2.56807	0.300628	8.54236	1.31513561083147e-17	2.27892031401736e-16	MAP2K3
ENSG00000181026.14	1233.11	2.56399	0.323127	7.93492	2.10627484831468e-15	2.95166270374415e-14	AEN
ENSG00000147883.10	1275.36	2.5631	0.326798	7.84306	4.39685243495085e-15	5.98774675996211e-14	CDKN2B
ENSG00000104885.17	11692.1	2.56247	0.435693	5.88136	4.06906419165764e-9	2.7637973255423e-8	DOT1L
ENSG00000158457.5	1513.73	2.56045	0.351333	7.28783	3.14997259164373e-13	3.51506533259532e-12	TSPAN33
ENSG00000062582.13	1311	2.55715	0.257161	9.94377	2.68459334616721e-23	7.34236280176731e-22	MRPS24
ENSG00000278743.1	20.8858	2.55443	0.334991	7.62537	2.43332936115015e-14	3.04816296308961e-13	RP11-707G18.1
ENSG00000147650.11	1806.22	2.55351	0.273896	9.32292	1.13184703510922e-20	2.52358829431282e-19	LRP12
ENSG00000259326.1	11.6424	2.55284	0.588263	4.33963	1.42724e-05	5.68473e-05	RP11-102L12.2
ENSG00000269220.1	253.472	2.552	0.219734	11.6141	3.49644775030507e-31	1.65828634631521e-29	LINC00528
ENSG00000261220.2	34.5583	2.5512	0.261508	9.75574	1.74323635901725e-22	4.48377878549735e-21	RP11-629O1.2
ENSG00000119139.17	3628.57	2.54945	0.376672	6.76836	1.3024743559516e-11	1.20414671443187e-10	TJP2
ENSG00000226644.5	28.5997	2.5484	0.724186	3.51899	0.000433191	0.0013077	RP11-128M1.1
ENSG00000164038.14	266.882	2.54669	0.464013	5.4884	4.05591850208412e-8	2.3711301253723e-7	SLC9B2
ENSG00000166173.10	4.41898	2.54658	0.664267	3.83367	0.000126247	0.000424879	LARP6
ENSG00000227268.3	17.9523	2.54285	0.405643	6.26869	3.64098369984942e-10	2.83394696525067e-9	KLLN
ENSG00000172590.18	1097.98	2.54239	0.234717	10.8317	2.43581598791518e-27	8.823783744302e-26	MRPL52
ENSG00000273338.1	20.7451	2.54202	0.298134	8.52642	1.50945803382584e-17	2.60191243015568e-16	RP11-386I14.4
ENSG00000245261.1	18.6267	2.54143	0.405483	6.26766	3.66502865867409e-10	2.84903459445011e-9	RP3-330M21.5
ENSG00000169607.12	21.5221	2.53813	0.344325	7.37132	1.68950948104401e-13	1.93744588287437e-12	CKAP2L
ENSG00000165682.14	192.537	2.53762	0.450243	5.63612	1.73926218761672e-8	1.0677625326895e-7	CLEC1B
ENSG00000171049.8	4751.96	2.53689	0.368729	6.88009	5.98128618321463e-12	5.74329469084564e-11	FPR2
ENSG00000253837.1	3.54349	2.5366	0.786068	3.22694	0.00125121	0.00338817	RP11-177H13.2
ENSG00000237522.1	183.884	2.53539	0.357496	7.09208	1.32115593247285e-12	1.36267560351222e-11	NONOP2
ENSG00000241155.1	45.5963	2.53399	0.238128	10.6413	1.91483473374066e-26	6.56000792916164e-25	ARHGAP31-AS1
ENSG00000185010.13	131.722	2.53133	0.223341	11.3339	8.91424249156518e-30	3.80944581475481e-28	F8
ENSG00000224418.1	13.5848	2.52958	0.358859	7.04896	1.80261783812779e-12	1.82937283386995e-11	STK24-AS1
ENSG00000155465.18	12656.7	2.52773	0.186846	13.5285	1.06227443847922e-41	9.52564127619888e-40	SLC7A7
ENSG00000127561.14	23.2162	2.52764	0.48288	5.23451	1.65420108574041e-7	8.9382416256174e-7	SYNGR3
ENSG00000120910.14	1041.46	2.52561	0.190101	13.2856	2.80656794430512e-40	2.34978469214526e-38	PPP3CC
ENSG00000249175.1	6.72099	2.52531	0.528987	4.77386	1.8073e-06	8.40641e-06	CTC-484P3.3
ENSG00000169908.11	18.7134	2.51997	0.552948	4.55734	5.18049e-06	2.22486e-05	TM4SF1
ENSG00000176105.13	213.972	2.51848	0.553324	4.55156	5.32502e-06	2.28037e-05	YES1
ENSG00000128052.8	2.96232	2.51823	0.797856	3.15624	0.00159815	0.00421633	KDR
ENSG00000228668.1	58.9003	2.51671	0.652287	3.85829	0.000114185	0.000387385	TRGV5P
ENSG00000283667.1	4.27616	2.51227	0.726744	3.45689	0.000546443	0.00161395	RP11-793J2.1
ENSG00000232934.7	61.766	2.51015	0.336121	7.46798	8.14328413882069e-14	9.54509233700339e-13	RP11-324O2.3
ENSG00000183722.7	66.621	2.50875	0.372948	6.72681	1.73418448387657e-11	1.58540208247435e-10	LHFP
ENSG00000171658.8	474.318	2.50794	0.471171	5.32278	1.02192341005082e-7	5.68659313629498e-7	NMRAL2P
ENSG00000134028.14	3769.9	2.5038	0.354458	7.06376	1.62058877163636e-12	1.65487627520552e-11	ADAMDEC1
ENSG00000163121.9	94.4303	2.50308	0.549604	4.55434	5.25496e-06	2.25389e-05	NEURL3
ENSG00000163171.7	4551.82	2.4978	0.27518	9.07697	1.11641570540829e-19	2.2871887298065e-18	CDC42EP3
ENSG00000280326.1	5.24692	2.49726	0.598187	4.17472	2.98355e-05	0.000112655	RP11-642A1.1
ENSG00000028277.21	6852.27	2.49586	0.37728	6.61541	3.70517674633733e-11	3.25318086716937e-10	POU2F2
ENSG00000123728.9	7847.2	2.49512	0.192158	12.9847	1.4939116415457e-38	1.14556495503575e-36	RAP2C
ENSG00000091483.6	2139.55	2.49453	0.231286	10.7855	4.03109656800085e-27	1.44432957818546e-25	FH
ENSG00000171522.5	2606.6	2.49254	0.26892	9.26871	1.88416280513305e-20	4.1557945742249e-19	PTGER4
ENSG00000266947.1	60.5043	2.48833	0.258133	9.6397	5.43456294908312e-22	1.34309003003696e-20	RP11-799D4.4
ENSG00000026508.17	172022	2.4873	0.217416	11.4403	2.63026260364965e-30	1.18253724180523e-28	CD44
ENSG00000168246.5	2124.95	2.48667	0.26416	9.41348	4.79978101272215e-21	1.1031429470416e-19	UBTD2
ENSG00000080573.6	9.01501	2.48482	0.650023	3.82267	0.000132017	0.000442845	COL5A3
ENSG00000153060.7	3.10952	2.48311	0.926253	2.68081	0.00734444	0.0164625	TEKT5
ENSG00000276107.1	837.495	2.4831	0.382336	6.49454	8.32863533312575e-11	7.00527451648352e-10	CTD-2033D15.2
ENSG00000245080.7	16.8759	2.48271	0.374012	6.63806	3.17847055069783e-11	2.81330645830374e-10	RP11-320N21.1
ENSG00000178732.5	10.8723	2.4826	0.516555	4.80607	1.53928e-06	7.2253e-06	GP5
ENSG00000211697.4	83.7117	2.47971	0.462016	5.36715	7.99922239901092e-8	4.50470966258645e-7	TRGV5
ENSG00000008513.14	17024.1	2.47725	0.218903	11.3167	1.08508265748586e-29	4.61300684179871e-28	ST3GAL1
ENSG00000197461.13	226.734	2.47497	0.286029	8.65287	5.02182261793868e-18	8.97691820919103e-17	PDGFA
ENSG00000240905.3	8.10408	2.47151	0.51867	4.76509	1.8877e-06	8.75061e-06	RN7SL798P
ENSG00000108691.9	42406	2.47129	0.579482	4.26466	2.0021e-05	7.76518e-05	CCL2
ENSG00000151748.14	1980.86	2.47094	0.174159	14.1878	1.08977597057287e-45	1.19810999206987e-43	SAV1
ENSG00000188157.14	2037.75	2.46733	0.42392	5.82027	5.87543911717691e-9	3.89402083654576e-8	AGRN
ENSG00000233214.1	6.68038	2.46613	0.610488	4.0396	5.3542e-05	0.000192892	AC002511.2
ENSG00000242829.1	20.8525	2.46456	0.338207	7.28714	3.16609606965959e-13	3.52959487113545e-12	RPS26P21
ENSG00000253210.1	47.37	2.46042	0.269493	9.12982	6.86155325087614e-20	1.43437055855895e-18	RP11-809O17.1
ENSG00000171509.15	11.5573	2.45898	0.594161	4.13858	3.49466e-05	0.000129922	RXFP1
ENSG00000138386.16	6421.04	2.45774	0.228583	10.7521	5.79382228360216e-27	2.05349079209312e-25	NAB1
ENSG00000237803.5	14.6143	2.45727	0.609754	4.02993	5.57931e-05	0.000200386	LINC00211
ENSG00000137801.10	805527	2.4561	0.389838	6.30032	2.97035485400242e-10	2.34343861318172e-9	THBS1
ENSG00000258791.7	3.19164	2.44613	0.659972	3.70641	0.00021022	0.000677734	LINC00520
ENSG00000181788.3	1536.77	2.44397	0.239861	10.1891	2.21775210956466e-24	6.54555973344533e-23	SIAH2
ENSG00000166833.19	26.542	2.44307	0.444346	5.49812	3.83867254289596e-8	2.25295480790138e-7	NAV2
ENSG00000143061.17	153.103	2.43729	0.300485	8.11119	5.0127365298766e-16	7.46451964203947e-15	IGSF3
ENSG00000077585.13	5414.03	2.43702	0.172397	14.1361	2.27624593506063e-45	2.44138534603561e-43	GPR137B
ENSG00000102962.4	7822.58	2.43662	0.422348	5.76924	7.96304505942871e-9	5.18751764292279e-8	CCL22
ENSG00000197872.11	5801.83	2.43509	0.209378	11.6301	2.89770578825999e-31	1.37830005754628e-29	FAM49A
ENSG00000254087.7	41197.7	2.43465	0.168246	14.4707	1.85469673445965e-47	2.22157470164109e-45	LYN
ENSG00000281376.1	15.6673	2.4323	0.487638	4.98791	6.10354951295084e-7	3.03605e-06	ABALON
ENSG00000172183.14	1781.22	2.43225	0.49096	4.95406	7.26789722564767e-7	3.56764e-06	ISG20
ENSG00000267064.1	16.8754	2.43121	0.360759	6.73914	1.59325920889153e-11	1.46308805920034e-10	UXT-AS1
ENSG00000260997.1	2061.64	2.43111	0.393848	6.1727	6.7133597769673e-10	5.05117991471955e-9	RP4-647J21.1
ENSG00000115919.14	33327.2	2.43086	0.265752	9.14709	5.84855871966725e-20	1.23678928595025e-18	KYNU
ENSG00000196932.11	21.4769	2.42951	0.668277	3.63549	0.000277454	0.000872728	TMEM26
ENSG00000100902.10	12178.5	2.42475	0.223332	10.8571	1.84431450753229e-27	6.74057930258462e-26	PSMA6
ENSG00000227032.1	30.0126	2.42014	0.291055	8.31506	9.17066932995761e-17	1.45683140081902e-15	RPS2P36
ENSG00000186648.14	43.6086	2.41969	0.352003	6.87406	6.23989182525334e-12	5.96369393432774e-11	CARMIL3
ENSG00000272986.1	7.07331	2.41765	0.715676	3.37813	0.000729797	0.00209078	RP11-46J23.1
ENSG00000211445.11	1013.12	2.41684	0.314971	7.67321	1.67743274697912e-14	2.13882450488946e-13	GPX3
ENSG00000143322.19	9457.7	2.41536	0.274335	8.80443	1.31519624910696e-18	2.46655662261088e-17	ABL2
ENSG00000003402.19	16733.5	2.41358	0.210743	11.4528	2.27779343358109e-30	1.02688434739191e-28	CFLAR
ENSG00000175040.5	3632.33	2.41249	0.323075	7.46729	8.18638152678006e-14	9.58192017506852e-13	CHST2
ENSG00000175305.17	28.3814	2.41219	0.296258	8.14217	3.88265259811216e-16	5.80805188104108e-15	CCNE2
ENSG00000148344.10	260.808	2.41182	0.407289	5.92165	3.18732724280542e-9	2.1967257477714e-8	PTGES
ENSG00000079215.13	1996.32	2.41121	0.430041	5.60692	2.05957760365116e-8	1.24714643822566e-7	SLC1A3
ENSG00000225216.6	11.6135	2.41009	0.582057	4.14064	3.46338e-05	0.000128817	AC007362.3
ENSG00000198018.6	2208.12	2.41005	0.194364	12.3997	2.62388350017397e-35	1.65607416299442e-33	ENTPD7
ENSG00000176933.5	23.229	2.40924	0.399869	6.02508	1.69022958306695e-9	1.20962352630304e-8	TOB2P1
ENSG00000123892.11	94.5491	2.40761	0.330213	7.29108	3.07478120302953e-13	3.44417471274502e-12	RAB38
ENSG00000171992.12	13.4312	2.40753	0.509074	4.72923	2.25375e-06	1.02962e-05	SYNPO
ENSG00000179362.14	398.631	2.40651	0.286093	8.41161	4.04418829029875e-17	6.64315614052077e-16	HMGN2P46
ENSG00000135898.9	84.5042	2.40415	0.363156	6.62016	3.58799755804156e-11	3.15367112627006e-10	GPR55
ENSG00000233785.1	4.72789	2.40407	0.849564	2.82977	0.00465819	0.0109987	RP13-314C10.5
ENSG00000145014.17	67.067	2.40309	0.325271	7.38797	1.49091559825535e-13	1.71811270838275e-12	TMEM44
ENSG00000178567.7	4587.72	2.40298	0.226998	10.5859	3.46407711402106e-26	1.16725883862599e-24	EPM2AIP1
ENSG00000168209.4	2749.99	2.39998	0.344667	6.96319	3.32659472342075e-12	3.29845434509574e-11	DDIT4
ENSG00000274265.4	32.7044	2.39916	0.427743	5.60889	2.03628415866246e-8	1.23349660552422e-7	CH17-189H20.1
ENSG00000258944.1	41.3821	2.39798	0.257426	9.31524	1.2167851290832e-20	2.70561571385573e-19	RP4-647C14.3
ENSG00000119403.13	1901.3	2.39762	0.329918	7.26732	3.66684613100204e-13	4.06848850640592e-12	PHF19
ENSG00000101115.12	4.05745	2.39761	0.653949	3.66636	0.000246027	0.000781968	SALL4
ENSG00000165732.12	15760.3	2.39677	0.173431	13.8198	1.93719022162086e-43	1.91501756245773e-41	DDX21
ENSG00000120436.3	330.874	2.39617	0.334562	7.16213	7.94310395660956e-13	8.44759144056791e-12	GPR31
ENSG00000117091.9	5141.03	2.39029	0.20866	11.4554	2.2084333715375e-30	9.98357896058689e-29	CD48
ENSG00000227199.1	4.33622	2.38816	0.571744	4.17698	2.9541e-05	0.000111595	ST7-AS1
ENSG00000135919.12	209.183	2.38725	0.387147	6.16626	6.99257035410366e-10	5.25643973938805e-9	SERPINE2
ENSG00000219392.1	13.344	2.38572	0.373127	6.39385	1.61764598947588e-10	1.31478804790982e-9	ZNF602P
ENSG00000253320.5	12.02	2.38381	0.347997	6.85008	7.38090751821016e-12	6.99715149473303e-11	AZIN1-AS1
ENSG00000232860.7	22.4941	2.38204	0.297565	8.00511	1.19360231777168e-15	1.71364952184018e-14	SMG7-AS1
ENSG00000272825.1	78.5543	2.38071	0.452972	5.25576	1.47416734842486e-7	8.01560178517297e-7	LL21NC02-1C16.2
ENSG00000196569.11	25.3036	2.38003	0.471567	5.04706	4.48658065125356e-7	2.27941e-06	LAMA2
ENSG00000145414.8	610.304	2.3781	0.200858	11.8397	2.43290308888146e-32	1.27146304740588e-30	NAF1
ENSG00000164211.12	5054.07	2.37727	0.306816	7.74819	9.32138415704639e-15	1.22175650173427e-13	STARD4
ENSG00000004468.12	1048.33	2.37708	0.28373	8.37798	5.38431294112802e-17	8.73952278574785e-16	CD38
ENSG00000154310.16	1042.95	2.37647	0.264763	8.97585	2.81161237532955e-19	5.5790277000191e-18	TNIK
ENSG00000197249.13	14258.6	2.37515	0.266739	8.90438	5.36843560169503e-19	1.03399094159408e-17	SERPINA1
ENSG00000158683.7	16.8576	2.37219	0.418789	5.6644	1.47544076628994e-8	9.17120567227951e-8	PKD1L1
ENSG00000185800.11	104.214	2.37183	0.361326	6.56425	5.2293809298825e-11	4.50467932070193e-10	DMWD
ENSG00000241942.2	7.20043	2.36987	0.550679	4.30355	1.6808e-05	6.61476e-05	RPS20P20
ENSG00000135245.9	67.9793	2.36986	0.292013	8.1156	4.83397128506161e-16	7.2048563840019e-15	HILPDA
ENSG00000111913.17	2325.7	2.36767	0.308791	7.66752	1.75347029942418e-14	2.22884954403956e-13	FAM65B
ENSG00000169435.13	10.3789	2.36654	0.568018	4.16631	3.09564e-05	0.000116406	RASSF6
ENSG00000260317.1	10.6135	2.3658	0.41298	5.7286	1.01261765960426e-8	6.46075264156531e-8	RP11-48B3.4
ENSG00000155304.5	4831.8	2.36452	0.31458	7.51642	5.62960518070055e-14	6.74812425239561e-13	HSPA13
ENSG00000120162.9	381.771	2.36169	0.460789	5.12532	2.97029042362761e-7	1.54493e-06	MOB3B
ENSG00000273687.1	8.93193	2.35624	0.483288	4.87543	1.08569e-06	5.21248e-06	RP5-837J1.6
ENSG00000112319.17	3.08692	2.35576	0.860767	2.73681	0.00620379	0.0141729	EYA4
ENSG00000139514.12	6605.81	2.35555	0.327712	7.18786	6.58156645205406e-13	7.07755606017085e-12	SLC7A1
ENSG00000226312.7	99.766	2.35001	0.328819	7.14683	8.88069336327821e-13	9.39601406134077e-12	CFLAR-AS1
ENSG00000188191.14	159.978	2.34991	0.196211	11.9765	4.71965069588578e-33	2.59028320800956e-31	PRKAR1B
ENSG00000183484.11	6860.81	2.3492	0.295732	7.94368	1.96266011590711e-15	2.75747024846196e-14	GPR132
ENSG00000128165.8	32.228	2.34543	0.381049	6.15518	7.49904816481257e-10	5.62428612360943e-9	ADM2
ENSG00000231435.1	7.66567	2.34429	0.629649	3.72317	0.000196737	0.000637355	AC011747.3
ENSG00000105717.13	66.4143	2.33994	0.337115	6.94107	3.89150713588098e-12	3.82622121628562e-11	PBX4
ENSG00000214776.10	31.8174	2.33892	0.5579	4.19236	2.76069e-05	0.000104844	RP11-726G1.1
ENSG00000274156.1	8.83576	2.33817	0.488898	4.78253	1.731e-06	8.06749e-06	RP11-407N8.6
ENSG00000240050.5	9.42047	2.33782	0.443457	5.2718	1.35089440155601e-7	7.38939237651139e-7	RP1-93H18.1
ENSG00000162616.8	1137.13	2.33715	0.410949	5.6872	1.29136703458271e-8	8.085209094812e-8	DNAJB4
ENSG00000019144.18	2737.72	2.33696	0.28303	8.25693	1.49466040708139e-16	2.31608850615728e-15	PHLDB1
ENSG00000183250.11	206.086	2.33536	0.422731	5.52445	3.30519791022758e-8	1.9566485464226e-7	LINC01547
ENSG00000267270.5	13.7516	2.33431	0.403757	5.78147	7.40525458930042e-9	4.84144333906056e-8	PARD6G-AS1
ENSG00000260135.6	449.171	2.3315	0.495448	4.70583	2.52833e-06	1.14803e-05	RP11-212I21.2
ENSG00000117036.11	10000.8	2.33117	0.202276	11.5247	9.90583008948565e-31	4.55335215037702e-29	ETV3
ENSG00000165238.16	66.5852	2.32895	0.499057	4.6667	3.0607e-06	1.36781e-05	WNK2
ENSG00000273443.1	153.495	2.32872	0.450587	5.16819	2.36370434824271e-7	1.25083e-06	RP11-54O7.18
ENSG00000095319.14	6518.04	2.32807	0.265113	8.78143	1.61411217656188e-18	3.00653584760277e-17	NUP188
ENSG00000128965.11	42.2828	2.32739	0.454899	5.11628	3.11613940548924e-7	1.6121e-06	CHAC1
ENSG00000140284.10	182.757	2.32694	0.300991	7.73093	1.06764106966123e-14	1.39047539310642e-13	SLC27A2
ENSG00000198435.3	122.584	2.32693	0.314266	7.40431	1.31837506279704e-13	1.52463247219869e-12	NRARP
ENSG00000174485.15	4013.88	2.3197	0.246589	9.40715	5.09780981504223e-21	1.16836674671568e-19	DENND4A
ENSG00000176928.5	393	2.31677	0.420449	5.51023	3.58364206128391e-8	2.10931648218061e-7	GCNT4
ENSG00000135074.15	3111.37	2.31531	0.284043	8.15129	3.60074901549379e-16	5.39126745841725e-15	ADAM19
ENSG00000074416.13	6911.14	2.31414	0.35257	6.56364	5.25109530665731e-11	4.52101122677054e-10	MGLL
ENSG00000072133.10	17.9846	2.31274	0.509305	4.54097	5.59951e-06	2.39043e-05	RPS6KA6
ENSG00000073670.13	10.3785	2.30863	0.451704	5.11094	3.2056074854197e-7	1.6563e-06	ADAM11
ENSG00000081026.18	109.657	2.30805	0.354085	6.51833	7.10920943559323e-11	6.01971758710448e-10	MAGI3
ENSG00000090376.10	12390.2	2.30657	0.155892	14.796	1.55468898312681e-49	2.10846662918273e-47	IRAK3
ENSG00000091136.13	20.6781	2.30628	0.399518	5.77265	7.80322542788673e-9	5.09148824141635e-8	LAMB1
ENSG00000013375.15	982.25	2.30511	0.295114	7.81092	5.6773365923799e-15	7.64902245328031e-14	PGM3
ENSG00000272625.1	152.322	2.30413	0.2298	10.0267	1.16375845503566e-23	3.29832059536014e-22	RP11-737O24.5
ENSG00000188396.3	58.4891	2.30332	0.355672	6.47596	9.42115828681048e-11	7.84379540774023e-10	TCTEX1D4
ENSG00000277782.1	27.609	2.30271	0.452118	5.09317	3.52124989740958e-7	1.81482e-06	RP11-775C24.5
ENSG00000259590.1	3.22194	2.29933	0.79755	2.88299	0.00393916	0.00947685	RP11-20G13.3
ENSG00000059915.16	44.5543	2.29785	0.320119	7.1781	7.0688246683321e-13	7.56189131729659e-12	PSD
ENSG00000258521.1	19.9255	2.29709	0.487117	4.71568	2.40902e-06	1.0972e-05	RP11-638I2.9
ENSG00000197980.12	24.3366	2.29645	0.270977	8.47472	2.3564620241865e-17	3.97834792354943e-16	LEKR1
ENSG00000052795.12	8307.62	2.29536	0.408137	5.62399	1.86601187010372e-8	1.13830409665507e-7	FNIP2
ENSG00000248371.5	3.131	2.2925	0.693455	3.30591	0.000946685	0.00263709	LINC02056
ENSG00000173451.6	374.05	2.29162	0.208571	10.9872	4.4023078441235e-28	1.67226554912191e-26	THAP2
ENSG00000086062.12	12765	2.29064	0.283651	8.07555	6.7175915397381e-16	9.84247117563413e-15	B4GALT1
ENSG00000125726.10	25.3435	2.29058	0.399955	5.72709	1.02166380133483e-8	6.51593586471225e-8	CD70
ENSG00000237499.6	220.493	2.28766	0.261531	8.74719	2.18726315286927e-18	4.02839375292757e-17	RP11-356I2.4
ENSG00000078804.12	7529.3	2.28579	0.415568	5.50039	3.78946517257545e-8	2.2248702498019e-7	TP53INP2
ENSG00000183833.16	27.1744	2.28421	0.681173	3.35336	0.000798381	0.00226825	MAATS1
ENSG00000112137.17	3742.53	2.28375	0.309509	7.37861	1.59950427589202e-13	1.83937387297744e-12	PHACTR1
ENSG00000276317.1	30.4828	2.28292	0.396453	5.75836	8.49348862686531e-9	5.49165281193301e-8	RP11-93B14.10
ENSG00000272768.1	53.0815	2.28283	0.319098	7.15402	8.42756290636412e-13	8.94542737991173e-12	RP4-673M15.1
ENSG00000274266.1	16.0474	2.2823	0.480532	4.74952	2.039e-06	9.37255e-06	SNORA73A
ENSG00000070669.16	851.053	2.28209	0.495236	4.60809	4.06391e-06	1.77458e-05	ASNS
ENSG00000111266.8	3841.01	2.28024	0.401792	5.67518	1.38545057138459e-8	8.65276905840829e-8	DUSP16
ENSG00000250565.6	169.876	2.27918	0.229582	9.92752	3.16012443899205e-23	8.58570232514231e-22	ATP6V1E2
ENSG00000168495.12	1227.36	2.27622	0.254322	8.95013	3.55055415674615e-19	6.96944900863689e-18	POLR3D
ENSG00000278621.1	676.114	2.27574	0.369694	6.15575	7.47252785426567e-10	5.60695848598535e-9	CTD-2033D15.3
ENSG00000229334.1	12.1511	2.27006	0.445729	5.09292	3.52590809270654e-7	1.81665e-06	AC046143.3
ENSG00000139926.15	174.568	2.26996	0.323053	7.02658	2.11661847779362e-12	2.14009298956212e-11	FRMD6
ENSG00000279815.1	4.45796	2.26945	0.674811	3.36309	0.000770747	0.00219697	RP11-394B2.7
ENSG00000224376.1	6.24765	2.267	0.57655	3.93201	8.424e-05	0.000293623	AC017104.6
ENSG00000112972.14	2733.37	2.26489	0.154407	14.6684	1.02795076871238e-48	1.32217527764663e-46	HMGCS1
ENSG00000114446.4	645.728	2.26365	0.201225	11.2494	2.33262268245206e-29	9.64189879572753e-28	IFT57
ENSG00000106952.7	8031.71	2.26264	0.409895	5.52005	3.38901926321804e-8	2.00169389687837e-7	TNFSF8
ENSG00000234511.8	46.0776	2.26254	0.354401	6.38411	1.72396422200185e-10	1.39635996461256e-9	C5orf58
ENSG00000182224.11	8.15263	2.2625	0.539807	4.19131	2.77348e-05	0.000105256	CYB5D1
ENSG00000178127.12	2943.3	2.26201	0.13023	17.3693	1.40846565459435e-67	4.55741854728779e-65	NDUFV2
ENSG00000075131.9	79.1	2.26148	0.262498	8.61524	6.9796515121253e-18	1.23289646193731e-16	TIPIN
ENSG00000185245.7	85.127	2.25832	0.344468	6.55596	5.52846823937793e-11	4.7448830443615e-10	GP1BA
ENSG00000107020.9	213.702	2.25638	0.289359	7.79785	6.29719712575326e-15	8.42192378432038e-14	PLGRKT
ENSG00000220305.1	14.2784	2.25348	0.445682	5.05624	4.27596855656085e-7	2.17712e-06	HNRNPH1P1
ENSG00000265975.1	190.847	2.25274	0.285224	7.89815	2.83079001287515e-15	3.91680135845541e-14	CTB-41I6.2
ENSG00000257335.8	2231.52	2.25202	0.1985	11.3452	7.83679096017804e-30	3.38425630675057e-28	MGAM
ENSG00000279198.1	26.9999	2.25015	0.382556	5.88189	4.05614550039573e-9	2.75844789314107e-8	CTD-2231E14.2
ENSG00000221926.11	367.763	2.24906	0.311745	7.21441	5.41673639986805e-13	5.88276931315914e-12	TRIM16
ENSG00000138623.9	1377.08	2.24786	0.323071	6.95779	3.45648928372566e-12	3.41692705698422e-11	SEMA7A
ENSG00000123095.5	119.744	2.24781	0.460322	4.88311	1.04423e-06	5.02664e-06	BHLHE41
ENSG00000069869.15	410.427	2.24769	0.320805	7.00643	2.44482014857307e-12	2.44929784115287e-11	NEDD4
ENSG00000231105.1	12.9522	2.24627	0.409522	5.48511	4.13210012899089e-8	2.41240169294991e-7	RP5-1071N3.1
ENSG00000135604.9	6079.88	2.24221	0.264983	8.46172	2.63472276371029e-17	4.40731911850009e-16	STX11
ENSG00000046889.18	30.4927	2.24212	0.504238	4.44656	8.72561e-06	3.6022e-05	PREX2
ENSG00000212743.2	22.7411	2.23841	0.409004	5.47282	4.4291901054978e-8	2.57741168905031e-7	RP11-563J2.3
ENSG00000271216.1	35.7496	2.23793	0.638665	3.50407	0.000458209	0.00137538	LINC01050
ENSG00000217801.9	1397.37	2.23774	0.35547	6.29516	3.0707430671258e-10	2.41798914258802e-9	RP11-465B22.3
ENSG00000110848.8	1497.33	2.23564	0.502442	4.44954	8.60525e-06	3.55519e-05	CD69
ENSG00000256235.1	2093.08	2.23442	0.47114	4.74258	2.11014e-06	9.67787e-06	SMIM3
ENSG00000173262.11	74.2993	2.23433	0.886279	2.52102	0.0117015	0.0249022	SLC2A14
ENSG00000006118.14	60.0939	2.23413	0.381336	5.85868	4.66557953966788e-9	3.13907996088356e-8	TMEM132A
ENSG00000076382.16	347.679	2.23153	0.229643	9.71735	2.54313582267936e-22	6.4702106744447e-21	SPAG5
ENSG00000179388.8	1120.35	2.23129	0.387154	5.76333	8.24699083377515e-9	5.35125028004153e-8	EGR3
ENSG00000127124.14	8139.89	2.22995	0.376901	5.91654	3.28792701333663e-9	2.26320814970025e-8	HIVEP3
ENSG00000154263.17	17.9784	2.22856	0.389243	5.72537	1.03207247821462e-8	6.57976276903724e-8	ABCA10
ENSG00000138135.6	6.81635	2.22672	0.688449	3.2344	0.001219	0.00330969	CH25H
ENSG00000165312.6	2057.2	2.22657	0.230915	9.64237	5.29521697199814e-22	1.31260589894999e-20	OTUD1
ENSG00000179862.6	32.6979	2.2265	0.467723	4.7603	1.93305e-06	8.93203e-06	CITED4
ENSG00000258875.5	391.537	2.22639	0.346382	6.42755	1.29675802814487e-10	1.06398996209287e-9	CTD-2547L24.3
ENSG00000237263.1	8.18044	2.22597	0.583869	3.81245	0.000137597	0.000459963	MAPK6PS3
ENSG00000280434.1	174.244	2.2259	0.403963	5.51017	3.5849382503362e-8	2.10931648218061e-7	RP4-671O14.6
ENSG00000271303.1	16940.9	2.22259	0.262141	8.4786	2.27917465872673e-17	3.85977875641957e-16	SRXN1
ENSG00000160606.10	51.1573	2.22075	0.251996	8.81262	1.2225361745095e-18	2.29803191565875e-17	TLCD1
ENSG00000113916.17	6041.09	2.21913	0.163644	13.5607	6.84547050534854e-42	6.24078727737609e-40	BCL6
ENSG00000020181.17	49.3838	2.21882	0.471169	4.70919	2.48706e-06	1.13023e-05	ADGRA2
ENSG00000235531.9	534.649	2.21871	0.296378	7.48607	7.09656122475393e-14	8.40827218037631e-13	MSC-AS1
ENSG00000198855.6	867.419	2.21819	0.192973	11.4948	1.40071505064711e-30	6.38492610586642e-29	FICD
ENSG00000068097.14	710.436	2.21575	0.168593	13.1426	1.87739116038163e-39	1.50282872887135e-37	HEATR6
ENSG00000105974.11	73.6989	2.21327	0.432284	5.11995	3.05608608836689e-7	1.58403e-06	CAV1
ENSG00000159388.5	60989.5	2.20622	0.232478	9.49001	2.31007158863373e-21	5.47016951940542e-20	BTG2
ENSG00000281103.1	173.377	2.2035	0.379714	5.80306	6.51168074388583e-9	4.29315713166599e-8	TRG-AS1
ENSG00000184014.7	30187.6	2.19681	0.201573	10.8983	1.17379421507152e-27	4.32853102681429e-26	DENND5A
ENSG00000108771.12	1683.92	2.19672	0.45198	4.86021	1.17263e-06	5.59549e-06	DHX58
ENSG00000273812.1	46.3988	2.19573	0.317337	6.91922	4.54122646877991e-12	4.4252687857885e-11	WI2-87327B8.2
ENSG00000100647.7	18716.9	2.19204	0.18491	11.8546	2.03702165744622e-32	1.07830727092556e-30	SUSD6
ENSG00000273002.1	36.7061	2.19107	0.303931	7.20909	5.632495989089e-13	6.09289777066253e-12	RP11-336K24.12
ENSG00000175746.6	16.3155	2.18951	0.512776	4.26993	1.95538e-05	7.59656e-05	C15orf54
ENSG00000114737.15	857.891	2.18917	0.32832	6.66781	2.59655236135764e-11	2.33220712916688e-10	CISH
ENSG00000227908.3	19.7423	2.18875	0.312975	6.99336	2.68379720033175e-12	2.68379720033175e-11	FLJ31104
ENSG00000158615.8	14348.6	2.18673	0.165717	13.1956	9.30346661779783e-40	7.55791520782487e-38	PPP1R15B
ENSG00000164647.8	8.64295	2.18507	0.581071	3.76041	0.000169633	0.000556736	STEAP1
ENSG00000175592.8	1020.18	2.18453	0.403987	5.40743	6.39364087858343e-8	3.64684208611589e-7	FOSL1
ENSG00000254325.2	23.0415	2.18164	0.398917	5.4689	4.52839617120025e-8	2.63047720953615e-7	RP11-318K15.2
ENSG00000215022.7	105.036	2.18071	0.352773	6.18162	6.34482046601961e-10	4.78896564556441e-9	RP1-257A7.4
ENSG00000204086.4	24.9947	2.17792	0.35659	6.10764	1.01117918067617e-9	7.44434740013277e-9	RPA4
ENSG00000105771.13	3661.82	2.17617	0.256267	8.49181	2.03448480346672e-17	3.46686351244953e-16	SMG9
ENSG00000274001.1	5.9077	2.17584	0.51337	4.23834	2.25174e-05	8.66581e-05	RP11-5G9.5
ENSG00000126266.3	5.3183	2.17347	0.781246	2.78205	0.00540159	0.0125216	FFAR1
ENSG00000266389.1	191.854	2.17242	0.267962	8.10719	5.18038391987819e-16	7.70019022873198e-15	CTB-41I6.1
ENSG00000114554.11	1632.54	2.1722	0.428455	5.06986	3.98116344618504e-7	2.03713e-06	PLXNA1
ENSG00000273176.1	2.97053	2.17129	0.728929	2.97875	0.00289431	0.00719957	RP3-510H16.3
ENSG00000088882.7	137.257	2.17114	0.288229	7.53268	4.97112266210183e-14	5.97627273883451e-13	CPXM1
ENSG00000269952.1	20.3018	2.16506	0.444482	4.87097	1.11054e-06	5.32708e-06	RP11-324I22.3
ENSG00000241666.2	33.5088	2.16505	0.411478	5.26164	1.42772662417752e-7	7.77855043252095e-7	RP3-455J7.4
ENSG00000184602.5	6892.03	2.16493	0.192365	11.2543	2.2056083311887e-29	9.16304625691306e-28	SNN
ENSG00000105642.15	33.8877	2.16447	0.329911	6.56078	5.35287972488316e-11	4.60140158645011e-10	KCNN1
ENSG00000106692.13	366.208	2.16341	0.256108	8.44724	2.9826847559472e-17	4.96408284432997e-16	FKTN
ENSG00000156273.15	29921.6	2.16321	0.246531	8.77461	1.71491607488463e-18	3.18706373599737e-17	BACH1
ENSG00000152503.9	1717.14	2.16316	0.244267	8.85572	8.3148070767527e-19	1.57923592742491e-17	TRIM36
ENSG00000253227.1	15.4928	2.15895	0.633387	3.40858	0.000653026	0.00189226	RP11-383J24.1
ENSG00000150782.11	383.827	2.15792	0.218104	9.89404	4.41837834855013e-23	1.18667084614906e-21	IL18
ENSG00000227560.1	2.04076	2.15786	0.905921	2.38195	0.017221	0.035053	RPS15AP30
ENSG00000120437.8	363.587	2.15771	0.15899	13.5713	5.92572400928484e-42	5.43246541856783e-40	ACAT2
ENSG00000226674.8	9.37689	2.15606	0.689231	3.1282	0.00175879	0.00458924	TEX41
ENSG00000147145.12	10.678	2.15464	0.55276	3.89797	9.70043e-05	0.00033337	LPAR4
ENSG00000283440.1	36.8159	2.15371	0.458166	4.70073	2.59233e-06	1.17417e-05	RP11-445H22.3
ENSG00000246695.7	13.9779	2.15249	0.432096	4.9815	6.30937958004739e-7	3.13463e-06	RASSF8-AS1
ENSG00000280543.1	23.1633	2.15244	0.353427	6.09021	1.12764752762812e-9	8.24262624872049e-9	ASAP1-IT2
ENSG00000205464.11	31.6638	2.1495	0.526099	4.08572	4.39394e-05	0.000160661	ATP6AP1L
ENSG00000103316.10	11.7727	2.1487	0.563002	3.81651	0.000135353	0.000452925	CRYM
ENSG00000267809.1	6.1716	2.14684	0.428913	5.0053	5.57761533880723e-7	2.78973e-06	NDUFV2P1
ENSG00000125144.13	8.31483	2.1445	0.633277	3.38636	0.000708263	0.00203584	MT1G
ENSG00000076604.14	755.505	2.14438	0.24221	8.85339	8.49008070739492e-19	1.61066155385376e-17	TRAF4
ENSG00000241112.1	6.45281	2.14418	0.547777	3.91434	9.06517e-05	0.000313376	RPL29P14
ENSG00000165917.9	9.75331	2.14203	0.537209	3.98733	6.68217e-05	0.000237039	RAPSN
ENSG00000226067.6	86.2342	2.14133	0.477802	4.48162	7.40781e-06	3.09634e-05	LINC00623
ENSG00000198768.10	58.802	2.13983	0.566159	3.77955	0.000157111	0.00051875	APCDD1L
ENSG00000087085.13	60.8065	2.13901	0.499061	4.28606	1.81866e-05	7.11072e-05	ACHE
ENSG00000228649.8	24.0408	2.13864	0.364548	5.86654	4.44972726383141e-9	2.99753794743323e-8	AC005682.5
ENSG00000275894.1	10.282	2.13774	0.529327	4.0386	5.3771e-05	0.00019359	RP3-453C12.14
ENSG00000148053.15	3.66282	2.13625	0.707608	3.01897	0.00253638	0.00638668	NTRK2
ENSG00000180758.11	1892	2.13478	0.239098	8.92845	4.32033393622096e-19	8.37032820465006e-18	GPR157
ENSG00000106853.18	99.2022	2.1333	0.514783	4.14407	3.41195e-05	0.000127106	PTGR1
ENSG00000139146.13	353.559	2.13091	0.246516	8.64412	5.4220912899765e-18	9.67136065962112e-17	FAM60A
ENSG00000153317.14	6856.57	2.13053	0.234422	9.08844	1.0047094693414e-19	2.07213012331584e-18	ASAP1
ENSG00000247595.4	16.0268	2.12588	0.294915	7.20847	5.6584146309758e-13	6.11690277301139e-12	SPTY2D1-AS1
ENSG00000118985.15	4941.58	2.12433	0.311731	6.81461	9.45177969462038e-12	8.84790101475873e-11	ELL2
ENSG00000151012.13	67443.3	2.11944	0.372337	5.69227	1.25358798326465e-8	7.87571929761597e-8	SLC7A11
ENSG00000184106.8	33.3001	2.11734	0.487775	4.3408	1.41963e-05	5.65716e-05	TREML3P
ENSG00000264577.1	110.735	2.1145	0.261816	8.07629	6.67648332562989e-16	9.79098224965026e-15	AC010761.8
ENSG00000100652.4	10.166	2.11432	0.501646	4.21476	2.50048e-05	9.55142e-05	SLC10A1
ENSG00000168811.6	16.7873	2.11398	0.438556	4.82031	1.43336e-06	6.75323e-06	IL12A
ENSG00000166866.12	12.108	2.11297	0.542407	3.89554	9.79817e-05	0.000336588	MYO1A
ENSG00000101544.8	2172.39	2.11103	0.160863	13.1231	2.42738998559911e-39	1.92432220597494e-37	ADNP2
ENSG00000149177.12	22757.1	2.10942	0.208625	10.1111	4.93513322251283e-24	1.42831633476959e-22	PTPRJ
ENSG00000244265.1	6.37066	2.10929	0.536744	3.92978	8.50231e-05	0.000296164	SIAH2-AS1
ENSG00000284095.1	10.0021	2.10887	0.514206	4.10121	4.10989e-05	0.000151218	RP11-39E3.6
ENSG00000167100.14	61.6554	2.10816	0.356544	5.91275	3.36440817377129e-9	2.3139119082811e-8	SAMD14
ENSG00000144843.11	1958.2	2.1057	0.277147	7.59777	3.0127989753136e-14	3.73132310829405e-13	ADPRH
ENSG00000231856.2	78.2472	2.10494	0.356251	5.90858	3.45067905976434e-9	2.36532919660851e-8	RP11-327P2.5
ENSG00000021355.12	13652.8	2.10266	0.263668	7.97464	1.52820397669293e-15	2.1693622195096e-14	SERPINB1
ENSG00000154258.16	10.3643	2.10167	0.586539	3.58317	0.000339449	0.00105161	ABCA9
ENSG00000233668.1	6.27311	2.10167	0.514461	4.08519	4.40412e-05	0.000160961	RP11-571F15.3
ENSG00000184838.14	272.114	2.09932	0.372247	5.63959	1.70459881753747e-8	1.04805045319557e-7	PRR16
ENSG00000273004.1	11.6026	2.09897	0.464188	4.5218	6.13155e-06	2.60333e-05	GS1-279B7.2
ENSG00000236165.1	9.02769	2.09826	0.572625	3.66428	0.000248039	0.000787762	PRADC1P1
ENSG00000095951.16	5774.16	2.09458	0.218961	9.56601	1.11112188300875e-21	2.67746110134708e-20	HIVEP1
ENSG00000059804.15	12407.3	2.09445	0.252455	8.29633	1.07376188513269e-16	1.69590303513258e-15	SLC2A3
ENSG00000173728.10	18.8515	2.09444	0.601506	3.48199	0.000497696	0.00148064	C1orf100
ENSG00000171552.12	2165.98	2.09198	0.265088	7.89164	2.98233716584725e-15	4.11954148918799e-14	BCL2L1
ENSG00000075223.13	2788.7	2.09088	0.382021	5.47319	4.42008935011422e-8	2.57302824531303e-7	SEMA3C
ENSG00000229951.5	2.61814	2.09057	0.809256	2.58333	0.00978516	0.0212533	FLJ31356
ENSG00000187391.19	24.3113	2.09053	0.438597	4.7664	1.87548e-06	8.69643e-06	MAGI2
ENSG00000205485.13	4.86271	2.08729	0.654248	3.19036	0.00142094	0.00379271	AC004980.7
ENSG00000113580.14	14356.4	2.08631	0.206898	10.0837	6.51924649770734e-24	1.87356979032185e-22	NR3C1
ENSG00000234975.6	31.0915	2.08593	0.380956	5.47552	4.3623530085376e-8	2.54212403658033e-7	FTH1P2
ENSG00000257354.2	282.02	2.08521	0.29878	6.97908	2.97110747925366e-12	2.95311167380693e-11	RP11-631N16.2
ENSG00000100003.17	46.3281	2.08323	0.404737	5.14714	2.64493997787522e-7	1.38802e-06	SEC14L2
ENSG00000198771.10	3585.12	2.08286	0.437425	4.76164	1.92031e-06	8.88419e-06	RCSD1
ENSG00000176142.12	2092.2	2.08274	0.184769	11.2722	1.80106473144522e-29	7.55894430767673e-28	TMEM39A
ENSG00000071054.16	12449.1	2.08251	0.218149	9.5463	1.34411474207005e-21	3.21529488591392e-20	MAP4K4
ENSG00000095261.13	2006.34	2.0818	0.254141	8.19154	2.57908358081028e-16	3.90791888837457e-15	PSMD5
ENSG00000136842.13	23.7106	2.0814	0.355196	5.85988	4.63215338203685e-9	3.11786862178937e-8	TMOD1
ENSG00000104450.12	134.772	2.08059	0.271166	7.67277	1.68322757271468e-14	2.14454693076459e-13	SPAG1
ENSG00000250033.5	631.097	2.08035	0.40548	5.13059	2.88835455529207e-7	1.50517e-06	SLC7A11-AS1
ENSG00000185897.6	13.5377	2.07929	0.45887	4.53131	5.86177e-06	2.49783e-05	FFAR3
ENSG00000154451.14	6768.52	2.07628	0.494326	4.20023	2.6664e-05	0.000101427	GBP5
ENSG00000162783.10	9049.78	2.07213	0.225759	9.1785	4.37118640374429e-20	9.30365355193825e-19	IER5
ENSG00000115840.13	176.473	2.06978	0.192424	10.7563	5.53386101613888e-27	1.96986245715486e-25	SLC25A12
ENSG00000237166.1	8.6209	2.06949	0.584152	3.54273	0.000396009	0.0012079	LINC01792
ENSG00000272476.1	18.9027	2.06783	0.337724	6.12285	9.19151801800442e-10	6.80346462225767e-9	RP1-191J18.66
ENSG00000231210.2	11.6655	2.06775	0.656984	3.14733	0.00164767	0.00433237	LINC01510
ENSG00000240291.1	20.5701	2.06717	0.563099	3.67106	0.000241547	0.000769219	RP11-499P20.2
ENSG00000164070.11	11.1066	2.06493	0.466998	4.4217	9.79269e-06	4.00344e-05	HSPA4L
ENSG00000125730.16	7493.81	2.06492	0.223176	9.25244	2.19433394468316e-20	4.80761282139528e-19	C3
ENSG00000168993.14	34.5449	2.0633	0.427301	4.82869	1.37434e-06	6.49193e-06	CPLX1
ENSG00000185621.11	191.454	2.06223	0.244934	8.41954	3.77967965345833e-17	6.22736376639068e-16	LMLN
ENSG00000138356.13	12.5361	2.06121	0.522401	3.94564	7.95858e-05	0.000278406	AOX1
ENSG00000235700.1	16.0686	2.06019	0.393137	5.2404	1.60227881767647e-7	8.66910497793301e-7	CYCSP52
ENSG00000106608.16	2081.05	2.05992	0.245056	8.40592	4.24535748239246e-17	6.96663162860602e-16	URGCP
ENSG00000115604.10	661.076	2.05791	0.400425	5.13932	2.75735447848538e-7	1.44286e-06	IL18R1
ENSG00000028137.18	80253.6	2.05518	0.363343	5.65629	1.54675746302878e-8	9.58891321784676e-8	TNFRSF1B
ENSG00000260276.2	58.2748	2.05453	0.259463	7.91839	2.40600426069114e-15	3.34597711168996e-14	RP11-77H9.2
ENSG00000109265.13	98.4781	2.05391	0.322089	6.37686	1.80761234044522e-10	1.46122751264562e-9	KIAA1211
ENSG00000164823.9	3044.45	2.05353	0.245534	8.36353	6.0867844964716e-17	9.80217208901855e-16	OSGIN2
ENSG00000267898.1	26.5078	2.05298	0.38116	5.38614	7.1985654506248e-8	4.08184032635636e-7	CTD-2639E6.9
ENSG00000258441.1	233.775	2.05245	0.288194	7.12175	1.06563380957488e-12	1.11595729515787e-11	LINC00641
ENSG00000178719.16	31956	2.05177	0.392225	5.23111	1.68498620278674e-7	9.08961985132493e-7	GRINA
ENSG00000075213.10	26.4522	2.05158	0.473186	4.33568	1.45311e-05	5.77792e-05	SEMA3A
ENSG00000085831.15	85.0641	2.0512	0.319181	6.42643	1.30637517628402e-10	1.07134515956125e-9	TTC39A
ENSG00000166592.11	102.463	2.05012	0.32311	6.34497	2.22474458368158e-10	1.78262004971751e-9	RRAD
ENSG00000101336.13	34538.8	2.04924	0.198709	10.3128	6.16751258269855e-25	1.90242258424968e-23	HCK
ENSG00000185304.14	26.0064	2.04845	0.88748	2.30817	0.0209898	0.0416195	RGPD2
ENSG00000128849.10	3.76166	2.04695	0.670277	3.05388	0.00225901	0.00575002	CGNL1
ENSG00000153904.18	6.1441	2.04609	0.626308	3.26691	0.00108728	0.00298965	DDAH1
ENSG00000273237.1	50.6953	2.0442	0.376516	5.42926	5.65891261086004e-8	3.24581460832622e-7	CTB-119C2.1
ENSG00000176788.8	12639	2.04394	0.363781	5.61862	1.92492801776833e-8	1.17036194040675e-7	BASP1
ENSG00000255458.5	3.21364	2.042	0.810084	2.52073	0.0117111	0.0249196	RP11-539G18.3
ENSG00000123201.14	20.0986	2.04176	0.520705	3.92115	8.81274e-05	0.00030568	GUCY1B2
ENSG00000135114.12	12196	2.03993	0.475335	4.29157	1.77411e-05	6.94824e-05	OASL
ENSG00000152413.14	48.9706	2.03964	0.301076	6.7745	1.24839362769863e-11	1.15675547320917e-10	HOMER1
ENSG00000239672.7	297.889	2.03568	0.325269	6.25846	3.88785706458607e-10	3.00942143537063e-9	NME1
ENSG00000102038.15	37.5276	2.0342	0.396684	5.12802	2.92804327783629e-7	1.5244e-06	SMARCA1
ENSG00000115107.19	183.123	2.03203	0.257514	7.89095	2.99894003157026e-15	4.13899124626308e-14	STEAP3
ENSG00000228486.10	38.9776	2.03158	0.361573	5.61874	1.92353996073652e-8	1.16995147352432e-7	LINC01125
ENSG00000136630.12	2909.74	2.03157	0.327364	6.20584	5.44043117377222e-10	4.15437299030256e-9	HLX
ENSG00000184221.12	1264.77	2.03154	0.43747	4.64384	3.41994e-06	1.51392e-05	OLIG1
ENSG00000116044.15	15793.8	2.02916	0.243557	8.33137	7.99107933455608e-17	1.27437912419889e-15	NFE2L2
ENSG00000229331.1	12.6006	2.02785	0.356498	5.68826	1.28341090116513e-8	8.03846293439687e-8	GK-IT1
ENSG00000072401.14	2141	2.0276	0.297955	6.80505	1.01013962421364e-11	9.41305578270636e-11	UBE2D1
ENSG00000161940.10	5.49932	2.02676	0.478413	4.23643	2.27098e-05	8.73166e-05	BCL6B
ENSG00000120659.14	87.151	2.02642	0.775261	2.61385	0.00895271	0.0196252	TNFSF11
ENSG00000116717.11	185.235	2.02486	0.233572	8.66908	4.35640795756482e-18	7.82151581877884e-17	GADD45A
ENSG00000026652.13	746.449	2.023	0.206073	9.81687	9.5250634599556e-23	2.48499668327299e-21	AGPAT4
ENSG00000162888.4	34.933	2.02269	0.364946	5.54245	2.98270523670968e-8	1.77921457413325e-7	C1orf147
ENSG00000107771.15	3183.61	2.02022	0.213836	9.44751	3.4699066588874e-21	8.10534284208897e-20	CCSER2
ENSG00000269959.1	15.5316	2.01951	0.370334	5.45321	4.94676353810816e-8	2.85933038606393e-7	SPACA6P-AS
ENSG00000279355.1	81.3087	2.01945	0.251406	8.03262	9.54114594616204e-16	1.38435194497364e-14	AGPAT4-IT1
ENSG00000162645.12	18506.7	2.01905	0.393201	5.13491	2.82272929533053e-7	1.47519e-06	GBP2
ENSG00000169403.11	17573.3	2.01801	0.225807	8.93687	4.00352279109611e-19	7.79333440117286e-18	PTAFR
ENSG00000126767.17	2724.35	2.01729	0.343099	5.87962	4.1120760981855e-9	2.79070176886783e-8	ELK1
ENSG00000274012.1	185.19	2.0171	0.495388	4.07176	4.66595e-05	0.000169662	RN7SL2
ENSG00000145824.12	10.9615	2.01564	0.560397	3.59681	0.000322141	0.00100348	CXCL14
ENSG00000277449.1	32.4719	2.01529	0.279522	7.20975	5.60527733266119e-13	6.07145881379341e-12	CEBPB-AS1
ENSG00000273010.1	7.66028	2.01286	0.441025	4.56406	5.01739e-06	2.16274e-05	RP11-96K19.5
ENSG00000261192.1	12.0817	2.01285	0.550564	3.65597	0.000256208	0.00081103	RNF126P1
ENSG00000008283.15	387.582	2.01187	0.285485	7.04723	1.82518564321625e-12	1.85113080378113e-11	CYB561
ENSG00000160013.8	1277.43	2.01151	0.32689	6.15349	7.57953554909811e-10	5.67946019911872e-9	PTGIR
ENSG00000151725.11	84.4351	2.01138	0.356715	5.63862	1.71422307252246e-8	1.05317860801548e-7	CENPU
ENSG00000143153.12	500.134	2.01036	0.396761	5.06693	4.04285108541368e-7	2.06741e-06	ATP1B1
ENSG00000273218.1	91.527	2.01029	0.382628	5.25392	1.48897871357393e-7	8.08542047973139e-7	LLNLR-246C6.1
ENSG00000126368.5	62.3168	2.00997	0.380617	5.28082	1.2860497665775e-7	7.06294399917563e-7	NR1D1
ENSG00000144655.14	5783.79	2.00751	0.329601	6.09072	1.12405270347932e-9	8.2236758199267e-9	CSRNP1
ENSG00000198857.3	18.0082	2.00736	0.501316	4.00419	6.22293e-05	0.0002219	HSD3BP5
ENSG00000226937.9	7.05991	2.00729	0.569625	3.52389	0.000425268	0.00128649	CEP164P1
ENSG00000116667.12	681.216	2.00622	0.337447	5.94527	2.75993232881131e-9	1.92071626445266e-8	C1orf21
ENSG00000127666.9	7172.25	2.00354	0.408058	4.90994	9.110329632885e-7	4.42048e-06	TICAM1
ENSG00000275131.2	454.169	1.99752	0.362513	5.51019	3.58437123931489e-8	2.10931648218061e-7	CH17-472G23.4
ENSG00000136560.13	5154.58	1.9966	0.24169	8.26098	1.44475426132025e-16	2.24299124203077e-15	TANK
ENSG00000085514.15	11425.7	1.99471	0.281065	7.09696	1.27529643822229e-12	1.32202239742437e-11	PILRA
ENSG00000256282.1	7.7493	1.99458	0.507067	3.93357	8.36933e-05	0.000291842	RP11-504G3.4
ENSG00000274093.1	10.9538	1.99377	0.445614	4.47421	7.66933e-06	3.19669e-05	RP11-140H17.2
ENSG00000102804.14	2518.98	1.99369	0.346801	5.74879	8.98842567784757e-9	5.7812057278731e-8	TSC22D1
ENSG00000128342.4	256.436	1.99311	0.316794	6.2915	3.14420264598722e-10	2.46872561821293e-9	LIF
ENSG00000196935.8	512.699	1.99205	0.481065	4.14091	3.45923e-05	0.000128692	SRGAP1
ENSG00000159231.5	5.8061	1.99065	0.542804	3.66734	0.000245084	0.000779121	CBR3
ENSG00000139725.7	83.7138	1.98601	0.289569	6.85849	6.95907393852483e-12	6.60870389648104e-11	RHOF
ENSG00000272735.1	3.15894	1.98318	0.652239	3.04056	0.00236136	0.00597717	RP11-467P9.1
ENSG00000279608.1	18.8943	1.9831	0.352625	5.62384	1.8676290006311e-8	1.13830409665507e-7	RP11-182N22.9
ENSG00000141384.12	229.885	1.98294	0.298788	6.63662	3.20957975026147e-11	2.83931017260327e-10	TAF4B
ENSG00000164741.14	178.11	1.98252	0.27185	7.29269	3.03835809995989e-13	3.40570057515995e-12	DLC1
ENSG00000248476.1	96.7433	1.9805	0.23195	8.53847	1.36004989169087e-17	2.35178279479948e-16	BACH1-IT1
ENSG00000167772.11	21.7596	1.98021	0.638628	3.10072	0.00193051	0.00499051	ANGPTL4
ENSG00000116670.14	1839.6	1.97908	0.245013	8.07745	6.61371626994795e-16	9.7076103747626e-15	MAD2L2
ENSG00000067334.13	6018.57	1.97596	0.253315	7.80039	6.17164517531188e-15	8.26074203318661e-14	DNTTIP2
ENSG00000069956.11	10187.6	1.97395	0.178223	11.0758	1.64441243408256e-28	6.48673270271508e-27	MAPK6
ENSG00000131015.4	13.8012	1.97205	0.460386	4.28347	1.84003e-05	7.18242e-05	ULBP2
ENSG00000169224.12	853.005	1.96945	0.484608	4.06401	4.82357e-05	0.000175044	GCSAML
ENSG00000164136.16	862.979	1.96684	0.421679	4.6643	3.09672e-06	1.3824e-05	IL15
ENSG00000256660.5	43.584	1.96568	0.540232	3.63858	0.000274144	0.000863308	CLEC12B
ENSG00000182134.15	106.161	1.96362	0.276258	7.10794	1.17789736409888e-12	1.22803657845379e-11	TDRKH
ENSG00000224776.3	7.41014	1.96335	0.498705	3.9369	8.25413e-05	0.000288047	RPSAP50
ENSG00000139618.14	400.736	1.96295	0.390559	5.026	5.00820373291821e-7	2.52177e-06	BRCA2
ENSG00000177272.8	926.464	1.95921	0.322455	6.07593	1.23271296058408e-9	8.99058652585986e-9	KCNA3
ENSG00000140650.11	501.747	1.95902	0.22334	8.77147	1.76354421552699e-18	3.27372857203596e-17	PMM2
ENSG00000173540.12	1587.07	1.95821	0.204441	9.57834	9.86179174801125e-22	2.39042839859475e-20	GMPPB
ENSG00000266891.1	11.4568	1.95775	0.378992	5.16568	2.39569056877911e-7	1.26531e-06	RP11-692N5.2
ENSG00000179399.14	3.28031	1.95727	0.660031	2.96543	0.00302261	0.00748469	GPC5
ENSG00000110092.3	39.2832	1.95721	0.473787	4.13098	3.61219e-05	0.000134018	CCND1
ENSG00000198576.3	13.0927	1.9565	0.614771	3.18248	0.0014602	0.00388642	ARC
ENSG00000167508.11	1405.08	1.95629	0.290884	6.7253	1.75232496408076e-11	1.60020326436089e-10	MVD
ENSG00000081913.13	1011.9	1.95599	0.301277	6.49234	8.45141643771001e-11	7.10126696071793e-10	PHLPP1
ENSG00000260903.2	67.2087	1.95564	0.315569	6.19718	5.74851991199485e-10	4.36629280661059e-9	XKR7
ENSG00000187079.16	5.32583	1.95185	0.503778	3.87441	0.000106881	0.000364338	TEAD1
ENSG00000198431.15	36506.8	1.9495	0.274363	7.10553	1.19861489511744e-12	1.24725874628263e-11	TXNRD1
ENSG00000160161.9	15.2325	1.94908	0.514684	3.78695	0.00015251	0.000504881	CILP2
ENSG00000162733.16	50.4687	1.94802	0.338666	5.75204	8.81747879368387e-9	5.68545489211601e-8	DDR2
ENSG00000254162.1	7.89879	1.94647	0.649627	2.99629	0.00273287	0.00683321	RP11-48B3.3
ENSG00000187193.8	95.5201	1.94589	0.283538	6.8629	6.74776306779207e-12	6.42289976464431e-11	MT1X
ENSG00000142207.6	847.929	1.94367	0.336912	5.76906	7.97145546696513e-9	5.19004856160663e-8	URB1
ENSG00000279838.1	261.88	1.94209	0.211529	9.18119	4.26336870649852e-20	9.08595850307022e-19	RP4-635A23.6
ENSG00000171502.14	209.196	1.93966	0.282726	6.86055	6.8595888550344e-12	6.52177596240524e-11	COL24A1
ENSG00000254887.1	44.8102	1.93885	0.294674	6.57967	4.71497873785625e-11	4.08947151629076e-10	CTC-378H22.1
ENSG00000198879.11	973.315	1.93763	0.252461	7.67498	1.65445985900577e-14	2.11281605340737e-13	SFMBT2
ENSG00000222047.8	24.1882	1.93733	0.374865	5.16807	2.36521621381341e-7	1.25123e-06	C10orf55
ENSG00000166002.6	1797.23	1.93642	0.398719	4.85661	1.19413e-06	5.68981e-06	SMCO4
ENSG00000088826.17	1925.91	1.93589	0.577101	3.3545	0.000795078	0.00225989	SMOX
ENSG00000278982.1	8.16659	1.93549	0.612633	3.1593	0.00158149	0.0041791	RP5-1031D4.3
ENSG00000135632.11	306.192	1.93077	0.251507	7.67681	1.63095421050542e-14	2.08604509699096e-13	SMYD5
ENSG00000069493.14	1177.37	1.93039	0.391833	4.92656	8.36879095277338e-7	4.08604e-06	CLEC2D
ENSG00000174799.10	1576.65	1.93032	0.281605	6.8547	7.14615035002856e-12	6.77851602566292e-11	CEP135
ENSG00000119508.17	5332.57	1.92868	0.308692	6.24791	4.15973319893085e-10	3.21144036510293e-9	NR4A3
ENSG00000131871.14	2509.21	1.92857	0.215617	8.94446	3.73759177024202e-19	7.31035529793464e-18	SELENOS
ENSG00000269927.1	5.55959	1.92704	0.608401	3.16738	0.00153818	0.00407582	RP6-91H8.3
ENSG00000174705.12	437.823	1.92623	0.542744	3.54906	0.000386602	0.00118232	SH3PXD2B
ENSG00000188389.10	6.91232	1.92578	0.582615	3.3054	0.000948403	0.00264143	PDCD1
ENSG00000166126.10	8.01908	1.92509	0.541352	3.55608	0.000376431	0.00115505	AMN
ENSG00000099985.3	7297.15	1.92388	0.397536	4.83951	1.3016e-06	6.17172e-06	OSM
ENSG00000166165.12	273.217	1.92293	0.357633	5.37683	7.58095975048514e-8	4.28534445420121e-7	CKB
ENSG00000223584.1	4.44905	1.92182	0.762955	2.51892	0.0117716	0.025032	TVP23CP1
ENSG00000272789.1	4.46237	1.92095	0.72621	2.64517	0.00816509	0.0180627	RP11-286H15.1
ENSG00000182197.10	496.541	1.9182	0.336911	5.69348	1.24477691857076e-8	7.82335857286332e-8	EXT1
ENSG00000258581.2	12.8715	1.91795	0.537084	3.57104	0.000355568	0.0010974	RP11-638I2.10
ENSG00000147324.10	1408.76	1.91743	0.380128	5.04417	4.55490127402671e-7	2.31054e-06	MFHAS1
ENSG00000275023.4	2640.11	1.91551	0.306006	6.25971	3.85686242152198e-10	2.98683871341084e-9	MLLT6
ENSG00000198673.10	85.3176	1.91438	0.570693	3.35447	0.000795163	0.00225989	FAM19A2
ENSG00000232160.6	47.4163	1.91298	0.266379	7.18142	6.89899685032148e-13	7.39467918443994e-12	RAP2C-AS1
ENSG00000115419.12	5443.64	1.91297	0.343661	5.56645	2.59973946960649e-8	1.55927356345916e-7	GLS
ENSG00000150347.14	2601.95	1.91295	0.233937	8.1772	2.90520395494511e-16	4.38586908009653e-15	ARID5B
ENSG00000145555.14	1963.33	1.91231	0.329808	5.79824	6.70140846164047e-9	4.40761975372826e-8	MYO10
ENSG00000115738.9	12866.5	1.91198	0.208199	9.18341	4.17644002335425e-20	8.91227318377675e-19	ID2
ENSG00000143514.16	5820.93	1.91036	0.165285	11.558	6.72573536418065e-31	3.15340906646299e-29	TP53BP2
ENSG00000259668.5	250.124	1.91034	0.362059	5.27633	1.31798428271738e-7	7.22623524202883e-7	RP11-707P17.2
ENSG00000254893.5	12.461	1.90778	0.393265	4.85113	1.22758e-06	5.83902e-06	AC113404.1
ENSG00000125355.15	147.476	1.90763	0.426622	4.47148	7.76803e-06	3.23208e-05	TMEM255A
ENSG00000250116.2	79.3054	1.90653	0.407902	4.674	2.95394e-06	1.32226e-05	RP11-417F21.1
ENSG00000154721.14	21.5976	1.90543	0.382996	4.97508	6.52204287998967e-7	3.22856e-06	JAM2
ENSG00000108950.11	65.8372	1.90403	0.553449	3.4403	0.000581078	0.00170673	FAM20A
ENSG00000167077.12	804.038	1.90385	0.394366	4.82764	1.38163e-06	6.52448e-06	MEI1
ENSG00000143494.15	113.779	1.90276	0.377551	5.03975	4.66132240315643e-7	2.36087e-06	VASH2
ENSG00000113811.10	2492.57	1.89969	0.234882	8.08785	6.0726307695775e-16	8.93738752724366e-15	SELENOK
ENSG00000065911.11	6524.03	1.89966	0.18267	10.3994	2.495369087963e-25	7.87480898720631e-24	MTHFD2
ENSG00000102908.20	7419.86	1.89824	0.177221	10.7111	9.0284221961112e-27	3.15898525028113e-25	NFAT5
ENSG00000060642.10	483.309	1.89738	0.217493	8.72384	2.68926949031474e-18	4.90888902514626e-17	PIGV
ENSG00000269961.1	11.4075	1.89728	0.434003	4.37159	1.23343e-05	4.97802e-05	CTD-2033C11.1
ENSG00000172927.7	39.0048	1.89705	0.455151	4.16796	3.0734e-05	0.000115622	MYEOV
ENSG00000134853.11	11.5307	1.89652	0.53959	3.51475	0.000440171	0.00132633	PDGFRA
ENSG00000259924.1	2.07735	1.89585	0.818262	2.31693	0.0205077	0.0407966	RP11-16E23.4
ENSG00000239948.2	86.4765	1.89543	0.266719	7.10645	1.19063094143581e-12	1.23973691300518e-11	RN7SL368P
ENSG00000112578.9	542.21	1.89509	0.306939	6.17417	6.65098734294034e-10	5.00654597695646e-9	BYSL
ENSG00000095794.19	1884.64	1.89477	0.335984	5.63945	1.70590681635683e-8	1.0484618298283e-7	CREM
ENSG00000120051.14	15.2527	1.8935	0.339674	5.57446	2.48296995086677e-8	1.49196400196718e-7	CFAP58
ENSG00000186352.8	74.6896	1.8928	0.281218	6.73073	1.68813179166906e-11	1.54674721950247e-10	ANKRD37
ENSG00000138670.17	11211.4	1.89155	0.30912	6.11915	9.40745074273963e-10	6.95075491617998e-9	RASGEF1B
ENSG00000125384.6	4869.53	1.88886	0.291853	6.47196	9.67404571013434e-11	8.03283515879515e-10	PTGER2
ENSG00000140406.3	3840.46	1.88855	0.301421	6.26549	3.71657952878913e-10	2.88500804481692e-9	MESDC1
ENSG00000119523.9	3614.52	1.88827	0.130241	14.4982	1.24291137237557e-47	1.52210265825993e-45	ALG2
ENSG00000276045.2	2485.62	1.88672	0.323546	5.83139	5.49671320969824e-9	3.66022354123944e-8	ORAI1
ENSG00000223969.5	41.2212	1.8867	0.327039	5.76902	7.97325559037802e-9	5.19004856160663e-8	AC002456.2
ENSG00000166927.12	12605.6	1.88606	0.185376	10.1743	2.58304156128744e-24	7.56923428941552e-23	MS4A7
ENSG00000261604.1	10.5922	1.88559	0.464828	4.05653	4.98064e-05	0.000180424	CTD-2636A23.2
ENSG00000186197.13	29.9506	1.88249	0.421917	4.46174	8.12958e-06	3.36772e-05	EDARADD
ENSG00000173145.11	667.612	1.88118	0.260558	7.21981	5.20603495773827e-13	5.68403417541483e-12	NOC3L
ENSG00000272084.1	27.3664	1.88052	0.251259	7.48436	7.18950003537058e-14	8.49997806775441e-13	RP5-1126H10.2
ENSG00000108688.11	4960.71	1.88048	0.656463	2.86457	0.00417576	0.00998403	CCL7
ENSG00000148677.6	23.0429	1.87807	0.507088	3.70363	0.000212536	0.000684941	ANKRD1
ENSG00000267369.1	10.5076	1.87458	0.580493	3.22929	0.00124098	0.00336214	RP11-1094M14.8
ENSG00000101384.11	1241.84	1.87322	0.316197	5.9242	3.13825441024115e-9	2.16563308965758e-8	JAG1
ENSG00000161835.10	422.472	1.87238	0.274338	6.82508	8.78744417754159e-12	8.28270872794126e-11	GRASP
ENSG00000277496.1	188.166	1.87205	0.360612	5.19132	2.0881178126234e-7	1.11434e-06	RP11-93B14.9
ENSG00000149187.17	11584.7	1.87194	0.139167	13.4511	3.03352419501766e-41	2.69081794812107e-39	CELF1
ENSG00000139842.14	6255.95	1.87099	0.174342	10.7317	7.22365696885704e-27	2.54378134890438e-25	CUL4A
ENSG00000165029.15	10053.5	1.87053	0.308884	6.05576	1.39754892624919e-9	1.01208198939758e-8	ABCA1
ENSG00000260941.1	13.7338	1.86917	0.503644	3.71129	0.000206207	0.000665984	LINC00622
ENSG00000279837.1	7.62743	1.86879	0.520722	3.58885	0.000332142	0.0010315	RP11-504G3.2
ENSG00000133069.15	19.3545	1.86878	0.361135	5.17474	2.28226611328976e-7	1.21047e-06	TMCC2
ENSG00000131781.12	178.806	1.8684	0.418648	4.46292	8.08484e-06	3.352e-05	FMO5
ENSG00000213889.10	26.4531	1.86467	0.320011	5.8269	5.64650268317324e-9	3.75442094938707e-8	PPM1N
ENSG00000144867.11	941.792	1.86379	0.196735	9.47364	2.70249423932976e-21	6.35357170020077e-20	SRPRB
ENSG00000110104.11	251.715	1.86345	0.325001	5.73367	9.82824985648165e-9	6.29268748126663e-8	CCDC86
ENSG00000122729.18	1176.01	1.85508	0.229232	8.09257	5.84164183997297e-16	8.60514745008585e-15	ACO1
ENSG00000156011.16	1802.93	1.85482	0.407389	4.55295	5.29e-06	2.26655e-05	PSD3
ENSG00000162817.6	56.239	1.85473	0.374562	4.95173	7.35561139196726e-7	3.60638e-06	C1orf115
ENSG00000203804.4	45.5099	1.85446	0.277745	6.67687	2.44095420841345e-11	2.19846644127688e-10	ADAMTSL4-AS1
ENSG00000148154.9	2224.01	1.85443	0.281999	6.57601	4.8325350472329e-11	4.18258966904493e-10	UGCG
ENSG00000257243.1	8.33789	1.85436	0.445456	4.16282	3.14334e-05	0.000117983	RP11-133N21.7
ENSG00000135241.16	4129.12	1.85245	0.235802	7.85597	3.96680907609796e-15	5.42913569130671e-14	PNPLA8
ENSG00000283525.1	10.1498	1.85204	0.556056	3.33068	0.000866336	0.00243852	LLNLR-271C9.1
ENSG00000232259.1	19.0954	1.84976	0.515778	3.58634	0.000335346	0.00103968	RP11-4C20.3
ENSG00000226752.9	936.713	1.84948	0.411807	4.49115	7.08408e-06	2.97694e-05	PSMD5-AS1
ENSG00000110446.10	8930.82	1.8491	0.337949	5.47152	4.46188318633324e-8	2.59459614059987e-7	SLC15A3
ENSG00000107937.18	3050.44	1.84903	0.137529	13.4447	3.30822722659049e-41	2.91871014991129e-39	GTPBP4
ENSG00000188735.12	107.354	1.84154	0.251264	7.32912	2.31668841572392e-13	2.63092435308163e-12	TMEM120B
ENSG00000229931.1	61.8061	1.83989	0.242275	7.59424	3.09610807488924e-14	3.82583836663647e-13	RP1-151F17.1
ENSG00000123427.16	148.191	1.8398	0.282484	6.51293	7.3699813457859e-11	6.23088067410338e-10	METTL21B
ENSG00000119729.11	4501.3	1.83165	0.205728	8.90326	5.42275174095943e-19	1.0432280899079e-17	RHOQ
ENSG00000102780.16	2231.66	1.83102	0.409585	4.47044	7.80596e-06	3.2454e-05	DGKH
ENSG00000136052.9	2603	1.82999	0.315229	5.80529	6.425591573903e-9	4.23810119484518e-8	SLC41A2
ENSG00000178104.19	9006.33	1.82893	0.346978	5.27102	1.35667985625971e-7	7.41856595842112e-7	PDE4DIP
ENSG00000136826.14	700.583	1.82615	0.438138	4.16797	3.07321e-05	0.000115622	KLF4
ENSG00000246339.5	5.21429	1.8246	0.672762	2.71211	0.00668565	0.0151451	EXTL3-AS1
ENSG00000187239.16	12505.8	1.82426	0.178348	10.2286	1.47593240754288e-24	4.45221522201814e-23	FNBP1
ENSG00000189221.9	274.401	1.82343	0.537329	3.39351	0.00069002	0.00198967	MAOA
ENSG00000105088.8	114.106	1.82297	0.364073	5.00716	5.52385640226057e-7	2.7653e-06	OLFM2
ENSG00000105948.13	37.695	1.82212	0.355788	5.12137	3.03325267671715e-7	1.57418e-06	TTC26
ENSG00000053372.4	844.445	1.82194	0.227406	8.01187	1.12976319938042e-15	1.62483909744371e-14	MRTO4
ENSG00000154678.16	5.09114	1.82082	0.530969	3.42923	0.000605292	0.00176898	PDE1C
ENSG00000134871.17	65.4295	1.82067	0.540901	3.366	0.000762661	0.00217543	COL4A2
ENSG00000115592.11	14.7211	1.82022	0.614864	2.96036	0.00307277	0.00759514	PRKAG3
ENSG00000184492.6	10.313	1.82009	0.464215	3.92079	8.82597e-05	0.000306009	FOXD4L1
ENSG00000163347.5	10.2724	1.82	0.537082	3.38869	0.000702281	0.00202041	CLDN1
ENSG00000091972.18	84.7021	1.819	0.382487	4.75573	1.9773e-06	9.10677e-06	CD200
ENSG00000175591.11	489.648	1.81865	0.365331	4.9781	6.42108801826678e-7	3.18531e-06	P2RY2
ENSG00000271888.1	14.3222	1.81789	0.387105	4.69612	2.65145e-06	1.198e-05	RP11-560J1.2
ENSG00000006530.15	254.058	1.81779	0.163596	11.1115	1.1031935510238e-28	4.36226654754231e-27	AGK
ENSG00000166197.16	3795.19	1.81485	0.150669	12.0452	2.05513517072415e-33	1.16694699486448e-31	NOLC1
ENSG00000167588.12	6.00461	1.81415	0.55765	3.25321	0.0011411	0.00311934	GPD1
ENSG00000250771.2	809.652	1.81185	0.492199	3.68113	0.000232199	0.000741754	RP11-153M7.3
ENSG00000092199.17	18156.4	1.8118	0.15431	11.7413	7.82452939805371e-32	3.86748576572474e-30	HNRNPC
ENSG00000149948.13	38.988	1.81101	0.439226	4.12319	3.73666e-05	0.000138136	HMGA2
ENSG00000102897.9	703.886	1.81029	0.213741	8.46952	2.46411878636728e-17	4.15155947477279e-16	LYRM1
ENSG00000186088.15	5883.41	1.81002	0.251771	7.18914	6.5200640416747e-13	7.01601645402503e-12	GSAP
ENSG00000179954.15	3.49256	1.80908	0.758368	2.3855	0.0170561	0.034769	SSC5D
ENSG00000189067.12	21845.9	1.80843	0.271668	6.65676	2.79923006465542e-11	2.49568364687735e-10	LITAF
ENSG00000197122.11	31812.9	1.80826	0.314407	5.75133	8.85422451014867e-9	5.70242638192856e-8	SRC
ENSG00000205571.13	20.4006	1.80776	0.3671	4.92442	8.4609131132389e-7	4.12611e-06	SMN2
ENSG00000102471.13	246.12	1.80746	0.583021	3.10016	0.00193419	0.00499608	NDFIP2
ENSG00000272277.1	21.9605	1.80633	0.476062	3.79432	0.000148051	0.000492117	RP1-40E16.12
ENSG00000235313.1	22.735	1.80505	0.319534	5.649	1.61387797160042e-8	9.96378386529831e-8	HM13-IT1
ENSG00000224635.1	16.3276	1.8046	0.539743	3.34344	0.000827463	0.00234236	RP4-564F22.5
ENSG00000139832.4	1492.56	1.80285	0.420952	4.28279	1.84561e-05	7.19905e-05	RAB20
ENSG00000220517.2	7.29274	1.80185	0.494362	3.64479	0.000267607	0.00084467	ASS1P1
ENSG00000225008.1	4.78869	1.80111	0.68345	2.63533	0.00840566	0.0185449	RP13-228J13.6
ENSG00000226479.3	1215.97	1.79985	0.224085	8.03202	9.58769393662938e-16	1.38987683303965e-14	TMEM185B
ENSG00000165806.19	2445.02	1.79874	0.347024	5.18333	2.17963029206711e-7	1.16016e-06	CASP7
ENSG00000279138.1	8.25803	1.79786	0.522623	3.44007	0.000581565	0.00170775	KB-1742H10.3
ENSG00000272555.1	73.4276	1.79719	0.456387	3.93787	8.22088e-05	0.000287031	RP11-459I19.1
ENSG00000133116.7	21.9444	1.79713	0.334071	5.37948	7.47006212611656e-8	4.22702480998527e-7	KL
ENSG00000113615.12	2876.25	1.79638	0.145322	12.3614	4.22675879658674e-35	2.6473706813736e-33	SEC24A
ENSG00000233621.1	76.9956	1.79564	0.305094	5.88553	3.96791900360502e-9	2.70068647238318e-8	LINC01137
ENSG00000137547.8	594.075	1.79397	0.180912	9.91625	3.53787533054634e-23	9.56450315885756e-22	MRPL15
ENSG00000099625.12	7.66649	1.79387	0.561286	3.196	0.00139349	0.00372672	CBARP
ENSG00000096384.19	28798.5	1.79377	0.222361	8.06691	7.21017519317313e-16	1.05359728334792e-14	HSP90AB1
ENSG00000279862.1	16.0199	1.7933	0.344909	5.19935	1.99983389637669e-7	1.07036e-06	RP11-423E7.2
ENSG00000133639.4	25870.1	1.79187	0.260749	6.87199	6.33120619045459e-12	6.04392632840953e-11	BTG1
ENSG00000261428.2	15.3327	1.79141	0.419804	4.26726	1.97888e-05	7.6824e-05	RP11-16P6.1
ENSG00000275180.1	67.5324	1.79124	0.348986	5.13269	2.85634882745935e-7	1.49086e-06	RP11-631N16.4
ENSG00000104856.13	6110.89	1.79051	0.283106	6.32452	2.5401343903507e-10	2.02347598765315e-9	RELB
ENSG00000091436.16	8983.91	1.7901	0.233353	7.67121	1.70379279560795e-14	2.16738292836639e-13	MAP3K20
ENSG00000196396.9	7755.21	1.78982	0.194774	9.18922	3.95704727437917e-20	8.48825434935453e-19	PTPN1
ENSG00000158104.11	10.4027	1.78954	0.591135	3.02729	0.00246755	0.00622769	HPD
ENSG00000136059.14	252.391	1.7895	0.203465	8.79514	1.42873664399735e-18	2.67033807835952e-17	VILL
ENSG00000236352.1	12.302	1.78942	0.431573	4.14627	3.3793e-05	0.000125975	AC005220.3
ENSG00000180953.11	54.085	1.78901	0.386864	4.62439	3.757e-06	1.65067e-05	ST20
ENSG00000141753.6	166.892	1.78859	0.376975	4.74459	2.0893e-06	9.59033e-06	IGFBP4
ENSG00000074842.7	3604.67	1.78812	0.244852	7.30288	2.81673810248623e-13	3.1659364562876e-12	MYDGF
ENSG00000255150.2	73.8762	1.78632	0.270963	6.59249	4.32512213578265e-11	3.7612747349334e-10	EID3
ENSG00000100311.16	1790.68	1.78562	0.444196	4.01989	5.82247e-05	0.000208572	PDGFB
ENSG00000136379.11	310.445	1.78442	0.472613	3.77565	0.00015959	0.000526196	ABHD17C
ENSG00000258926.1	4.89972	1.78415	0.637054	2.80063	0.00510026	0.0118953	RP11-47I22.1
ENSG00000132003.9	3808.71	1.78206	0.442498	4.02726	5.64296e-05	0.000202539	ZSWIM4
ENSG00000137747.15	83.6707	1.78188	0.195299	9.12387	7.24890083142174e-20	1.51149253676786e-18	TMPRSS13
ENSG00000212123.3	48.2178	1.78101	0.363828	4.89519	9.82087335977243e-7	4.7484e-06	PRR22
ENSG00000104825.16	2582.29	1.78055	0.231461	7.69267	1.4409822868754e-14	1.85027537774845e-13	NFKBIB
ENSG00000166881.9	3421.37	1.77821	0.258872	6.86908	6.46182946649101e-12	6.15787581562819e-11	NEMP1
ENSG00000234222.6	7.84452	1.77738	0.416233	4.27016	1.95334e-05	7.59042e-05	LIX1L-AS1
ENSG00000174946.6	119.453	1.77679	0.409471	4.33923	1.42983e-05	5.69245e-05	GPR171
ENSG00000271383.6	3821.47	1.77531	0.281011	6.31758	2.65697901578714e-10	2.1042966046847e-9	NBPF19
ENSG00000157212.18	799.628	1.7704	0.167683	10.558	4.66392490920727e-26	1.54929165506258e-24	PAXIP1
ENSG00000127314.17	6634.3	1.76949	0.140608	12.5845	2.56908104104753e-36	1.74209173072686e-34	RAP1B
ENSG00000259642.2	236.662	1.76854	0.378214	4.67603	2.9248e-06	1.31065e-05	ST20-AS1
ENSG00000242992.3	14.46	1.76838	0.411709	4.29523	1.74514e-05	6.83804e-05	FTH1P4
ENSG00000064763.10	398.981	1.76802	0.230962	7.65502	1.93288271989949e-14	2.44177101105086e-13	FAR2
ENSG00000205927.4	711.442	1.76763	0.539739	3.27497	0.00105673	0.00291347	OLIG2
ENSG00000166401.14	6784.09	1.76682	0.222735	7.93238	2.14988974343887e-15	3.00508438584598e-14	SERPINB8
ENSG00000263050.1	33.99	1.76533	0.350812	5.03211	4.85101843171938e-7	2.44713e-06	RP11-667K14.3
ENSG00000167550.10	12.525	1.76403	0.371918	4.74305	2.10519e-06	9.65788e-06	RHEBL1
ENSG00000145860.11	9376.03	1.76369	0.119234	14.7919	1.65309756149521e-49	2.22355172001118e-47	RNF145
ENSG00000183891.5	295.871	1.76254	0.230281	7.65386	1.95031939596594e-14	2.4619031759847e-13	TTC32
ENSG00000200087.1	15.658	1.76227	0.362474	4.86179	1.16332e-06	5.55589e-06	SNORA73B
ENSG00000135525.18	174.383	1.76202	0.227966	7.72932	1.08123574935233e-14	1.40706412742837e-13	MAP7
ENSG00000105639.18	760.069	1.76068	0.237435	7.4154	1.21255290801417e-13	1.40820900357484e-12	JAK3
ENSG00000261693.1	9.44298	1.75996	0.611466	2.87826	0.00399873	0.00960749	RP13-467H17.1
ENSG00000188559.13	2396.66	1.7591	0.211432	8.31993	8.801524420001e-17	1.40090218944924e-15	RALGAPA2
ENSG00000138606.19	74.8009	1.75827	0.330288	5.32345	1.01816217177969e-7	5.66950839460627e-7	SHF
ENSG00000145911.5	176.255	1.75801	0.280238	6.27328	3.53525675221987e-10	2.75992213624777e-9	N4BP3
ENSG00000149483.11	2376.99	1.75769	0.167303	10.506	8.10508185587563e-26	2.65477830848142e-24	TMEM138
ENSG00000229191.1	19.4079	1.75678	0.526379	3.33749	0.000845395	0.00238571	RP11-168O16.1
ENSG00000162144.9	4148.67	1.75662	0.229198	7.6642	1.79944974016988e-14	2.28228290326539e-13	CYB561A3
ENSG00000175895.3	3603.34	1.75647	0.221484	7.93046	2.18337989903228e-15	3.04700060817217e-14	PLEKHF2
ENSG00000154710.16	154.985	1.75575	0.246433	7.12465	1.04343873282419e-12	1.09551053139123e-11	RABGEF1
ENSG00000144597.13	3791.16	1.75562	0.17387	10.0973	5.67761812704091e-24	1.64031185677362e-22	EAF1
ENSG00000240498.6	6.95223	1.7556	0.487996	3.59758	0.000321197	0.00100092	CDKN2B-AS1
ENSG00000172965.14	642.585	1.75472	0.381867	4.5951	4.32542e-06	1.88276e-05	MIR4435-2HG
ENSG00000255221.3	50.2331	1.75428	0.281407	6.23394	4.54846225000971e-10	3.50095054046245e-9	CARD17
ENSG00000263563.5	6.45731	1.75269	0.546424	3.20757	0.00133863	0.00359465	UBBP4
ENSG00000264937.1	8.88306	1.75144	0.501574	3.49189	0.000479618	0.00143179	AC100830.5
ENSG00000271780.1	47.8056	1.75138	0.272645	6.42366	1.33038396546491e-10	1.089945125975e-9	RP11-1017G21.5
ENSG00000228817.4	53.5427	1.7509	0.30677	5.70754	1.14617819671728e-8	7.25088057368179e-8	BACH1-IT2
ENSG00000170113.15	435.016	1.75031	0.3138	5.5778	2.4358587260522e-8	1.46526545801014e-7	NIPA1
ENSG00000132432.13	1059.39	1.74349	0.253807	6.86933	6.45032192839722e-12	6.15048128094122e-11	SEC61G
ENSG00000197818.11	3395.92	1.74336	0.203384	8.57177	1.01904897620055e-17	1.78469516536297e-16	SLC9A8
ENSG00000070915.9	65.4604	1.74316	0.265247	6.57185	4.96939983509878e-11	4.2919921733669e-10	SLC12A3
ENSG00000163738.18	544.772	1.74315	0.251237	6.93825	3.96976705072617e-12	3.89849654712247e-11	MTHFD2L
ENSG00000044459.14	546.72	1.74242	0.211519	8.23767	1.75603202822431e-16	2.70577329419352e-15	CNTLN
ENSG00000165695.9	4.11264	1.74143	0.63581	2.73892	0.0061642	0.0140923	AK8
ENSG00000156234.7	32.8098	1.73959	0.568153	3.06183	0.0021999	0.00561611	CXCL13
ENSG00000273117.1	107.401	1.7386	0.356126	4.88198	1.05025e-06	5.05263e-06	AC144652.1
ENSG00000164292.12	187.829	1.73833	0.293977	5.91315	3.3563421347062e-9	2.3093322612381e-8	RHOBTB3
ENSG00000136261.14	818.258	1.73771	0.184552	9.41582	4.69409861336264e-21	1.08036687581039e-19	BZW2
ENSG00000131797.12	126.089	1.73654	0.348105	4.98854	6.08379206701959e-7	3.02714e-06	CLUHP3
ENSG00000184454.6	11.0332	1.736	0.483833	3.58801	0.000333217	0.00103406	NCMAP
ENSG00000091409.14	283.531	1.73489	0.378487	4.58374	4.56742e-06	1.98127e-05	ITGA6
ENSG00000136371.10	733.603	1.73317	0.360607	4.80625	1.53787e-06	7.22071e-06	MTHFS
ENSG00000230987.2	25.5915	1.73296	0.500577	3.46193	0.000536314	0.00158619	RP11-113I24.1
ENSG00000139572.3	3556.63	1.73073	0.308468	5.61075	2.01455424823054e-8	1.22168644543471e-7	GPR84
ENSG00000087842.10	146.066	1.72932	0.526125	3.28691	0.00101294	0.0028045	PIR
ENSG00000054277.13	268.006	1.72817	0.27119	6.37256	1.85898279596552e-10	1.50127498434027e-9	OPN3
ENSG00000158669.11	3962.33	1.72814	0.105563	16.3708	3.09062816944738e-60	6.76229443475088e-58	GPAT4
ENSG00000063660.8	30.4227	1.72667	0.441034	3.91505	9.03854e-05	0.000312587	GPC1
ENSG00000273797.1	12.428	1.72604	0.379382	4.54961	5.37446e-06	2.29914e-05	RP11-1046B16.3
ENSG00000228986.1	4.60161	1.72334	0.55165	3.12397	0.00178426	0.00465054	RP13-228J13.8
ENSG00000187134.13	220.706	1.72252	0.562453	3.06252	0.00219482	0.00560401	AKR1C1
ENSG00000136732.14	726.708	1.72146	0.285202	6.03593	1.58052381278523e-9	1.13457549290488e-8	GYPC
ENSG00000104321.10	30.883	1.72084	0.428865	4.01253	6.00712e-05	0.000214624	TRPA1
ENSG00000148481.13	650.933	1.72072	0.178425	9.64394	5.21448324638998e-22	1.29454871517791e-20	MINDY3
ENSG00000215221.2	5.48212	1.7202	0.46358	3.71069	0.000206699	0.000667439	UBA52P6
ENSG00000174038.12	11.7663	1.71957	0.483714	3.55492	0.00037809	0.00115863	C9orf131
ENSG00000155115.6	1093.5	1.71916	0.19354	8.88268	6.5270288473744e-19	1.24835132150832e-17	GTF3C6
ENSG00000164604.12	90.0778	1.7172	0.310061	5.53826	3.05497610830831e-8	1.8183590111476e-7	GPR85
ENSG00000137710.14	4602.05	1.71627	0.266708	6.435	1.2347208620483e-10	1.01613687794447e-9	RDX
ENSG00000172062.16	69.7064	1.71597	0.234921	7.30444	2.78416153594614e-13	3.13361390979946e-12	SMN1
ENSG00000120686.11	4275.5	1.71474	0.251367	6.82166	8.99970960944425e-12	8.47304846190362e-11	UFM1
ENSG00000155096.13	13003.1	1.71267	0.138352	12.3792	3.3890597458016e-35	2.13082262178561e-33	AZIN1
ENSG00000059769.19	204.678	1.7121	0.241	7.10417	1.21045673482885e-12	1.25878295428019e-11	DNAJC25
ENSG00000273344.1	137.939	1.71187	0.190677	8.97784	2.76135310944894e-19	5.48593275133864e-18	PAXIP1-AS1
ENSG00000239569.3	71.5657	1.71165	0.2537	6.74675	1.51189396851591e-11	1.38914781765656e-10	KMT2E-AS1
ENSG00000198814.12	5707.73	1.71046	0.253156	6.75655	1.41315104655115e-11	1.30060620717355e-10	GK
ENSG00000116690.12	7.88968	1.70928	0.459637	3.71876	0.000200203	0.00064774	PRG4
ENSG00000245904.3	112.605	1.70867	0.245964	6.94685	3.73520636569285e-12	3.67915585000119e-11	RP11-796E2.4
ENSG00000228203.6	3.79641	1.70618	0.762543	2.23749	0.0252545	0.049004	RNF144A-AS1
ENSG00000035499.12	15.7585	1.70544	0.367997	4.63438	3.58014e-06	1.57931e-05	DEPDC1B
ENSG00000255423.1	181.785	1.70302	0.194774	8.74356	2.25877873446346e-18	4.15079048516746e-17	EBLN2
ENSG00000139496.15	6318.65	1.70256	0.172431	9.87387	5.40380278086739e-23	1.44189274201681e-21	NUP58
ENSG00000165995.18	26.6189	1.70185	0.415991	4.09108	4.29368e-05	0.000157451	CACNB2
ENSG00000222041.10	562.851	1.70036	0.366492	4.63956	3.49158e-06	1.54356e-05	CYTOR
ENSG00000085662.13	1213.21	1.69997	0.286881	5.92569	3.109868012984e-9	2.1487551197081e-8	AKR1B1
ENSG00000277452.1	10.4192	1.69979	0.405287	4.19405	2.7402e-05	0.00010409	RN7SL473P
ENSG00000104093.13	32462.8	1.6997	0.266266	6.38347	1.73121210246002e-10	1.40153875685096e-9	DMXL2
ENSG00000282860.1	23.631	1.69911	0.496062	3.4252	0.000614356	0.00179101	RP11-153F10.2
ENSG00000080608.9	961.568	1.69906	0.182712	9.29911	1.41625914635364e-20	3.14065035022476e-19	PUM3
ENSG00000137216.18	1605.11	1.69775	0.338191	5.02009	5.16466529381766e-7	2.59419e-06	TMEM63B
ENSG00000170142.11	6764.26	1.69643	0.155351	10.92	9.25014927152448e-28	3.44988521694811e-26	UBE2E1
ENSG00000160193.11	266.362	1.69451	0.284532	5.95543	2.59386855929554e-9	1.8112928960868e-8	WDR4
ENSG00000272168.6	26.9013	1.6944	0.5137	3.29842	0.000972289	0.00270336	CASC15
ENSG00000204165.5	30.642	1.69391	0.333983	5.07185	3.93967677114265e-7	2.01716e-06	CXorf65
ENSG00000241886.1	97.4486	1.6927	0.266	6.36353	1.97164273491686e-10	1.58756905201107e-9	RP11-242C19.2
ENSG00000201581.1	8.06718	1.69172	0.447852	3.77741	0.000158465	0.000522696	RN7SKP78
ENSG00000128340.14	7397.13	1.68919	0.32148	5.25444	1.48475879279127e-7	8.06517437593669e-7	RAC2
ENSG00000232118.2	17.0083	1.68738	0.327639	5.1501	2.60346251734356e-7	1.36757e-06	BACH1-AS1
ENSG00000251034.1	48.4776	1.68481	0.236667	7.1189	1.08793452354015e-12	1.13858453643456e-11	RP11-582J16.4
ENSG00000049130.14	87.9221	1.68266	0.512205	3.28513	0.00101936	0.00282037	KITLG
ENSG00000197548.12	4135.62	1.68209	0.220993	7.61149	2.70949620663337e-14	3.38120401147176e-13	ATG7
ENSG00000182253.14	14.9486	1.682	0.368785	4.56091	5.09328e-06	2.19084e-05	SYNM
ENSG00000102763.17	631.966	1.67927	0.296164	5.67008	1.42729694317202e-8	8.88726655524723e-8	VWA8
ENSG00000196220.15	76.8153	1.67704	0.317826	5.2766	1.3160157100319e-7	7.21785354332334e-7	SRGAP3
ENSG00000198417.6	36.559	1.67642	0.330697	5.06934	3.99202609739602e-7	2.04206e-06	MT1F
ENSG00000251867.3	21.8535	1.67602	0.377507	4.43971	9.00787e-06	3.70753e-05	RP11-48B3.5
ENSG00000135925.8	152.364	1.67545	0.342479	4.89213	9.97504769307695e-7	4.8201e-06	WNT10A
ENSG00000244036.3	4.02962	1.67437	0.610357	2.74327	0.00608314	0.0139244	RP11-306G20.1
ENSG00000151694.12	7349.56	1.67382	0.162118	10.3247	5.44921108635142e-25	1.68402173120578e-23	ADAM17
ENSG00000164111.14	99387.6	1.67345	0.276807	6.04553	1.48917200338946e-9	1.0732240920343e-8	ANXA5
ENSG00000042286.14	465.147	1.67243	0.21249	7.87063	3.52865897141412e-15	4.85375471256544e-14	AIFM2
ENSG00000258666.1	14.8825	1.67084	0.472179	3.53857	0.000402294	0.00122457	RP11-638I2.8
ENSG00000243725.6	1148.47	1.66886	0.199343	8.37184	5.67253802011949e-17	9.18011330474959e-16	TTC4
ENSG00000276547.1	6.66959	1.66877	0.517793	3.22284	0.00126925	0.00343136	PCDHGB5
ENSG00000067113.16	86.7663	1.66847	0.228875	7.28987	3.10252012837248e-13	3.46814409445452e-12	PLPP1
ENSG00000116962.14	2021.6	1.66841	0.270722	6.16283	7.14574585559648e-10	5.3666677112283e-9	NID1
ENSG00000132603.13	1512.01	1.66793	0.178187	9.36054	7.93305327649496e-21	1.79560557610044e-19	NIP7
ENSG00000198796.6	125.311	1.66631	0.500944	3.32634	0.000879929	0.00247127	ALPK2
ENSG00000272269.1	41.5803	1.66626	0.286641	5.81307	6.13389761986867e-9	4.05712454421785e-8	RP11-500C11.3
ENSG00000243509.4	37.7098	1.66608	0.342324	4.86696	1.13325e-06	5.42652e-06	TNFRSF6B
ENSG00000242797.3	13.1751	1.66504	0.411648	4.04481	5.23656e-05	0.000188903	GLYCTK-AS1
ENSG00000280832.1	51.4238	1.66483	0.41422	4.01919	5.83979e-05	0.000209101	ST3GAL4-AS1
ENSG00000274383.1	10.0693	1.66423	0.707379	2.35268	0.0186389	0.037557	CTD-2017F17.2
ENSG00000248208.1	72.9942	1.6642	0.344911	4.825	1.40006e-06	6.6039e-06	WDR45P1
ENSG00000168884.14	3814.28	1.66252	0.208411	7.97713	1.49776824608416e-15	2.13168923835568e-14	TNIP2
ENSG00000145632.14	469.151	1.66039	0.192725	8.61536	6.97216129646291e-18	1.23289646193731e-16	PLK2
ENSG00000113013.12	8108.53	1.66033	0.133257	12.4596	1.2406809677374e-35	7.98414693355718e-34	HSPA9
ENSG00000256582.1	5.00616	1.66019	0.562825	2.94975	0.00318026	0.00781493	RP11-75L1.1
ENSG00000121552.3	3102.09	1.65939	0.195652	8.48134	2.22619979865974e-17	3.77396060909156e-16	CSTA
ENSG00000231395.1	4.86278	1.65838	0.514062	3.22603	0.00125521	0.00339739	ARL4AP4
ENSG00000160716.5	15.4639	1.65831	0.466032	3.55836	0.000373181	0.00114658	CHRNB2
ENSG00000162572.20	16.6477	1.65573	0.560892	2.95195	0.00315769	0.00776877	SCNN1D
ENSG00000102393.9	4133.54	1.65567	0.232412	7.12384	1.04963128698717e-12	1.10130750763808e-11	GLA
ENSG00000170315.13	2925.53	1.65371	0.248208	6.66261	2.6900333429985e-11	2.41089279948692e-10	UBB
ENSG00000237264.4	39.2969	1.65289	0.304784	5.42317	5.85510272436763e-8	3.35482666574277e-7	FTH1P11
ENSG00000278195.1	11.9469	1.65268	0.575321	2.87263	0.00407071	0.00976472	SSTR3
ENSG00000196352.14	6605.23	1.65257	0.277162	5.96248	2.48437020523195e-9	1.73852942720069e-8	CD55
ENSG00000117360.12	2904.53	1.65223	0.154328	10.706	9.53926565929199e-27	3.32355306728199e-25	PRPF3
ENSG00000226393.1	13.6341	1.65046	0.332535	4.96326	6.93190401954041e-7	3.41933e-06	IFNA20P
ENSG00000273702.1	24.6483	1.64995	0.328164	5.02782	4.9609932742738e-7	2.49877e-06	RP11-758H9.2
ENSG00000185483.11	9.81164	1.64963	0.58802	2.80541	0.0050253	0.0117589	ROR1
ENSG00000129673.9	7.97273	1.64815	0.608353	2.7092	0.00674456	0.0152639	AANAT
ENSG00000101898.5	11.1378	1.64794	0.365825	4.50471	6.64634e-06	2.80376e-05	MCTS2P
ENSG00000111879.18	10.5646	1.64789	0.543154	3.03393	0.00241393	0.00610456	FAM184A
ENSG00000118971.7	1178.82	1.64778	0.315925	5.21572	1.83102802561612e-7	9.8386279961888e-7	CCND2
ENSG00000230280.2	48.1476	1.64579	0.424716	3.87504	0.000106608	0.000363633	HNRNPA1P59
ENSG00000249978.1	35.577	1.64524	0.381556	4.31192	1.61845e-05	6.38891e-05	TRGV7
ENSG00000147168.12	11610.4	1.64482	0.272921	6.02671	1.67328969074704e-9	1.198703563661e-8	IL2RG
ENSG00000121577.13	27.743	1.64443	0.375323	4.38137	1.17938e-05	4.77748e-05	POPDC2
ENSG00000267257.1	5.07192	1.64122	0.694879	2.36187	0.0181828	0.0367976	RP11-1151B14.4
ENSG00000270504.1	47.9219	1.64113	0.314191	5.22335	1.75716839248769e-7	9.46034557766503e-7	RP11-420L9.5
ENSG00000095637.21	36.6845	1.64099	0.281836	5.82249	5.79789897988395e-9	3.84786401384254e-8	SORBS1
ENSG00000113263.12	485.06	1.63917	0.434727	3.77057	0.000162875	0.000536165	ITK
ENSG00000160111.12	154.441	1.63812	0.326225	5.02145	5.12819676993105e-7	2.57903e-06	CPAMD8
ENSG00000234358.1	11.0406	1.63664	0.439591	3.72309	0.000196799	0.000637355	AC003080.4
ENSG00000106803.9	4059.59	1.6347	0.182828	8.94121	3.84943454951527e-19	7.51120344322777e-18	SEC61B
ENSG00000048162.20	544.591	1.63436	0.225977	7.2324	4.74533909186402e-13	5.2087635115377e-12	NOP16
ENSG00000262420.3	12.6965	1.63413	0.425738	3.83834	0.000123867	0.000417298	RP11-490O6.2
ENSG00000182310.13	127.14	1.63246	0.406388	4.01699	5.89466e-05	0.000210881	SPACA6
ENSG00000140459.17	59.3705	1.632	0.541902	3.01161	0.00259867	0.0065265	CYP11A1
ENSG00000154856.12	20.8991	1.6309	0.55731	2.92638	0.00342932	0.00837178	APCDD1
ENSG00000167721.10	1342.29	1.63018	0.161199	10.1128	4.84676096994977e-24	1.40521815400841e-22	TSR1
ENSG00000075420.12	21083.5	1.63009	0.237544	6.86226	6.77794350862753e-12	6.44788712907697e-11	FNDC3B
ENSG00000173517.10	4368.65	1.62997	0.147568	11.0456	2.30283071293933e-28	9.01896229101059e-27	PEAK1
ENSG00000268403.2	45.2006	1.62935	0.274727	5.9308	3.01461726840542e-9	2.08733626052882e-8	CTD-2371O3.3
ENSG00000147119.3	1241.31	1.62927	0.398778	4.08567	4.39503e-05	0.000160665	CHST7
ENSG00000031081.10	12764.6	1.62705	0.160667	10.1269	4.19919654461407e-24	1.21962504950649e-22	ARHGAP31
ENSG00000117143.13	2236.38	1.6252	0.210622	7.71622	1.19834210968225e-14	1.55207529754426e-13	UAP1
ENSG00000143162.7	9494.98	1.6245	0.23471	6.92129	4.47554329969005e-12	4.3663066815755e-11	CREG1
ENSG00000268581.1	16.5852	1.62397	0.354228	4.58454	4.54996e-06	1.97474e-05	SIGLEC18P
ENSG00000224888.4	13.5142	1.62392	0.446434	3.63753	0.000275268	0.000866681	RP5-1142A6.2
ENSG00000273076.1	9.72962	1.62329	0.577067	2.81301	0.00490808	0.0115175	RP3-508I15.22
ENSG00000271964.1	8.81124	1.62292	0.439854	3.68969	0.000224527	0.000719626	RP11-415F23.2
ENSG00000065150.18	4261.01	1.62276	0.259033	6.26471	3.73519631212863e-10	2.89808848614803e-9	IPO5
ENSG00000074660.15	163.969	1.62238	0.383668	4.2286	2.35153e-05	9.01602e-05	SCARF1
ENSG00000163864.15	48.5094	1.62131	0.281494	5.75965	8.42887663962566e-9	5.45632606139081e-8	NMNAT3
ENSG00000171621.13	588.405	1.62104	0.377018	4.29964	1.71079e-05	6.7179e-05	SPSB1
ENSG00000234241.1	21.036	1.61965	0.287706	5.62953	1.80705782033861e-8	1.10483676720405e-7	RP4-775C13.1
ENSG00000143924.18	9941.73	1.61928	0.189281	8.55491	1.17964644021635e-17	2.04846540570902e-16	EML4
ENSG00000092871.16	4829.83	1.61851	0.152176	10.6358	2.03029901027133e-26	6.92665421175729e-25	RFFL
ENSG00000065485.19	140.906	1.61818	0.194034	8.33967	7.45010721243642e-17	1.18926322330819e-15	PDIA5
ENSG00000134057.14	119.844	1.61786	0.354496	4.56384	5.02274e-06	2.16447e-05	CCNB1
ENSG00000172115.8	2564.42	1.61775	0.233132	6.93922	3.94261734067856e-12	3.87415272817576e-11	CYCS
ENSG00000176842.14	5.61287	1.61707	0.564395	2.86514	0.00416827	0.00997104	IRX5
ENSG00000172348.14	5.24836	1.61704	0.667978	2.4208	0.0154864	0.031902	RCAN2
ENSG00000158966.13	17.0935	1.61667	0.371997	4.34594	1.38682e-05	5.53852e-05	CACHD1
ENSG00000099937.10	17.8237	1.61651	0.425212	3.80166	0.000143732	0.000478911	SERPIND1
ENSG00000168282.5	217.905	1.61642	0.167873	9.62885	6.03992236680759e-22	1.49045302314756e-20	MGAT2
ENSG00000163605.14	4449.56	1.6157	0.266894	6.05372	1.41539461142607e-9	1.02395670689583e-8	PPP4R2
ENSG00000261441.1	8.68048	1.61501	0.430049	3.75541	0.000173055	0.000566946	RP11-217B1.2
ENSG00000260360.1	12.1999	1.61446	0.308	5.24176	1.59051660890217e-7	8.60830394198041e-7	RP11-533E19.5
ENSG00000076641.4	3458.86	1.61429	0.334217	4.83007	1.36485e-06	6.45638e-06	PAG1
ENSG00000267582.1	6.05661	1.61415	0.645316	2.50134	0.0123726	0.0261372	CTD-3252C9.2
ENSG00000140563.14	531.416	1.61319	0.375966	4.29078	1.78048e-05	6.9682e-05	MCTP2
ENSG00000234043.3	4.69713	1.61308	0.567157	2.84415	0.00445306	0.0105813	NUDT9P1
ENSG00000166669.13	129.607	1.61173	0.322926	4.99102	6.00600386812241e-7	2.98934e-06	ATF7IP2
ENSG00000188818.12	15.7804	1.61089	0.410939	3.92001	8.85442e-05	0.000306801	ZDHHC11
ENSG00000108829.9	8615.21	1.61068	0.222693	7.23275	4.73304332404773e-13	5.20222645329024e-12	LRRC59
ENSG00000102921.7	7322.54	1.60982	0.213036	7.55653	4.13977232178103e-14	5.02467927517949e-13	N4BP1
ENSG00000235782.1	15.2593	1.60967	0.573692	2.8058	0.00501913	0.0117478	RP3-333A15.1
ENSG00000151693.9	75.8488	1.60957	0.293328	5.48729	4.08146705465624e-8	2.3843671899932e-7	ASAP2
ENSG00000198400.11	420.442	1.60891	0.481365	3.34238	0.000830629	0.00234957	NTRK1
ENSG00000260898.5	179.897	1.60846	0.323075	4.97861	6.40414658604511e-7	3.17883e-06	ADPGK-AS1
ENSG00000228393.3	29.2957	1.60802	0.276179	5.82239	5.8012485080374e-9	3.84795828685909e-8	LINC01004
ENSG00000176383.8	8.48663	1.6073	0.45454	3.53611	0.00040607	0.00123538	B3GNT4
ENSG00000155380.11	1419.5	1.60653	0.184865	8.69029	3.61530118241515e-18	6.54102452077538e-17	SLC16A1
ENSG00000047249.17	2234.61	1.60481	0.219207	7.321	2.46124576624861e-13	2.78545124304412e-12	ATP6V1H
ENSG00000141540.10	707.92	1.6048	0.305403	5.25468	1.48279886211678e-7	8.05719514150212e-7	TTYH2
ENSG00000242960.1	338.356	1.60292	0.187353	8.55561	1.17245142111489e-17	2.03812794708637e-16	FTH1P23
ENSG00000120129.5	16017.7	1.60163	0.322698	4.96325	6.93242471419315e-7	3.41933e-06	DUSP1
ENSG00000255139.1	10.8523	1.6005	0.485466	3.29683	0.000977836	0.00271511	AP000442.1
ENSG00000171791.12	1270.51	1.59925	0.241614	6.61901	3.61607467276038e-11	3.17664803961445e-10	BCL2
ENSG00000258839.3	62.9328	1.59687	0.324605	4.91941	8.68060970377045e-7	4.22571e-06	MC1R
ENSG00000184988.8	6983.32	1.59554	0.331795	4.80881	1.51834e-06	7.13313e-06	TMEM106A
ENSG00000116120.9	553.044	1.59519	0.206245	7.73442	1.03872577214783e-14	1.35496740230095e-13	FARSB
ENSG00000130037.4	23.6757	1.59485	0.347032	4.59569	4.31318e-06	1.87793e-05	KCNA5
ENSG00000176177.9	5.51342	1.59379	0.521172	3.0581	0.00222747	0.00567418	ENTHD1
ENSG00000281571.2	9.98789	1.5936	0.36998	4.30727	1.65285e-05	6.51532e-05	CH17-195P21.2
ENSG00000162571.13	10.2629	1.59335	0.474385	3.35877	0.000782888	0.00222964	TTLL10
ENSG00000055208.18	10422.5	1.59297	0.122241	13.0314	8.10973631220996e-39	6.30714563428272e-37	TAB2
ENSG00000053524.12	11.8114	1.59265	0.386342	4.12239	3.74962e-05	0.000138553	MCF2L2
ENSG00000167996.15	136747	1.59232	0.203933	7.80805	5.80796004619376e-15	7.81218232442948e-14	FTH1
ENSG00000136286.14	25188.5	1.59177	0.267074	5.96002	2.52208509092543e-9	1.76416949454758e-8	MYO1G
ENSG00000265205.1	26.6214	1.59162	0.403208	3.94738	7.90102e-05	0.00027657	AC010761.13
ENSG00000105447.12	1540.21	1.59146	0.274449	5.79873	6.68178729476715e-9	4.39824025299354e-8	GRWD1
ENSG00000237781.3	5.27516	1.58969	0.510416	3.1145	0.00184256	0.00478499	RP11-54A4.2
ENSG00000160818.16	488.898	1.58951	0.20488	7.75825	8.61070537908618e-15	1.13313292117726e-13	GPATCH4
ENSG00000155962.12	889.499	1.58938	0.317377	5.00785	5.50408545327217e-7	2.75624e-06	CLIC2
ENSG00000050344.8	1560.06	1.58854	0.392624	4.04595	5.21108e-05	0.000188066	NFE2L3
ENSG00000197301.7	18.2157	1.58731	0.466137	3.40524	0.000661071	0.00191258	RP11-366L20.2
ENSG00000243806.1	15.1228	1.58681	0.409708	3.87303	0.000107491	0.000366265	RPL7P18
ENSG00000144230.16	11.0511	1.58546	0.477226	3.32224	0.000892994	0.00250539	GPR17
ENSG00000165868.13	11.5615	1.58489	0.399673	3.96548	7.32493e-05	0.000257834	HSPA12A
ENSG00000239300.5	9.14656	1.58293	0.393894	4.01866	5.85297e-05	0.000209482	RP11-400L8.2
ENSG00000278969.1	83.6534	1.58286	0.329599	4.80237	1.56799e-06	7.35372e-06	RP11-662I13.3
ENSG00000117228.9	17776.6	1.5824	0.517447	3.0581	0.00222749	0.00567418	GBP1
ENSG00000180113.15	2384.41	1.58166	0.373393	4.23591	2.27628e-05	8.74795e-05	TDRD6
ENSG00000125744.11	508.111	1.57858	0.306304	5.15364	2.55474718942683e-7	1.34413e-06	RTN2
ENSG00000171793.13	710.82	1.57779	0.280592	5.62307	1.87594904731072e-8	1.14227546813985e-7	CTPS1
ENSG00000151632.17	10.2447	1.57663	0.5297	2.97646	0.00291595	0.00724572	AKR1C2
ENSG00000120539.14	561.073	1.57515	0.247789	6.3568	2.05996381037944e-10	1.65543614732255e-9	MASTL
ENSG00000124216.3	552.989	1.57457	0.520271	3.02644	0.00247449	0.00624042	SNAI1
ENSG00000078808.16	10375.2	1.57417	0.238134	6.61043	3.83216845086461e-11	3.3610841410309e-10	SDF4
ENSG00000233746.1	19.7422	1.57347	0.56609	2.77953	0.00544372	0.0126103	LINC00656
ENSG00000017260.19	8375.12	1.57239	0.184697	8.51336	1.68961760444195e-17	2.90027456996783e-16	ATP2C1
ENSG00000232187.1	27.2509	1.57207	0.347917	4.51853	6.22698e-06	2.64112e-05	FTH1P7
ENSG00000163597.14	325.83	1.57205	0.163959	9.58808	8.97429377055236e-22	2.18823418684642e-20	SNHG16
ENSG00000172071.11	798.827	1.57199	0.234795	6.69515	2.15451106176129e-11	1.9522654071509e-10	EIF2AK3
ENSG00000278829.1	10.1579	1.5706	0.498379	3.15142	0.00162478	0.00427766	RP11-358B23.7
ENSG00000231770.5	82.8026	1.5699	0.304592	5.15412	2.54830619741317e-7	1.34117e-06	TMEM44-AS1
ENSG00000076242.14	1947	1.56864	0.170619	9.19383	3.79113698579369e-20	8.16437768200453e-19	MLH1
ENSG00000180509.11	87.1187	1.56648	0.452593	3.46112	0.000537934	0.00159025	KCNE1
ENSG00000237788.1	17.8738	1.56571	0.334741	4.67738	2.90559e-06	1.30311e-05	RP5-1041C10.3
ENSG00000167535.7	53.4918	1.5654	0.488098	3.20714	0.00134063	0.00359943	CACNB3
ENSG00000227001.3	15.3507	1.56229	0.675543	2.31265	0.0207421	0.0411929	NBPF2P
ENSG00000117226.11	1046.75	1.56176	0.509764	3.06369	0.00218623	0.00558469	GBP3
ENSG00000109534.16	361.634	1.5614	0.17123	9.11871	7.60204886464691e-20	1.58311702879259e-18	GAR1
ENSG00000187608.8	6943.61	1.5605	0.675197	2.31118	0.0208227	0.0413281	ISG15
ENSG00000085117.11	10975.6	1.55953	0.304389	5.12349	2.99939228214754e-7	1.55809e-06	CD82
ENSG00000159128.14	5318.73	1.55798	0.24375	6.39171	1.64045660415286e-10	1.33266796406675e-9	IFNGR2
ENSG00000274963.1	18.0505	1.55689	0.341874	4.55398	5.26399e-06	2.25717e-05	RN7SL600P
ENSG00000149554.12	38.012	1.55592	0.237412	6.55368	5.61359504396822e-11	4.80537791713712e-10	CHEK1
ENSG00000197063.10	12332.2	1.5551	0.228121	6.81699	9.2965070267152e-12	8.72245170431083e-11	MAFG
ENSG00000279277.1	17.6325	1.55346	0.393363	3.94916	7.84253e-05	0.000274639	RP11-861A13.3
ENSG00000279123.1	14.4835	1.55326	0.361817	4.29294	1.76324e-05	6.90731e-05	RP11-424M24.3
ENSG00000115946.7	984.313	1.55236	0.180043	8.6222	6.56803372515825e-18	1.16520468572807e-16	PNO1
ENSG00000138495.6	597.041	1.55123	0.204528	7.58446	3.33887371135587e-14	4.11034640685295e-13	COX17
ENSG00000051523.10	24811	1.5506	0.318767	4.86436	1.14828e-06	5.48885e-06	CYBA
ENSG00000232671.5	18.3226	1.54915	0.436736	3.54711	0.000389485	0.00119043	RP11-126K1.2
ENSG00000141076.17	729.267	1.54865	0.213498	7.25369	4.05576274636678e-13	4.48786693647194e-12	UTP4
ENSG00000226015.2	25.4692	1.54844	0.411957	3.75873	0.000170778	0.000560269	CCT8P1
ENSG00000146676.8	5157.42	1.54834	0.159223	9.72434	2.3744410940973e-22	6.06924896481879e-21	PURB
ENSG00000134802.17	19727.6	1.54787	0.204335	7.57514	3.58737542971859e-14	4.39647728167902e-13	SLC43A3
ENSG00000173039.18	8584.07	1.54704	0.345122	4.48259	7.37436e-06	3.08577e-05	RELA
ENSG00000176102.11	621.158	1.54694	0.172658	8.95953	3.26066367598072e-19	6.43118881284178e-18	CSTF3
ENSG00000101680.14	9.38197	1.54659	0.532359	2.90516	0.0036706	0.00889464	LAMA1
ENSG00000214353.7	54.3575	1.54631	0.244752	6.31785	2.65223890299557e-10	2.10155675510175e-9	VAC14-AS1
ENSG00000204253.4	8.02139	1.54611	0.522121	2.96121	0.0030643	0.00757764	HNRNPCP2
ENSG00000183696.13	8693.46	1.54578	0.306697	5.0401	4.65300302528061e-7	2.35739e-06	UPP1
ENSG00000236969.2	43.4076	1.54484	0.405504	3.80968	0.000139148	0.000464676	GGT8P
ENSG00000272669.1	111.972	1.54479	0.350822	4.40334	1.06597e-05	4.3449e-05	RP3-508I15.21
ENSG00000135124.14	10322.2	1.54316	0.251143	6.14456	8.01865869643598e-10	5.97524127772749e-9	P2RX4
ENSG00000232043.1	26.9958	1.54316	0.339427	4.54636	5.45811e-06	2.33188e-05	RP4-530I15.9
ENSG00000178146.9	15.5062	1.54249	0.498313	3.09543	0.0019653	0.00507006	RP1-232L22__B.1
ENSG00000058866.14	21.2149	1.54072	0.436183	3.53227	0.000412002	0.00125156	DGKG
ENSG00000241058.3	143.178	1.53719	0.218775	7.02636	2.11985723285484e-12	2.14204785659778e-11	NSUN6
ENSG00000154608.14	31.7635	1.53694	0.346963	4.4297	9.43645e-06	3.87034e-05	CEP170P1
ENSG00000255389.1	30.8	1.53615	0.323369	4.75047	2.02949e-06	9.33145e-06	C6orf3
ENSG00000198369.9	1455.61	1.5357	0.295987	5.18842	2.12090777508812e-7	1.13037e-06	SPRED2
ENSG00000282508.1	17.7864	1.53533	0.465386	3.29904	0.000970155	0.00269835	LINC01002
ENSG00000255987.1	5.70969	1.53288	0.618469	2.47851	0.0131932	0.0276785	TOMM20P2
ENSG00000162407.8	382.194	1.53222	0.432385	3.54364	0.000394645	0.00120441	PLPP3
ENSG00000135912.10	3275.65	1.53098	0.264174	5.79536	6.81757541770993e-9	4.47684724308203e-8	TTLL4
ENSG00000158234.12	72.3124	1.53086	0.433612	3.53047	0.000414819	0.00125876	FAIM
ENSG00000141576.14	19.239	1.5294	0.514655	2.97169	0.00296168	0.00734489	RNF157
ENSG00000185101.12	20.0842	1.52769	0.359739	4.24665	2.16992e-05	8.37055e-05	ANO9
ENSG00000148143.12	25.1083	1.52733	0.455833	3.35063	0.000806291	0.00228716	ZNF462
ENSG00000171714.10	153.056	1.52654	0.347676	4.3907	1.12988e-05	4.59172e-05	ANO5
ENSG00000197748.12	4.80778	1.52281	0.51004	2.98567	0.00282954	0.00705196	CFAP43
ENSG00000120738.7	1292.25	1.52208	0.512124	2.97208	0.00295787	0.00733656	EGR1
ENSG00000241721.1	5.91643	1.52189	0.604573	2.5173	0.0118257	0.0251243	SUMO1P1
ENSG00000227741.1	81.7664	1.52165	0.259287	5.86857	4.39566741360858e-9	2.96477197933895e-8	RP11-536C5.7
ENSG00000117758.13	4881.72	1.52111	0.126933	11.9836	4.33255157550237e-33	2.39384415333313e-31	STX12
ENSG00000174672.15	9.65006	1.52076	0.445704	3.41204	0.000644784	0.00187008	BRSK2
ENSG00000136527.17	10165	1.52018	0.156041	9.74215	1.99283282695292e-22	5.11774439597768e-21	TRA2B
ENSG00000151892.14	6.7974	1.51755	0.56008	2.70953	0.00673796	0.015251	GFRA1
ENSG00000112667.12	246.91	1.51751	0.258007	5.88167	4.06159524842117e-9	2.76046947162513e-8	DNPH1
ENSG00000116679.15	17646.1	1.51701	0.190791	7.95115	1.84781056973754e-15	2.60056358914176e-14	IVNS1ABP
ENSG00000242970.2	5.4785	1.5163	0.609789	2.4866	0.012897	0.0271263	AC068522.4
ENSG00000153395.9	1017.23	1.51584	0.218815	6.9275	4.28333712489771e-12	4.19138713295e-11	LPCAT1
ENSG00000102554.13	226.228	1.51452	0.441495	3.43043	0.000602628	0.00176245	KLF5
ENSG00000219039.2	67.0122	1.5145	0.56228	2.69349	0.00707074	0.0159252	AC005102.1
ENSG00000224596.7	656.892	1.51348	0.336893	4.49246	7.04055e-06	2.95941e-05	ZMIZ1-AS1
ENSG00000253626.3	12.8206	1.51263	0.354449	4.26755	1.97631e-05	7.67604e-05	EIF5AL1
ENSG00000010270.13	3071.94	1.51239	0.20637	7.32857	2.32616017658085e-13	2.63985397632723e-12	STARD3NL
ENSG00000073417.14	1257.21	1.51234	0.163611	9.2435	2.38563833701317e-20	5.20589429659391e-19	PDE8A
ENSG00000235001.3	9.42249	1.51202	0.427697	3.53525	0.000407388	0.00123893	EIF4A1P2
ENSG00000134594.4	101.721	1.51137	0.390076	3.87454	0.000106825	0.000364222	RAB33A
ENSG00000142627.12	120.535	1.51069	0.278776	5.41902	5.99282727719925e-8	3.43134318279273e-7	EPHA2
ENSG00000270802.2	8.22316	1.50942	0.440025	3.4303	0.000602906	0.00176295	AC005776.1
ENSG00000163697.16	41.5156	1.50847	0.475792	3.17045	0.00152205	0.00403699	APBB2
ENSG00000164142.15	47.2881	1.50689	0.456877	3.29824	0.000972926	0.00270468	FAM160A1
ENSG00000114473.13	185.726	1.50645	0.217581	6.92364	4.40190669966297e-12	4.29971957984937e-11	IQCG
ENSG00000146707.14	64.2811	1.50566	0.49834	3.02136	0.00251641	0.00633834	POMZP3
ENSG00000012660.13	4122.77	1.50566	0.143428	10.4977	8.85526794508707e-26	2.88896514868546e-24	ELOVL5
ENSG00000258230.2	5.55102	1.50557	0.551666	2.72913	0.00635023	0.0144712	RP11-511H9.3
ENSG00000100418.7	3848.05	1.50387	0.255993	5.87464	4.23764291813404e-9	2.86643529623164e-8	DESI1
ENSG00000125459.14	107.137	1.50199	0.167071	8.99014	2.46910339572844e-19	4.93519935735733e-18	MSTO1
ENSG00000058262.9	17781.4	1.50154	0.197716	7.59445	3.09109501410338e-14	3.82252216891006e-13	SEC61A1
ENSG00000244405.7	130.277	1.50147	0.514448	2.91861	0.00351593	0.00855141	ETV5
ENSG00000114861.18	2849.36	1.50128	0.26684	5.62615	1.84277933510664e-8	1.12583800778481e-7	FOXP1
ENSG00000145703.15	6661.05	1.5	0.332156	4.51595	6.30344e-06	2.67244e-05	IQGAP2
ENSG00000163870.14	5677.14	1.49962	0.266177	5.6339	1.76175510666523e-8	1.07995522227779e-7	TPRA1
ENSG00000260231.1	289.599	1.49917	0.272026	5.51113	3.56544023120963e-8	2.10161186042206e-7	JHDM1D-AS1
ENSG00000064989.12	1302.42	1.4985	0.386182	3.8803	0.000104328	0.000356375	CALCRL
ENSG00000226471.6	13.4714	1.49815	0.356579	4.20145	2.65208e-05	0.000100999	CTA-292E10.6
ENSG00000171453.17	534.301	1.49777	0.18524	8.08557	6.1873353384678e-16	9.08989909617338e-15	POLR1C
ENSG00000132361.16	1668.21	1.49774	0.422808	3.54236	0.000396559	0.00120935	CLUH
ENSG00000230844.2	134.337	1.4973	0.239107	6.26204	3.79964317522887e-10	2.94391617117591e-9	ZNF674-AS1
ENSG00000182324.6	16.4288	1.49728	0.335182	4.46708	7.92963e-06	3.29181e-05	KCNJ14
ENSG00000170412.16	35.9533	1.49689	0.585418	2.55696	0.0105591	0.0227217	GPRC5C
ENSG00000178409.13	118.414	1.49672	0.26649	5.61643	1.94941458822748e-8	1.18481086640048e-7	BEND3
ENSG00000226891.7	4.19362	1.49626	0.514072	2.91061	0.00360729	0.00875316	LINC01359
ENSG00000178607.15	5290.18	1.49608	0.237699	6.29402	3.0935073422559e-10	2.43474606649493e-9	ERN1
ENSG00000267197.1	8.03008	1.49601	0.562308	2.66048	0.00780294	0.0173622	CTC-429L19.3
ENSG00000266783.1	12.4338	1.49579	0.321729	4.64921	3.33215e-06	1.47666e-05	RP11-715F3.2
ENSG00000091140.13	3242.47	1.49511	0.214114	6.98276	2.89437292511941e-12	2.88211023671736e-11	DLD
ENSG00000276337.1	16.502	1.49386	0.418162	3.57244	0.000353667	0.00109256	RP11-106D4.2
ENSG00000213362.3	60.3961	1.49358	0.262945	5.68019	1.34544529494119e-8	8.41736839114941e-8	FTH1P12
ENSG00000260267.1	142.921	1.49314	0.211714	7.05265	1.75543150544363e-12	1.78258855224814e-11	RP11-452L6.5
ENSG00000249249.1	15.5749	1.49231	0.423578	3.5231	0.000426533	0.00128974	AC010226.4
ENSG00000135679.22	3871.91	1.49159	0.186763	7.98658	1.38733717219247e-15	1.98139277595113e-14	MDM2
ENSG00000276791.1	38.8146	1.49139	0.446854	3.33753	0.000845262	0.00238571	CTD-2270P14.5
ENSG00000134571.10	323.672	1.49119	0.296391	5.03116	4.87517801972991e-7	2.45705e-06	MYBPC3
ENSG00000214194.8	321.196	1.48998	0.263945	5.64504	1.65138144732857e-8	1.01723609424406e-7	LINC00998
ENSG00000069399.14	7608.75	1.48975	0.396636	3.75596	0.000172678	0.000565938	BCL3
ENSG00000011007.12	5032.09	1.48889	0.146195	10.1843	2.33074337650027e-24	6.86669637493168e-23	ELOA
ENSG00000085063.14	2438.17	1.48846	0.363092	4.09939	4.14233e-05	0.000152378	CD59
ENSG00000143786.7	16.2874	1.48842	0.32962	4.51556	6.3149e-06	2.67564e-05	CNIH3
ENSG00000196230.12	444.064	1.48795	0.214966	6.92181	4.45920068394953e-12	4.35309239878714e-11	TUBB
ENSG00000173812.10	48626.5	1.48736	0.19371	7.67825	1.61280255372267e-14	2.06443759021756e-13	EIF1
ENSG00000171865.9	880.736	1.48602	0.127716	11.6353	2.72547638752489e-31	1.30393782855054e-29	RNASEH1
ENSG00000100664.10	19015.6	1.48555	0.132638	11.2	4.07582655562561e-29	1.65555232123308e-27	EIF5
ENSG00000131480.8	30.8009	1.48419	0.282741	5.24929	1.52690613486354e-7	8.28041297855607e-7	AOC2
ENSG00000188352.12	292.642	1.48404	0.340742	4.35531	1.3288e-05	5.32625e-05	FOCAD
ENSG00000188015.9	7.80411	1.4835	0.654932	2.26512	0.0235056	0.0460514	S100A3
ENSG00000112303.13	1508.09	1.47986	0.482097	3.06962	0.00214328	0.00548558	VNN2
ENSG00000165272.14	174.569	1.47964	0.288391	5.13066	2.88733793352247e-7	1.50512e-06	AQP3
ENSG00000073536.17	119.293	1.47826	0.262875	5.62343	1.87207450853755e-8	1.14033937212699e-7	NLE1
ENSG00000199293.1	3.55791	1.47772	0.629043	2.34915	0.0188162	0.0378679	SNORA21
ENSG00000274008.1	27.4601	1.47726	0.273019	5.41084	6.27285268423953e-8	3.58168102116808e-7	Metazoa_SRP
ENSG00000275963.1	4.95112	1.47645	0.512708	2.8797	0.00398053	0.00956936	RP11-180M15.6
ENSG00000244124.1	9.71292	1.47571	0.443115	3.33031	0.000867488	0.00244134	ATP1B3-AS1
ENSG00000171223.5	28496.1	1.47488	0.265684	5.55126	2.83624717329113e-8	1.69308170657357e-7	JUNB
ENSG00000143184.4	33.6203	1.47193	0.346325	4.25015	2.13629e-05	8.24858e-05	XCL1
ENSG00000276649.1	303.201	1.47154	0.293179	5.01924	5.18767269900259e-7	2.60495e-06	RP5-858L17.1
ENSG00000136367.13	99.2201	1.47139	0.450096	3.26906	0.00107905	0.00297052	ZFHX2
ENSG00000275765.5	21.7311	1.47092	0.337551	4.35763	1.31481e-05	5.27661e-05	RP11-54C4.3
ENSG00000168994.13	539.931	1.47056	0.232648	6.32095	2.59954224503159e-10	2.06378752980012e-9	PXDC1
ENSG00000001561.6	183.392	1.46988	0.290488	5.06006	4.19134315919985e-7	2.13801e-06	ENPP4
ENSG00000101745.16	11623.9	1.46871	0.286134	5.13294	2.85252191858057e-7	1.48934e-06	ANKRD12
ENSG00000165591.6	10.0352	1.46847	0.523875	2.8031	0.00506138	0.0118231	FAAH2
ENSG00000279766.1	18.0319	1.46699	0.399909	3.66831	0.000244159	0.000776784	RP11-642A1.2
ENSG00000135414.9	212.632	1.46691	0.205501	7.13824	9.45322574966579e-13	9.98888825190055e-12	GDF11
ENSG00000143851.15	3008.89	1.46548	0.238679	6.13998	8.25324311770026e-10	6.14220950392115e-9	PTPN7
ENSG00000167604.13	3409.13	1.46522	0.350701	4.17796	2.94136e-05	0.000111165	NFKBID
ENSG00000130589.16	9788.79	1.46518	0.496937	2.94842	0.00319399	0.0078428	HELZ2
ENSG00000167046.4	3.39434	1.46285	0.626923	2.33338	0.0196283	0.0392566	RP11-93B14.6
ENSG00000260727.1	7.9601	1.46277	0.39752	3.67974	0.000233468	0.000745518	SLC7A5P1
ENSG00000121769.7	51.6547	1.46168	0.463373	3.15443	0.00160812	0.00423923	FABP3
ENSG00000110218.8	1119.1	1.46087	0.339762	4.29967	1.71051e-05	6.7179e-05	PANX1
ENSG00000147166.10	8.99619	1.46085	0.407155	3.58795	0.000333283	0.00103406	ITGB1BP2
ENSG00000164056.10	35.9611	1.45994	0.296513	4.92368	8.49321273971801e-7	4.14063e-06	SPRY1
ENSG00000197321.14	1986.68	1.45976	0.255142	5.72135	1.05682228294842e-8	6.72188126479986e-8	SVIL
ENSG00000204152.10	194.131	1.45909	0.151603	9.62441	6.30669244529378e-22	1.55394629170077e-20	TIMM23B
ENSG00000105339.10	2367.51	1.45863	0.203355	7.17281	7.34717368447071e-13	7.83921457491315e-12	DENND3
ENSG00000171681.12	5629.12	1.45803	0.159502	9.14117	6.17811045941289e-20	1.2981151426244e-18	ATF7IP
ENSG00000266338.6	102.083	1.45726	0.242207	6.01658	1.78141318610674e-9	1.26934391593624e-8	NBPF15
ENSG00000183199.6	13.989	1.45702	0.389076	3.74482	0.000180525	0.000589652	HSP90AB3P
ENSG00000169764.15	3815.25	1.45659	0.221263	6.58306	4.60848924853541e-11	3.99922308664549e-10	UGP2
ENSG00000180304.14	5658.71	1.45646	0.213576	6.81943	9.1403165932963e-12	8.59064119679223e-11	OAZ2
ENSG00000135372.8	1722.36	1.45581	0.209924	6.93491	4.06480639697997e-12	3.98705755973947e-11	NAT10
ENSG00000197780.9	991.254	1.4551	0.242511	6.00014	1.97151095273335e-9	1.39993486518193e-8	TAF13
ENSG00000198380.12	2182.16	1.455	0.204396	7.11854	1.09077802446408e-12	1.14083284776645e-11	GFPT1
ENSG00000258469.1	6.34954	1.45196	0.455236	3.18946	0.00142539	0.00380285	CHMP4BP1
ENSG00000272908.1	197.157	1.45046	0.298125	4.86529	1.14291e-06	5.46796e-06	RP11-121A8.1
ENSG00000183977.13	23.0499	1.45038	0.31756	4.56727	4.94119e-06	2.13213e-05	PP2D1
ENSG00000150540.13	2571.55	1.44958	0.27411	5.28832	1.23445309450279e-7	6.79549657188556e-7	HNMT
ENSG00000116698.21	6282.91	1.44884	0.19047	7.60664	2.81315394471442e-14	3.50789181100027e-13	SMG7
ENSG00000108932.11	4199.39	1.44851	0.252763	5.73071	1.0000958197914e-8	6.38509832401535e-8	SLC16A6
ENSG00000146410.11	9.59358	1.44772	0.450275	3.2152	0.00130354	0.00351307	MTFR2
ENSG00000169184.5	2986.87	1.44636	0.369577	3.91355	9.095e-05	0.000314341	MN1
ENSG00000272666.1	50.5005	1.44622	0.460596	3.1399	0.00169008	0.00443109	CTA-384D8.35
ENSG00000273568.1	19.5585	1.44583	0.322874	4.47801	7.53437e-06	3.14603e-05	RP11-417L19.6
ENSG00000087269.15	1238.97	1.4458	0.209692	6.89485	5.39217251118062e-12	5.20503240638082e-11	NOP14
ENSG00000064932.15	5151.86	1.44532	0.33585	4.30347	1.68147e-05	6.61542e-05	SBNO2
ENSG00000223799.1	350.995	1.44406	0.252399	5.72135	1.05678959379774e-8	6.72188126479986e-8	IL10RB-AS1
ENSG00000085721.12	399.894	1.44381	0.140834	10.2519	1.16071842391084e-24	3.53383846686029e-23	RRN3
ENSG00000171368.11	15.7466	1.44215	0.531709	2.7123	0.00668188	0.0151387	TPPP
ENSG00000105829.11	696.788	1.44185	0.341939	4.21668	2.47925e-05	9.47472e-05	BET1
ENSG00000088538.12	20.7728	1.44173	0.286446	5.03315	4.82487392657219e-7	2.43619e-06	DOCK3
ENSG00000271020.1	35.3076	1.4417	0.343711	4.19452	2.73455e-05	0.000103899	RP11-10C24.1
ENSG00000219507.4	297.271	1.44164	0.185475	7.77273	7.68140005169949e-15	1.01983636608729e-13	FTH1P8
ENSG00000224080.1	33.8466	1.44126	0.203386	7.08633	1.37716572327379e-12	1.41599558389241e-11	UBE2FP1
ENSG00000271643.1	64.0151	1.44123	0.279195	5.16209	2.44209174460392e-7	1.28692e-06	RP11-10C24.3
ENSG00000197635.9	124.168	1.4401	0.27803	5.17966	2.22292898430498e-7	1.18206e-06	DPP4
ENSG00000150764.13	108.944	1.43979	0.353203	4.07639	4.57397e-05	0.000166686	DIXDC1
ENSG00000260509.2	7.11126	1.43971	0.487525	2.95309	0.00314608	0.00774601	RP11-271M24.2
ENSG00000198756.10	165.538	1.43954	0.261413	5.50678	3.65452898763022e-8	2.1479520303371e-7	COLGALT2
ENSG00000270022.3	10.2255	1.43908	0.550521	2.61403	0.00894819	0.0196179	RNU12
ENSG00000225792.1	18.1797	1.4388	0.50228	2.86454	0.00417613	0.00998403	AC004540.4
ENSG00000164164.15	4615.88	1.43768	0.237883	6.04365	1.50669951291589e-9	1.08442714942762e-8	OTUD4
ENSG00000077238.13	6337.37	1.43735	0.272959	5.26582	1.39561310604041e-7	7.61876615772558e-7	IL4R
ENSG00000242282.6	21.3646	1.43648	0.297228	4.83293	1.34541e-06	6.36808e-06	AC108488.4
ENSG00000070731.10	45.5521	1.43616	0.452956	3.17063	0.00152107	0.00403504	ST6GALNAC2
ENSG00000273284.1	102.582	1.43597	0.397866	3.60917	0.000307173	0.000958491	RP11-888D10.4
ENSG00000280184.2	13.7864	1.43509	0.426571	3.36425	0.000767506	0.00218887	RP3-466P17.3
ENSG00000171928.13	569.256	1.43324	0.319769	4.48211	7.391e-06	3.09053e-05	TVP23B
ENSG00000159055.3	125.774	1.43265	0.240042	5.96833	2.39690777329379e-9	1.68637752654286e-8	MIS18A
ENSG00000140968.10	6762.92	1.43203	0.28657	4.99715	5.81827652901288e-7	2.90383e-06	IRF8
ENSG00000233461.5	57.5994	1.43137	0.275045	5.2041	1.94935215688168e-7	1.04539e-06	RP11-295G20.2
ENSG00000160214.12	1356.65	1.43068	0.205255	6.97024	3.16393285266183e-12	3.14096419311437e-11	RRP1
ENSG00000176022.4	1243.72	1.43002	0.322384	4.43578	9.17406e-06	3.76931e-05	B3GALT6
ENSG00000258303.1	10.6626	1.42994	0.504936	2.83193	0.00462679	0.0109308	RP11-887P2.6
ENSG00000206418.3	1167.85	1.42897	0.235724	6.06206	1.34386516788118e-9	9.7449524546753e-9	RAB12
ENSG00000243055.1	124.832	1.42774	0.224562	6.3579	2.04533851932527e-10	1.64529436775136e-9	GK-AS1
ENSG00000112245.10	3432.68	1.42766	0.140364	10.1711	2.66926321214729e-24	7.80795174890143e-23	PTP4A1
ENSG00000122965.10	1158.91	1.42591	0.212405	6.71317	1.90439789888984e-11	1.73232647010988e-10	RBM19
ENSG00000188613.6	5.76575	1.42583	0.512348	2.78293	0.00538699	0.0124913	NANOS1
ENSG00000150977.10	4064.6	1.42483	0.114232	12.4731	1.04669337574876e-35	6.76229854174694e-34	RILPL2
ENSG00000189134.3	43.2831	1.42458	0.24467	5.82246	5.79876155163473e-9	3.84786401384254e-8	NKAPL
ENSG00000123094.15	83.5931	1.42343	0.340958	4.1748	2.98249e-05	0.000112641	RASSF8
ENSG00000106571.12	16.2219	1.42299	0.586734	2.42527	0.015297	0.0315595	GLI3
ENSG00000164933.11	1005.59	1.42161	0.16794	8.465	2.56159829341072e-17	4.30254124819548e-16	SLC25A32
ENSG00000278600.1	304.293	1.42151	0.232385	6.11705	9.53234392315458e-10	7.0366965262693e-9	RP11-81A1.6
ENSG00000132507.17	6663.51	1.42128	0.248513	5.71912	1.07077317564632e-8	6.79481353919418e-8	EIF5A
ENSG00000111269.2	3735.23	1.41959	0.215273	6.59435	4.27111275277914e-11	3.72022082129011e-10	CREBL2
ENSG00000132205.10	23788.9	1.41918	0.232872	6.09424	1.0995852873825e-9	8.06264279086093e-9	EMILIN2
ENSG00000279522.1	31.2791	1.41843	0.337025	4.20868	2.56868e-05	9.80054e-05	CTC-487M23.6
ENSG00000164930.11	50.3195	1.41819	0.384759	3.68593	0.000227871	0.000729489	FZD6
ENSG00000159496.14	62.0656	1.41785	0.314008	4.51532	6.322e-06	2.6779e-05	RGL4
ENSG00000187231.13	3533.23	1.41713	0.133178	10.6409	1.9224519503032e-26	6.57238260509908e-25	SESTD1
[truncated: 770 more rows]

## Sheet: Downregulated genes EVs
GENE_ID	baseMean	log2FoldChange	lfcSE	stat	pvalue	padj	GENE
ENSG00000213876.4	123.426	-8.23433	0.735511	-11.1954	4.29548656619751e-29	1.74046751978521e-27	RPL7AP64
ENSG00000019186.9	56.7969	-8.13934	1.20261	-6.76808	1.30499926121135e-11	1.20580168223413e-10	CYP24A1
ENSG00000134247.9	2760.68	-6.81847	0.409961	-16.632	4.08750300321941e-62	1.04806131691923e-59	PTGFRN
ENSG00000186188.10	12.4765	-6.67723	0.878706	-7.59894	2.98570800542807e-14	3.70056407621409e-13	FFAR4
ENSG00000229436.1	39.9628	-6.56519	0.82228	-7.98413	1.41511259383429e-15	2.01754975367687e-14	AC073850.6
ENSG00000224307.1	25.2915	-6.24964	0.85431	-7.31543	2.56559455497769e-13	2.89954591234049e-12	RP11-344B5.2
ENSG00000004799.7	1172.41	-6.17736	0.705089	-8.76112	1.93323934179007e-18	3.57660175859922e-17	PDK4
ENSG00000267296.2	32.3532	-5.81028	0.677964	-8.57019	1.03317255806681e-17	1.80750124497616e-16	CEBPA-AS1
ENSG00000161929.14	228.132	-5.75268	0.362654	-15.8627	1.14773057188902e-56	2.19003007961615e-54	SCIMP
ENSG00000137834.14	377.918	-5.66069	0.388796	-14.5595	5.08120374714051e-48	6.36508041912792e-46	SMAD6
ENSG00000153208.16	2345.23	-5.57231	0.460328	-12.1051	9.92861095050271e-34	5.75719101405475e-32	MERTK
ENSG00000141505.11	270.084	-5.56901	0.390343	-14.267	3.51550178165186e-46	4.00620723867409e-44	ASGR1
ENSG00000279846.1	7.06981	-5.48858	0.904553	-6.06773	1.29733232591498e-9	9.42835406034756e-9	RP11-20G13.4
ENSG00000134042.12	18.2067	-5.4459	0.757999	-7.18457	6.74170185573181e-13	7.23553482358136e-12	MRO
ENSG00000127951.6	8246.23	-5.40304	0.482061	-11.2082	3.71676644027079e-29	1.51721734539412e-27	FGL2
ENSG00000116774.11	42.7732	-5.34131	0.600665	-8.89232	5.98471497197775e-19	1.14730341927751e-17	OLFML3
ENSG00000204131.9	1528.95	-5.33047	0.290719	-18.3355	4.31334645394208e-75	2.02234329454827e-72	NHSL2
ENSG00000181444.12	1088.55	-5.27936	0.45959	-11.4871	1.53135412855656e-30	6.94185669878818e-29	ZNF467
ENSG00000197093.10	348.287	-5.24964	0.406973	-12.8992	4.54537825039665e-38	3.40592041502325e-36	GAL3ST4
ENSG00000179163.11	15255	-5.2115	0.411765	-12.6565	1.0299726092292e-36	7.1618010667166e-35	FUCA1
ENSG00000115718.17	301.567	-5.06896	0.403758	-12.5544	3.75826408967263e-36	2.52758662752164e-34	PROC
ENSG00000119457.7	53.4021	-5.05546	0.600189	-8.42313	3.66565655803337e-17	6.05165232568688e-16	SLC46A2
ENSG00000162745.10	363.014	-4.99241	0.505255	-9.88097	5.03417458089637e-23	1.3476477140703e-21	OLFML2B
ENSG00000248791.1	8.44764	-4.99001	0.832053	-5.99722	2.00726787304151e-9	1.42286245341733e-8	CTD-2165H16.3
ENSG00000236682.1	82.1527	-4.95536	0.894378	-5.54057	3.01494549030168e-8	1.79779271423875e-7	AC068282.3
ENSG00000113361.12	122.322	-4.94225	0.805984	-6.13195	8.68090981459667e-10	6.45170878883747e-9	CDH6
ENSG00000251442.5	1234.66	-4.93476	0.426456	-11.5716	5.74235457568107e-31	2.70781720077374e-29	LINC01094
ENSG00000238246.1	15.1571	-4.91475	0.678076	-7.24808	4.2272657156604e-13	4.66192408561742e-12	RP11-575A19.2
ENSG00000183128.7	12.96	-4.89879	0.748103	-6.54829	5.81999021255014e-11	4.96651270868163e-10	CALHM3
ENSG00000151790.8	3.50327	-4.85113	1.23102	-3.94074	8.12302e-05	0.000283916	TDO2
ENSG00000188483.7	339.267	-4.84792	0.28417	-17.0599	2.95040952403582e-65	8.49407373498734e-63	IER5L
ENSG00000143217.8	59.4233	-4.79586	0.519054	-9.23962	2.47374875211553e-20	5.37671748638621e-19	NECTIN4
ENSG00000262097.1	3.32023	-4.77596	1.02923	-4.64031	3.47894e-06	1.5388e-05	LINC02185
ENSG00000232354.8	7.31535	-4.76794	0.938151	-5.08228	3.72935040811917e-7	1.91425e-06	VIPR1-AS1
ENSG00000076351.12	8.99079	-4.72517	0.801276	-5.89705	3.70056572514308e-9	2.5229033464727e-8	SLC46A1
ENSG00000177807.8	5.32062	-4.67894	1.15554	-4.04912	5.14097e-05	0.000185659	KCNJ10
ENSG00000196209.12	337.095	-4.67422	0.404179	-11.5647	6.21753398664778e-31	2.92348804357851e-29	SIRPB2
ENSG00000235770.5	12.8613	-4.66428	0.706666	-6.60041	4.10014616451985e-11	3.57890417871121e-10	LINC00607
ENSG00000124313.13	999.722	-4.63869	0.294173	-15.7686	5.11926930850341e-56	9.33413437250455e-54	IQSEC2
ENSG00000240563.1	6.59921	-4.60905	0.86525	-5.32684	9.99355727113507e-8	5.56856620778697e-7	L1TD1
ENSG00000129757.12	26.2318	-4.59212	0.634294	-7.23973	4.49564088598852e-13	4.95456460302697e-12	CDKN1C
ENSG00000134256.12	2526.72	-4.56865	0.389661	-11.7247	9.52370853560124e-32	4.66519573340944e-30	CD101
ENSG00000177614.10	46.6785	-4.52522	0.413767	-10.9366	7.69965563926528e-28	2.87816284829939e-26	PGBD5
ENSG00000236914.3	7.6419	-4.49665	0.796506	-5.64547	1.64729166983144e-8	1.015097870895e-7	LINC01852
ENSG00000179776.17	22.0038	-4.44395	0.623951	-7.12227	1.06160175633877e-12	1.11244475233201e-11	CDH5
ENSG00000150594.6	9.35014	-4.44389	0.813591	-5.46207	4.70614834002013e-8	2.72890085723429e-7	ADRA2A
ENSG00000176532.3	5.79852	-4.42387	0.839711	-5.26833	1.37672196728932e-7	7.52064163888739e-7	PRR15
ENSG00000173868.11	121.923	-4.41794	0.382397	-11.5533	7.10605788154927e-31	3.31279573398362e-29	PHOSPHO1
ENSG00000253368.3	44.7672	-4.38111	0.448816	-9.76148	1.6472881551802e-22	4.2503142494508e-21	TRNP1
ENSG00000114268.11	1152.96	-4.36312	0.261675	-16.6738	2.03295198751074e-62	5.29535589127797e-60	PFKFB4
ENSG00000180539.7	86.4855	-4.35503	0.368843	-11.8073	3.58057688588916e-32	1.84192058612668e-30	C9orf139
ENSG00000133246.11	520.951	-4.35123	0.446799	-9.73867	2.06229804073481e-22	5.28786107007159e-21	PRAM1
ENSG00000121807.5	6134.49	-4.34647	0.416947	-10.4245	1.91643797008661e-25	6.10655283283908e-24	CCR2
ENSG00000135218.17	5812.86	-4.33919	0.491357	-8.83103	1.0371583093177e-18	1.96080274837597e-17	CD36
ENSG00000095970.16	71.6057	-4.3231	0.480823	-8.99104	2.44895724911164e-19	4.90090103145391e-18	TREM2
ENSG00000181350.11	111.863	-4.3107	0.451517	-9.54715	1.33313409525826e-21	3.19368328513694e-20	LRRC75A
ENSG00000282608.1	340.397	-4.28268	0.420269	-10.1903	2.18985608719135e-24	6.47487178212793e-23	ADORA3
ENSG00000188305.5	526.393	-4.27076	0.42929	-9.94843	2.5618344448186e-23	7.01831439724093e-22	C19orf35
ENSG00000134207.14	36.6997	-4.26736	0.513948	-8.30309	1.01439071088523e-16	1.60832382276586e-15	SYT6
ENSG00000073737.16	1494.01	-4.26499	0.306982	-13.8933	6.95793382731069e-44	7.04812926581287e-42	DHRS9
ENSG00000174370.9	9.34254	-4.25406	0.850865	-4.99968	5.74244482685797e-7	2.86819e-06	C11orf45
ENSG00000136848.16	40.6048	-4.24895	0.616538	-6.89163	5.51563575628389e-12	5.32108070315218e-11	DAB2IP
ENSG00000214274.9	35.5127	-4.23492	0.46729	-9.06271	1.27248987184643e-19	2.60044318767122e-18	ANG
ENSG00000220008.3	390.552	-4.21936	0.332916	-12.6739	8.24557563498309e-37	5.78247419530224e-35	LINGO3
ENSG00000258810.1	18.6663	-4.20598	0.6312	-6.66346	2.67449317519912e-11	2.39827502759659e-10	RP11-219E7.1
ENSG00000126882.12	1400.66	-4.20051	0.211178	-19.8908	4.88482095121182e-88	4.21894272680979e-85	FAM78A
ENSG00000188060.7	71.5151	-4.1732	0.381454	-10.9403	7.39934530078665e-28	2.77856421935718e-26	RAB42
ENSG00000266274.2	37.9899	-4.16314	0.527002	-7.89967	2.79632838869666e-15	3.87238386991663e-14	RN7SL138P
ENSG00000265743.1	59.8496	-4.13171	0.488687	-8.45472	2.79768954782099e-17	4.67516145414893e-16	RP11-848P1.3
ENSG00000205517.12	2.75913	-4.0951	0.8825	-4.64034	3.47836e-06	1.5388e-05	RGL3
ENSG00000161640.15	8.81292	-4.08732	0.811043	-5.03958	4.66543890390897e-7	2.36223e-06	SIGLEC11
ENSG00000183578.6	32.5497	-4.06013	0.452551	-8.97165	2.92101818758721e-19	5.78213612283548e-18	TNFAIP8L3
ENSG00000132514.13	243.901	-4.03778	0.422228	-9.56302	1.14366598974751e-21	2.75184147972971e-20	CLEC10A
ENSG00000135094.10	1195.38	-3.99529	0.551946	-7.23855	4.53514941947065e-13	4.99475181030291e-12	SDS
ENSG00000261371.5	19926.3	-3.98	0.397549	-10.0113	1.35903766709332e-23	3.81880275976052e-22	PECAM1
ENSG00000203747.10	9867.67	-3.95834	0.219871	-18.003	1.84438448554124e-72	7.56658735193292e-70	FCGR3A
ENSG00000161642.17	5104.8	-3.95596	0.443928	-8.91127	5.04515484064876e-19	9.74011658059367e-18	ZNF385A
ENSG00000171617.13	1108.09	-3.92872	0.319928	-12.28	1.15978335565964e-34	7.12810669152609e-33	ENC1
ENSG00000108798.8	1269.72	-3.92502	0.24102	-16.285	1.26033477785284e-59	2.68598619539806e-57	ABI3
ENSG00000166793.10	370.098	-3.90988	0.360161	-10.8559	1.86895822247762e-27	6.81546765130171e-26	YPEL4
ENSG00000168913.6	11.4839	-3.89276	0.671262	-5.79917	6.66457009679788e-9	4.39042935722414e-8	ENHO
ENSG00000236137.1	16.731	-3.88025	0.503395	-7.70816	1.27641528573789e-14	1.6505890338029e-13	RP11-27K13.3
ENSG00000181631.6	36.3826	-3.85465	0.559358	-6.89121	5.53187081769447e-12	5.33167771482166e-11	P2RY13
ENSG00000133216.16	561.771	-3.83962	0.417999	-9.18571	4.08803471775932e-20	8.74636893330254e-19	EPHB2
ENSG00000104055.15	108.706	-3.8365	0.41335	-9.28149	1.67120391536662e-20	3.69601836269086e-19	TGM5
ENSG00000141655.16	594.34	-3.82321	0.304654	-12.5493	4.00863164768104e-36	2.68496511585493e-34	TNFRSF11A
ENSG00000158473.6	52.0069	-3.8136	0.491627	-7.75709	8.68976542482237e-15	1.14262059792736e-13	CD1D
ENSG00000162747.9	47.8014	-3.80747	0.568372	-6.69891	2.09979674667706e-11	1.90479074698565e-10	FCGR3B
ENSG00000137491.14	111.596	-3.8028	0.326246	-11.6563	2.13220084361488e-31	1.02608257606218e-29	SLCO2B1
ENSG00000250510.7	753.111	-3.7998	0.423175	-8.97926	2.72596347839041e-19	5.42876950004693e-18	GPR162
ENSG00000159788.18	1387.32	-3.78946	0.232359	-16.3086	8.56996338521665e-60	1.85043551515007e-57	RGS12
ENSG00000167105.7	12.3594	-3.782	0.669448	-5.64943	1.60983475340673e-8	9.94256240248569e-8	TMEM92
ENSG00000168427.8	6.8344	-3.7766	0.911365	-4.14389	3.41467e-05	0.000127149	KLHL30
ENSG00000198003.11	10.6413	-3.7631	0.655805	-5.73814	9.57230385750702e-9	6.13839415012466e-8	CCDC151
ENSG00000163563.7	1993.24	-3.7177	0.419188	-8.86882	7.39268653102705e-19	1.41062774388551e-17	MNDA
ENSG00000130558.19	73.2448	-3.70735	0.455568	-8.13787	4.02297503089175e-16	6.00700821264182e-15	OLFM1
ENSG00000188549.12	105.944	-3.70589	0.35849	-10.3375	4.76752042354722e-25	1.4817236770911e-23	C15orf52
ENSG00000136160.14	273.534	-3.66504	0.550634	-6.65604	2.81312918760594e-11	2.50615906452842e-10	EDNRB
ENSG00000230445.4	9.89854	-3.64242	0.631913	-5.76412	8.20845663521208e-9	5.33046194633282e-8	LRRC37A6P
ENSG00000134072.10	662.223	-3.62579	0.307139	-11.8051	3.67564849486099e-32	1.8849184937709e-30	CAMK1
ENSG00000137825.10	2.03195	-3.62422	1.00234	-3.61577	0.000299461	0.000936744	ITPKA
ENSG00000250508.1	10.2467	-3.60413	0.640047	-5.63104	1.79130769176081e-8	1.09687053325423e-7	RP11-757G1.6
ENSG00000233901.5	186.186	-3.59898	0.34763	-10.3529	4.0594603694908e-25	1.26645902401795e-23	LINC01503
ENSG00000279822.1	11.4931	-3.59546	0.594133	-6.05161	1.43401888760196e-9	1.03666299319595e-8	RP11-541M12.6
ENSG00000132854.18	13.0615	-3.59375	0.731047	-4.91589	8.83801028698006e-7	4.29851e-06	KANK4
ENSG00000138172.10	1816.28	-3.59168	0.277245	-12.9549	2.20407021318508e-38	1.68226940457522e-36	CALHM2
ENSG00000160539.4	9.33736	-3.58369	0.610819	-5.86702	4.4369958753853e-9	2.99018900677917e-8	PLPP7
ENSG00000120457.11	1.43098	-3.57159	1.1401	-3.13269	0.00173215	0.00453053	KCNJ5
ENSG00000215156.5	17.7005	-3.56727	0.817974	-4.3611	1.29409e-05	5.19979e-05	RP11-1023L17.2
ENSG00000114812.12	69.6271	-3.5607	0.507446	-7.01691	2.26823131587078e-12	2.2821383135156e-11	VIPR1
ENSG00000233485.1	12.3611	-3.5481	0.502217	-7.06487	1.60771052651415e-12	1.64274780448924e-11	RP3-467K16.2
ENSG00000184574.9	90.2045	-3.53513	0.32439	-10.8978	1.18125017504025e-27	4.34625905210999e-26	LPAR5
ENSG00000066294.14	10785.8	-3.53268	0.294668	-11.9887	4.07442420906586e-33	2.27419392077451e-31	CD84
ENSG00000161714.11	248.981	-3.52988	0.45222	-7.80568	5.91813139571222e-15	7.95385226893018e-14	PLCD3
ENSG00000237525.6	11.08	-3.52735	0.562196	-6.27423	3.51369789557782e-10	2.74701202793864e-9	AC012668.2
ENSG00000184060.10	2717.13	-3.52556	0.394505	-8.93667	4.0107950564404e-19	7.79824015120699e-18	ADAP2
ENSG00000143847.15	11.2726	-3.51624	0.637081	-5.51931	3.40342732853423e-8	2.00900152738298e-7	PPFIA4
ENSG00000144959.9	3081.73	-3.50318	0.343271	-10.2053	1.877562273125e-24	5.61216701311133e-23	NCEH1
ENSG00000205269.5	2262.63	-3.50163	0.440256	-7.95363	1.81125832766406e-15	2.55350078668103e-14	TMEM170B
ENSG00000171657.5	20.5737	-3.49438	0.587254	-5.95038	2.67524551149637e-9	1.86573645744392e-8	GPR82
ENSG00000235568.6	3225.03	-3.49241	0.386861	-9.02755	1.755593395282e-19	3.56109859290206e-18	NFAM1
ENSG00000165804.15	505.309	-3.49037	0.334201	-10.4439	1.56198229724636e-25	5.01607230876961e-24	ZNF219
ENSG00000142405.21	1319.77	-3.48954	0.324523	-10.7528	5.74837938739627e-27	2.04179449669205e-25	NLRP12
ENSG00000253230.8	9.4493	-3.45724	0.694881	-4.97531	6.51448031195571e-7	3.22579e-06	LINC00599
ENSG00000159217.9	11.0737	-3.45707	0.599039	-5.77102	7.87917729760004e-9	5.13900236302133e-8	IGF2BP1
ENSG00000162512.15	177.563	-3.45632	0.543042	-6.36473	1.95628699406562e-10	1.57675194364523e-9	SDC3
ENSG00000177675.8	43.3364	-3.45492	0.594393	-5.81252	6.1538355862164e-9	4.06867211804235e-8	CD163L1
ENSG00000087589.16	1129.95	-3.44783	0.309213	-11.1503	7.13285969440783e-29	2.84793741083291e-27	CASS4
ENSG00000180340.6	68.346	-3.44495	0.287363	-11.9881	4.10078350884958e-33	2.28059017676915e-31	FZD2
ENSG00000154783.11	52.2922	-3.43701	0.434648	-7.90757	2.62462225205615e-15	3.63767323954742e-14	FGD5
ENSG00000235205.1	4.69683	-3.41817	1.00121	-3.41404	0.000640082	0.00185775	TATDN2P3
ENSG00000242498.7	239.985	-3.41343	0.2472	-13.8084	2.26779326095837e-43	2.22841241989982e-41	ARPIN
ENSG00000166033.11	1923.12	-3.40893	0.458968	-7.42739	1.10762288611139e-13	1.28908450787857e-12	HTRA1
ENSG00000258976.1	12.5387	-3.39821	0.596747	-5.69456	1.23690188852292e-8	7.77982368365701e-8	CTD-2207P18.2
ENSG00000100336.17	63.5418	-3.36395	0.837254	-4.01783	5.87354e-05	0.000210172	APOL4
ENSG00000274929.1	28.3569	-3.36108	0.458945	-7.32349	2.41604600614441e-13	2.73996647967033e-12	RP11-165D7.5
ENSG00000141401.11	135.536	-3.36094	0.34133	-9.84663	7.08841826601972e-23	1.87011163577787e-21	IMPA2
ENSG00000180767.9	20.766	-3.34363	0.668599	-5.00095	5.70472659978041e-7	2.85149e-06	CHST13
ENSG00000283213.1	3.65348	-3.34206	0.834541	-4.00468	6.21027e-05	0.000221497	CTC-591M7.1
ENSG00000124215.16	54.4672	-3.34177	0.567832	-5.88514	3.97709895282408e-9	2.70581234725718e-8	CDH26
ENSG00000071967.11	576.777	-3.33625	0.355644	-9.38087	6.54310254767788e-21	1.48715114691681e-19	CYBRD1
ENSG00000185070.10	117.949	-3.33286	0.403952	-8.25063	1.57559610716024e-16	2.43920114325468e-15	FLRT2
ENSG00000226004.1	8.8009	-3.31999	0.693871	-4.78474	1.71206e-06	7.98602e-06	RP11-10J5.1
ENSG00000269815.1	5.29614	-3.31712	0.738883	-4.48937	7.14328e-06	2.99952e-05	CTD-2278I10.4
ENSG00000134955.11	11349.9	-3.31011	0.377971	-8.75757	1.9950542760727e-18	3.68265924300934e-17	SLC37A2
ENSG00000171643.13	11.6234	-3.29814	0.536638	-6.14593	7.94961241966004e-10	5.9404890622323e-9	S100Z
ENSG00000080031.9	25.6379	-3.29776	0.387352	-8.51358	1.68637177418757e-17	2.89773411669299e-16	PTPRH
ENSG00000258818.3	79.6038	-3.29074	0.256906	-12.8092	1.45720694903315e-37	1.05342581645965e-35	RNASE4
ENSG00000134830.5	2155.6	-3.28878	0.406706	-8.08639	6.14605401723523e-16	9.03734286942922e-15	C5AR2
ENSG00000077420.15	2776.18	-3.28744	0.279074	-11.7798	4.96010852863731e-32	2.4967908268386e-30	APBB1IP
ENSG00000157168.18	198.568	-3.27206	0.515893	-6.34252	2.26037743464269e-10	1.80852236482138e-9	NRG1
ENSG00000214357.8	12.6753	-3.26723	0.541122	-6.03788	1.56151791387995e-9	1.12191370257312e-8	NEURL1B
ENSG00000169413.2	1476.82	-3.25797	0.318525	-10.2283	1.48102959621289e-24	4.45657042378913e-23	RNASE6
ENSG00000111144.9	5555.5	-3.25478	0.33012	-9.85939	6.2429571337613e-23	1.65503920137355e-21	LTA4H
ENSG00000177602.5	73.8135	-3.25357	0.263216	-12.3609	4.25532075607099e-35	2.65512599266635e-33	GSG2
ENSG00000139679.15	4085	-3.23934	0.56626	-5.72059	1.06151753267756e-8	6.74912929532688e-8	LPAR6
ENSG00000177679.15	21.2282	-3.23306	0.416053	-7.77077	7.80102365049259e-15	1.03488114878402e-13	SRRM3
ENSG00000136161.12	2939.87	-3.23135	0.303197	-10.6576	1.60733046283783e-26	5.54123800318671e-25	RCBTB2
ENSG00000176659.7	11.4651	-3.23124	0.65147	-4.95993	7.0520072651409e-7	3.47101e-06	C20orf197
ENSG00000155659.14	326.967	-3.23046	0.450629	-7.16879	7.56625023012951e-13	8.062478329638e-12	VSIG4
ENSG00000092847.11	3236.13	-3.22594	0.240872	-13.3927	6.66714417093162e-41	5.69832478359312e-39	AGO1
ENSG00000105516.10	40.2427	-3.21695	0.387628	-8.29907	1.04927277553237e-16	1.66042104594852e-15	DBP
ENSG00000099849.14	22.8174	-3.21652	0.428917	-7.49915	6.42338285817821e-14	7.65488109678319e-13	RASSF7
ENSG00000038945.14	5380.99	-3.20895	0.40813	-7.86258	3.76311979759331e-15	5.1589637325402e-14	MSR1
ENSG00000257878.1	109.435	-3.206	0.29143	-11.0009	3.78184451834573e-28	1.44325740804776e-26	RP11-256L6.3
ENSG00000102575.10	5689.04	-3.18551	0.318388	-10.0051	1.44730038181591e-23	4.05293502825924e-22	ACP5
ENSG00000135709.12	3099.86	-3.17795	0.217041	-14.6422	1.51108402478133e-48	1.92223944547764e-46	KIAA0513
ENSG00000150048.10	16.2626	-3.1764	0.534402	-5.94385	2.78409005204259e-9	1.93506640211854e-8	CLEC1A
ENSG00000228917.1	9.24746	-3.17637	0.69184	-4.59118	4.40738e-06	1.91539e-05	RP11-544M22.8
ENSG00000166548.15	463.058	-3.17618	0.29702	-10.6935	1.09174788750295e-26	3.78764964776393e-25	TK2
ENSG00000035862.12	3174.79	-3.16757	0.289431	-10.9441	7.08990463266241e-28	2.66847098674289e-26	TIMP2
ENSG00000114853.13	466.496	-3.16262	0.351817	-8.98937	2.48641346574392e-19	4.96375242978805e-18	ZBTB47
ENSG00000185100.10	8.7302	-3.15961	0.583472	-5.41518	6.12258284791704e-8	3.50319332406968e-7	ADSSL1
ENSG00000271009.2	9.2674	-3.14995	0.60532	-5.20379	1.95268831594456e-7	1.04649e-06	RP11-346C20.3
ENSG00000236700.5	42.661	-3.14826	0.523741	-6.0111	1.8426335069476e-9	1.31125827619298e-8	LINC01010
ENSG00000142910.15	36.2571	-3.14171	0.699033	-4.49437	6.97774e-06	2.93451e-05	TINAGL1
ENSG00000205978.5	58.274	-3.12985	0.340536	-9.19095	3.89384173782327e-20	8.36360509393716e-19	NYNRIN
ENSG00000186074.18	1030.64	-3.1278	0.310538	-10.0722	7.33173496234981e-24	2.09971676670437e-22	CD300LF
ENSG00000082074.15	6478.21	-3.12551	0.360926	-8.65971	4.72959353788009e-18	8.47299453674806e-17	FYB
ENSG00000127220.5	293.712	-3.12184	0.355588	-8.77936	1.64410641642936e-18	3.05893268634986e-17	ABHD8
ENSG00000227630.2	5.58484	-3.11925	0.697346	-4.47303	7.7119e-06	3.21362e-05	LINC01132
ENSG00000181036.13	3.8838	-3.1158	0.82455	-3.77879	0.000157591	0.00052023	FCRL6
ENSG00000122547.10	2930.64	-3.1135	0.37943	-8.20574	2.29168346108729e-16	3.49178510644777e-15	EEPD1
ENSG00000278330.1	55.7104	-3.10777	0.342256	-9.08024	1.08333137441711e-19	2.2221834817731e-18	RP11-4B16.4
ENSG00000158488.15	5.71327	-3.10598	0.901696	-3.44459	0.000571916	0.00168343	CD1E
ENSG00000103066.12	586.86	-3.10431	0.313461	-9.90336	4.0251207584712e-23	1.08460150486884e-21	PLA2G15
ENSG00000264743.2	15.6499	-3.10054	0.529799	-5.8523	4.8481146623738e-9	3.25788540579664e-8	DPRXP4
ENSG00000254389.3	6.95238	-3.09328	0.623113	-4.96424	6.89715809573272e-7	3.40398e-06	RHPN1-AS1
ENSG00000249437.7	98.1917	-3.07461	0.40904	-7.51664	5.62005847815344e-14	6.74160523585511e-13	NAIP
ENSG00000188906.14	4332.3	-3.07023	0.473611	-6.4826	9.0153782705759e-11	7.52504361241865e-10	LRRK2
ENSG00000187808.4	66.5245	-3.06759	0.306395	-10.0119	1.3517622270362e-23	3.80487446752386e-22	SOWAHD
ENSG00000279339.1	11.5062	-3.06276	0.54998	-5.56886	2.56413911738193e-8	1.53904619298601e-7	CTD-2373H9.3
ENSG00000087903.12	868.372	-3.05693	0.311125	-9.82542	8.75057306098915e-23	2.2865749033572e-21	RFX2
ENSG00000148158.16	1633.14	-3.05341	0.207994	-14.6803	8.62236932393127e-49	1.12296095718819e-46	SNX30
ENSG00000186340.14	52.9584	-3.05238	0.418786	-7.28864	3.13103060582455e-13	3.49763187485234e-12	THBS2
ENSG00000151117.8	289.219	-3.04606	0.27789	-10.9614	5.85853110298828e-28	2.21008035402385e-26	TMEM86A
ENSG00000141574.7	866.413	-3.04193	0.390431	-7.79121	6.63718963489962e-15	8.85498226900022e-14	SECTM1
ENSG00000164885.12	98.9969	-3.03201	0.340761	-8.89777	5.69824127985924e-19	1.09494308433829e-17	CDK5
ENSG00000169220.17	316.018	-3.02996	0.298474	-10.1515	3.26325130297506e-24	9.51153710156675e-23	RGS14
ENSG00000129951.18	2.33998	-3.02907	0.926779	-3.26839	0.00108162	0.00297608	PLPPR3
ENSG00000140368.12	358.72	-3.02715	0.263038	-11.5084	1.19687915450322e-30	5.4862533311167e-29	PSTPIP1
ENSG00000134061.5	1499.25	-3.02029	0.285188	-10.5905	3.29761387469522e-26	1.11574935430409e-24	CD180
ENSG00000230113.1	24.5369	-3.01816	0.455464	-6.62657	3.43587097684883e-11	3.03132487796179e-10	AC091177.1
ENSG00000174130.12	1042.69	-3.01313	0.343124	-8.78146	1.61366340316948e-18	3.00653584760277e-17	TLR6
ENSG00000157064.10	8.70785	-3.00643	0.606396	-4.95786	7.1273383211285e-7	3.50493e-06	NMNAT2
ENSG00000073464.11	156.75	-3.00497	0.325232	-9.23946	2.47733235077413e-20	5.37738411060892e-19	CLCN4
ENSG00000172725.13	2235.69	-2.98339	0.305362	-9.77001	1.51441627993745e-22	3.91980617567406e-21	CORO1B
ENSG00000146700.8	8.878	-2.98335	0.6297	-4.73773	2.16124e-06	9.90064e-06	SSC4D
ENSG00000272632.1	2.23954	-2.98268	1.28694	-2.31764	0.0204688	0.0407439	RP11-362F19.3
ENSG00000149418.10	2778.57	-2.98249	0.34823	-8.56472	1.08343478292099e-17	1.89140050933335e-16	ST14
ENSG00000125900.12	16.0753	-2.97842	0.447207	-6.66005	2.73727333182984e-11	2.44788312672085e-10	SIRPD
ENSG00000158163.14	15.1809	-2.9762	0.521475	-5.70727	1.14801709082697e-8	7.25971501366884e-8	DZIP1L
ENSG00000147443.12	3440.94	-2.97276	0.207846	-14.3027	2.10555169675056e-46	2.43324671434343e-44	DOK2
ENSG00000185432.11	904.411	-2.97275	0.29818	-9.96964	2.06982915190775e-23	5.72780714718486e-22	METTL7A
ENSG00000115112.7	5.00617	-2.96915	0.678958	-4.37309	1.22498e-05	4.94513e-05	TFCP2L1
ENSG00000121933.18	188.869	-2.96438	0.447656	-6.62201	3.54344709361411e-11	3.11952611621285e-10	TMIGD3
ENSG00000278480.1	12.057	-2.96343	0.467787	-6.335	2.37334592438055e-10	1.8952120009287e-9	RP5-903E17.2
ENSG00000238113.6	57.5011	-2.96336	0.429154	-6.90512	5.01595006204556e-12	4.85614988307773e-11	LINC01410
ENSG00000152518.7	5137.53	-2.95037	0.210467	-14.0182	1.20716136882547e-44	1.24588163914629e-42	ZFP36L2
ENSG00000187474.4	27253.3	-2.94865	0.338601	-8.70834	3.08359345335894e-18	5.60995216958096e-17	FPR3
ENSG00000245848.2	1030.04	-2.94076	0.343919	-8.55073	1.22316928126534e-17	2.12179787585245e-16	CEBPA
ENSG00000242732.4	2671.51	-2.9353	0.314499	-9.33327	1.02655314064079e-20	2.29193701196126e-19	RGAG4
ENSG00000077063.10	44.3242	-2.93402	0.463286	-6.33305	2.40364632926216e-10	1.91754186986835e-9	CTTNBP2
ENSG00000175147.11	31.9681	-2.92856	0.329668	-8.88336	6.48709923914646e-19	1.24216217636398e-17	TMEM51-AS1
ENSG00000165801.9	2724.71	-2.91994	0.312415	-9.34634	9.07327896383891e-21	2.03962339447392e-19	ARHGEF40
ENSG00000187210.12	342.647	-2.91042	0.296498	-9.81598	9.6102224421686e-23	2.50323413136487e-21	GCNT1
ENSG00000186451.1	4.94453	-2.90948	0.698003	-4.16829	3.06898e-05	0.000115535	SPATA12
ENSG00000173638.18	169.563	-2.90682	0.406169	-7.15667	8.26593471226959e-13	8.78523242411554e-12	SLC19A1
ENSG00000151491.12	144.579	-2.90133	0.461145	-6.29158	3.14259619450957e-10	2.46864545485409e-9	EPS8
ENSG00000131242.17	1113.85	-2.8907	0.225119	-12.8407	9.69360743133041e-38	7.16540981748342e-36	RAB11FIP4
ENSG00000146373.16	355.786	-2.89015	0.316596	-9.12882	6.92504196326847e-20	1.44580074576636e-18	RNF217
ENSG00000198959.11	1145.09	-2.88722	0.510021	-5.66099	1.50505612954326e-8	9.34467313121636e-8	TGM2
ENSG00000158270.11	18.5205	-2.88504	0.468425	-6.15902	7.31980844892366e-10	5.49487907808039e-9	COLEC12
ENSG00000168268.10	1070.98	-2.88425	0.315493	-9.14204	6.12878144641399e-20	1.29105652805717e-18	NT5DC2
ENSG00000067992.12	237.21	-2.88328	0.184738	-15.6074	6.48269535141532e-55	1.09671165687346e-52	PDK3
ENSG00000160685.13	5065.21	-2.8832	0.368003	-7.83473	4.69846147900427e-15	6.38259543629636e-14	ZBTB7B
ENSG00000105612.8	1512.45	-2.88301	0.353631	-8.1526	3.5618317462094e-16	5.33786839774395e-15	DNASE2
ENSG00000181481.13	989.926	-2.87979	0.273405	-10.533	6.08312877373429e-26	2.00450086700762e-24	RNF135
ENSG00000107731.12	169.196	-2.87453	0.554626	-5.18282	2.18558439199061e-7	1.16295e-06	UNC5B
ENSG00000171914.16	32.3023	-2.87076	0.315887	-9.08793	1.0094463858935e-19	2.07842097773053e-18	TLN2
ENSG00000263142.5	98.1241	-2.86922	0.320236	-8.95968	3.25609068567907e-19	6.42989749121463e-18	LRRC37A17P
ENSG00000170345.9	4764.78	-2.86541	0.25952	-11.0412	2.41845843137683e-28	9.38224653874557e-27	FOS
ENSG00000279365.1	7.54722	-2.85961	0.568214	-5.03262	4.83821946638236e-7	2.44143e-06	KB-176G8.1
ENSG00000125510.15	17.9193	-2.85149	0.40672	-7.01095	2.36710012418955e-12	2.37433453777204e-11	OPRL1
ENSG00000002587.9	1990.19	-2.84558	0.523838	-5.43218	5.56682445168808e-8	3.19858505785019e-7	HS3ST1
ENSG00000170448.11	478.964	-2.83791	0.47142	-6.01992	1.74501437584002e-9	1.24557137483839e-8	NFXL1
ENSG00000165655.16	367.498	-2.83786	0.461516	-6.14899	7.79769577031934e-10	5.83227837697996e-9	ZNF503
ENSG00000278727.1	39.7012	-2.83441	0.342183	-8.28333	1.19776138548663e-16	1.87371442667642e-15	AC000403.4
ENSG00000164105.3	132.339	-2.83416	0.283608	-9.99325	1.63144148178441e-23	4.52994157632523e-22	SAP30
ENSG00000006534.15	888.212	-2.83115	0.298397	-9.48788	2.35788501484597e-21	5.56123783938831e-20	ALDH3B1
ENSG00000165752.16	570.601	-2.82611	0.251474	-11.2382	2.64716901408248e-29	1.0887228952655e-27	STK32C
ENSG00000124496.12	285.208	-2.81779	0.28874	-9.75892	1.68943161387287e-22	4.35220922820311e-21	TRERF1
ENSG00000129422.14	43.6422	-2.80486	0.681612	-4.11504	3.8711e-05	0.000142881	MTUS1
ENSG00000185862.6	5270.04	-2.80354	0.27332	-10.2574	1.09664765979112e-24	3.34497920021791e-23	EVI2B
ENSG00000089169.14	99.0127	-2.8021	0.817454	-3.42784	0.000608414	0.00177558	RPH3A
ENSG00000230479.1	41.668	-2.79348	0.365403	-7.64494	2.09046042817195e-14	2.63272875105922e-13	AP000695.6
ENSG00000167083.6	80.4271	-2.79283	0.245893	-11.3579	6.77400186270438e-30	2.96209447294353e-28	GNGT2
ENSG00000147614.3	42.6893	-2.78912	0.484017	-5.76244	8.29043345737282e-9	5.37731276820111e-8	ATP6V0D2
ENSG00000162543.5	9.96859	-2.78887	0.675336	-4.12961	3.63375e-05	0.00013476	UBXN10
ENSG00000162444.11	150.703	-2.7819	0.425011	-6.54548	5.93051414981899e-11	5.05557076355998e-10	RBP7
ENSG00000138111.14	204.893	-2.78125	0.302795	-9.18526	4.10536646948764e-20	8.77201351097555e-19	MFSD13A
ENSG00000178695.5	9209.17	-2.7794	0.243947	-11.3935	4.50633940438361e-30	2.00948450070476e-28	KCTD12
ENSG00000264456.1	131.205	-2.77495	0.476293	-5.82614	5.67249639825251e-9	3.77017682848617e-8	RP11-848P1.2
ENSG00000142621.19	86.3965	-2.774	0.303803	-9.13093	6.79109241737075e-20	1.42326726141831e-18	FHAD1
ENSG00000151490.13	433.217	-2.77	0.278424	-9.94883	2.55157475835192e-23	7.00189661949079e-22	PTPRO
ENSG00000134222.16	11.1905	-2.76988	0.514913	-5.37932	7.47683978832412e-8	4.22940161759389e-7	PSRC1
ENSG00000174516.14	323.444	-2.76589	0.29074	-9.51328	1.8473926750967e-21	4.40109591543181e-20	PELI3
ENSG00000102882.11	862.951	-2.76507	0.264272	-10.463	1.2781287636156e-25	4.13690197454278e-24	MAPK3
ENSG00000136315.4	6.61462	-2.75179	0.632658	-4.34957	1.36405e-05	5.45819e-05	RP11-84C10.2
ENSG00000089057.14	4695.77	-2.75094	0.329504	-8.34875	6.89917814595225e-17	1.10346504264207e-15	SLC23A2
ENSG00000182578.13	23988.9	-2.75093	0.361924	-7.60086	2.94169677523791e-14	3.65153132236416e-13	CSF1R
ENSG00000010704.18	19.4072	-2.74806	0.442594	-6.20899	5.33260480636525e-10	4.0758288249862e-9	HFE
ENSG00000069424.14	4869.9	-2.74431	0.35629	-7.70247	1.33456083592855e-14	1.71900653984203e-13	KCNAB2
ENSG00000064652.10	129.879	-2.73891	0.279166	-9.81101	1.00950596552414e-22	2.62535545075296e-21	SNX24
ENSG00000268316.1	9.0824	-2.73711	0.576105	-4.75105	2.02359e-06	9.30691e-06	AC006272.2
ENSG00000126822.16	174.712	-2.73505	0.27113	-10.0876	6.26909597207082e-24	1.80801168544257e-22	PLEKHG3
ENSG00000189013.14	12.9933	-2.73486	0.601118	-4.54962	5.37432e-06	2.29914e-05	KIR2DL4
ENSG00000165959.11	1634.28	-2.73363	0.177826	-15.3725	2.5021870706864e-53	4.02557743431018e-51	CLMN
ENSG00000136404.15	375.01	-2.72483	0.294791	-9.24324	2.3913850444742e-20	5.21150445947165e-19	TM6SF1
ENSG00000171105.13	576.619	-2.71855	0.218527	-12.4403	1.57877364491535e-35	1.00417346949849e-33	INSR
ENSG00000157445.14	11.3711	-2.71718	0.567526	-4.78776	1.68653e-06	7.87143e-06	CACNA2D3
ENSG00000128805.14	604.873	-2.70267	0.240548	-11.2355	2.7291731882246e-29	1.11964330046914e-27	ARHGAP22
ENSG00000174791.10	200.66	-2.70181	0.472022	-5.7239	1.04104437629892e-8	6.6277947949573e-8	RIN1
ENSG00000141391.13	20.2136	-2.70084	0.468744	-5.76186	8.31935932364221e-9	5.39181226307143e-8	PRELID3A
ENSG00000226137.5	463.603	-2.70036	0.226993	-11.8962	1.23853519726471e-32	6.59881902179023e-31	BAIAP2-AS1
ENSG00000281162.2	26.8359	-2.68258	0.438581	-6.11649	9.56598257387619e-10	7.05835314915955e-9	LINC01127
ENSG00000152315.4	271.793	-2.67953	0.230314	-11.6342	2.76061635484203e-31	1.31691030183016e-29	KCNK13
ENSG00000105048.16	28.1161	-2.67768	0.558398	-4.79529	1.62442e-06	7.60102e-06	TNNT1
ENSG00000119986.6	290.598	-2.67699	0.297196	-9.00748	2.10845220914803e-19	4.24536205547474e-18	AVPI1
ENSG00000250687.6	10.3088	-2.67297	0.612554	-4.36364	1.27917e-05	5.14741e-05	RP11-497H16.7
ENSG00000108840.15	2714.94	-2.66823	0.235181	-11.3455	7.81048411660249e-30	3.3817953655263e-28	HDAC5
ENSG00000090238.11	1172.64	-2.66409	0.339129	-7.8557	3.97553906231882e-15	5.43654966772098e-14	YPEL3
ENSG00000167600.13	847.179	-2.66359	0.300464	-8.86495	7.65416586002124e-19	1.45882533987164e-17	CYP2S1
ENSG00000233038.5	30.1325	-2.65944	0.425814	-6.24555	4.22315534811918e-10	3.25820306829505e-9	AC011899.9
ENSG00000182054.9	2337.92	-2.65597	0.21277	-12.4828	9.26218117654533e-36	6.03144417091702e-34	IDH2
ENSG00000107882.11	426.768	-2.65556	0.294367	-9.02126	1.85935293947028e-19	3.75763321880631e-18	SUFU
ENSG00000130304.16	249.223	-2.64755	0.335655	-7.88771	3.07783541139572e-15	4.24430916815157e-14	SLC27A1
ENSG00000179921.14	86.3261	-2.63865	0.349389	-7.5522	4.279513363538e-14	5.19045190655275e-13	GPBAR1
ENSG00000160113.5	28.0578	-2.63791	0.487423	-5.41196	6.23389069960187e-8	3.56315382725415e-7	NR2F6
ENSG00000142552.7	121.765	-2.63722	0.336427	-7.83892	4.54442395649477e-15	6.18358185125035e-14	RCN3
ENSG00000225411.2	11.606	-2.63346	0.539054	-4.88534	1.03248e-06	4.97651e-06	RP11-764K9.1
ENSG00000256061.7	9.33029	-2.63039	0.584533	-4.49999	6.79577e-06	2.86239e-05	DYX1C1
ENSG00000169604.19	16.9253	-2.62817	0.60153	-4.36914	1.24736e-05	5.0268e-05	ANTXR1
ENSG00000178789.8	1283.73	-2.62745	0.339976	-7.72833	1.08970396101293e-14	1.41696053884487e-13	CD300LB
ENSG00000270049.2	22.1964	-2.61197	0.343704	-7.59948	2.97321469716267e-14	3.68786494183216e-13	RP11-297D21.4
ENSG00000146376.10	2878.7	-2.59785	0.259919	-9.99486	1.60514042929483e-23	4.47204659503025e-22	ARHGAP18
ENSG00000157152.16	8.56596	-2.59684	0.519995	-4.99397	5.91497170370179e-7	2.94761e-06	SYN2
ENSG00000238279.1	49.9108	-2.5952	0.275543	-9.41848	4.57671293271322e-21	1.05482948350876e-19	BX470102.3
ENSG00000213390.10	565.024	-2.59204	0.231656	-11.1892	4.60734523894201e-29	1.84857054696915e-27	ARHGAP19
ENSG00000167107.12	114.794	-2.59088	0.294155	-8.80788	1.27540187441914e-18	2.39466187176407e-17	ACSF2
ENSG00000145569.5	880.567	-2.58875	0.208348	-12.4251	1.91030110142068e-35	1.21034907622831e-33	FAM105A
ENSG00000178404.9	17.9303	-2.58694	0.3985	-6.49171	8.48700928291914e-11	7.12752417260507e-10	CEP295NL
ENSG00000182183.14	81.4391	-2.58634	0.431705	-5.991	2.08555423552984e-9	1.47517004332089e-8	FAM159A
ENSG00000166145.14	96.4829	-2.58449	0.40138	-6.43902	1.20247076876676e-10	9.90589624270207e-10	SPINT1
ENSG00000159261.10	11.2227	-2.58008	0.446215	-5.78215	7.37518445649157e-9	4.82370573658934e-8	CLDN14
ENSG00000262879.5	145.618	-2.57982	0.421566	-6.11961	9.38038696822255e-10	6.93388063732126e-9	RP11-156P1.3
ENSG00000126458.3	318.186	-2.57269	0.321462	-8.00309	1.21330908984407e-15	1.73889975234421e-14	RRAS
ENSG00000177575.12	6220.78	-2.572	0.526476	-4.88532	1.0326e-06	4.97651e-06	CD163
ENSG00000159784.17	39.2871	-2.57026	0.38039	-6.75692	1.40959302922872e-11	1.29805957405406e-10	FAM131B
ENSG00000235314.1	32.9655	-2.56443	0.394827	-6.49508	8.29919024821363e-11	6.9840877934967e-10	LINC00957
ENSG00000273033.2	397.745	-2.56241	0.316322	-8.10064	5.46690870030222e-16	8.09828610646388e-15	LINC02035
ENSG00000143110.11	3363.8	-2.55571	0.241732	-10.5725	3.99830410171358e-26	1.34176217401063e-24	C1orf162
ENSG00000163449.10	6.28777	-2.55436	0.592153	-4.31369	1.60554e-05	6.33948e-05	TMEM169
ENSG00000185909.14	39.1626	-2.55251	0.30238	-8.44141	3.13523768012773e-17	5.19689397281779e-16	KLHDC8B
ENSG00000160179.18	591.959	-2.54983	0.377321	-6.7577	1.40195844933406e-11	1.2917539670731e-10	ABCG1
ENSG00000004660.14	406.848	-2.54861	0.241339	-10.5603	4.55311733350249e-26	1.51555082034028e-24	CAMKK1
ENSG00000073060.15	188.986	-2.54597	0.385701	-6.60091	4.08650788884055e-11	3.56889805512898e-10	SCARB1
ENSG00000233818.1	66.4445	-2.54487	0.352997	-7.20933	5.62285995089488e-13	6.08648626610719e-12	AP000695.4
ENSG00000166068.12	929.009	-2.54153	0.385297	-6.59629	4.21560398677231e-11	3.67382163690567e-10	SPRED1
ENSG00000213672.7	173.877	-2.54144	0.229745	-11.062	1.91748240906689e-28	7.54577609898984e-27	NCKIPSD
ENSG00000170921.15	2877.86	-2.54101	0.25678	-9.8957	4.34545503506141e-23	1.16899864139931e-21	TANC2
ENSG00000274307.1	75.5075	-2.5358	0.353232	-7.17886	7.0296534787113e-13	7.52489325411953e-12	RP11-345J18.2
ENSG00000103196.11	992.934	-2.53174	0.719539	-3.51855	0.00043391	0.00130915	CRISPLD2
ENSG00000137642.12	22534.1	-2.5306	0.255803	-9.89277	4.47457205434008e-23	1.19979946751178e-21	SORL1
ENSG00000155792.9	20.3903	-2.52528	0.474022	-5.32735	9.96545937091887e-8	5.55479579744492e-7	DEPTOR
ENSG00000062822.12	316.418	-2.52343	0.270849	-9.31673	1.19977928938899e-20	2.6714217284767e-19	POLD1
ENSG00000130363.11	284.177	-2.52336	0.187866	-13.4317	3.94499679806423e-41	3.44347858809755e-39	RSPH3
ENSG00000071073.12	2783.91	-2.5201	0.315738	-7.98161	1.44437896195897e-15	2.05748774008218e-14	MGAT4A
ENSG00000171794.3	4.4808	-2.51642	0.690571	-3.64397	0.000268462	0.000847147	UTF1
ENSG00000071246.10	4018.93	-2.51545	0.386572	-6.50707	7.66309220596468e-11	6.46536468379848e-10	VASH1
ENSG00000105613.9	4.42717	-2.51435	0.665557	-3.77781	0.000158215	0.00052208	MAST1
ENSG00000277007.1	3.12589	-2.51212	1.04431	-2.40553	0.0161492	0.0330848	RP11-392O17.2
ENSG00000197852.9	369.158	-2.50967	0.281042	-8.9299	4.26393441732623e-19	8.27082314282783e-18	FAM212B
ENSG00000005059.15	1935.61	-2.50618	0.288276	-8.69367	3.509010637253e-18	6.3557245648258e-17	MCUB
ENSG00000278922.1	12.421	-2.50557	0.464528	-5.3938	6.89829074189419e-8	3.9210582291127e-7	AC002310.14
ENSG00000182175.13	3.75822	-2.49826	1.02593	-2.43511	0.0148873	0.0308265	RGMA
ENSG00000130511.15	590.664	-2.49819	0.338045	-7.3901	1.46718919577923e-13	1.69195886877985e-12	SSBP4
ENSG00000181885.18	12.9424	-2.4964	0.574143	-4.34804	1.37358e-05	5.48962e-05	CLDN7
ENSG00000120708.16	54019.9	-2.49015	0.347043	-7.17533	7.2130631456629e-13	7.71116392314842e-12	TGFBI
ENSG00000251073.1	5.80304	-2.48639	0.641333	-3.87692	0.000105789	0.000360989	NUDT19P5
ENSG00000139988.9	10.462	-2.48274	0.553876	-4.48247	7.37826e-06	3.08634e-05	RDH12
ENSG00000162946.21	140.258	-2.48221	0.329275	-7.5384	4.75784215349355e-14	5.74089630432567e-13	DISC1
ENSG00000164221.12	170.448	-2.48141	0.343336	-7.22736	4.92476474395174e-13	5.3984896091014e-12	CCDC112
ENSG00000259225.6	7.05956	-2.48116	0.550484	-4.50723	6.56789e-06	2.7739e-05	RP11-1008C21.1
ENSG00000260078.3	31.2462	-2.47972	0.439432	-5.64301	1.67106807390886e-8	1.02897662637315e-7	RP11-44F14.1
ENSG00000267751.5	4.3306	-2.47451	0.70701	-3.49997	0.000465313	0.00139314	AC009005.2
ENSG00000168264.10	2801.19	-2.47346	0.220029	-11.2415	2.54947796385972e-29	1.05117923082759e-27	IRF2BP2
ENSG00000260822.1	194.524	-2.47083	0.390081	-6.33415	2.38654511520973e-10	1.90482516248014e-9	GS1-358P8.4
ENSG00000120341.18	1.67945	-2.47073	0.944465	-2.61601	0.00889643	0.0195201	SEC16B
ENSG00000103365.15	5057.06	-2.46988	0.181358	-13.6188	3.09539296217096e-42	2.86979652594494e-40	GGA2
ENSG00000157613.10	9.84649	-2.46827	0.710247	-3.47523	0.000510423	0.00151603	CREB3L1
ENSG00000164946.19	10.1534	-2.46545	0.576148	-4.27919	1.87577e-05	7.30976e-05	FREM1
ENSG00000135838.13	3411.01	-2.46283	0.310554	-7.93045	2.18359092943966e-15	3.04700060817217e-14	NPL
ENSG00000173083.14	6613.07	-2.46222	0.421001	-5.8485	4.96013801355096e-9	3.32955441725249e-8	HPSE
ENSG00000068724.15	2003.45	-2.46181	0.240179	-10.2499	1.18489545804774e-24	3.60076564195619e-23	TTC7A
ENSG00000279314.1	23.0146	-2.46172	0.414628	-5.93718	2.8997256749526e-9	2.01202952752525e-8	RP1-257C22.2
ENSG00000227028.6	11.961	-2.46112	0.431625	-5.70198	1.18424573693706e-8	7.47441251659124e-8	SLC8A1-AS1
ENSG00000184992.10	111.099	-2.46062	0.270743	-9.08839	1.00512832307094e-19	2.07213012331584e-18	BRI3BP
ENSG00000126860.11	3447.88	-2.45823	0.255731	-9.61255	7.07772004565265e-22	1.73870338247245e-20	EVI2A
ENSG00000167566.16	1694.08	-2.4568	0.415962	-5.90631	3.49862139539395e-9	2.39617600577691e-8	NCKAP5L
ENSG00000074706.13	303.679	-2.45443	0.462399	-5.30804	1.10808731027571e-7	6.1327867661465e-7	IPCEF1
ENSG00000133985.2	80.9987	-2.45019	0.273601	-8.95536	3.38621773494649e-19	6.67080828697143e-18	TTC9
ENSG00000187266.13	98.774	-2.44987	0.314795	-7.78244	7.11412282516627e-15	9.46051503735645e-14	EPOR
ENSG00000100558.8	383.838	-2.44909	0.417149	-5.87102	4.3312832272572e-9	2.92374980498933e-8	PLEK2
ENSG00000237797.1	7.63116	-2.44784	0.578799	-4.22917	2.34554e-05	8.99728e-05	RP11-472N13.3
ENSG00000010295.19	1677.83	-2.44502	0.240128	-10.1821	2.38283859327544e-24	7.00759521785841e-23	IFFO1
ENSG00000103490.13	261.021	-2.44031	0.254609	-9.58455	9.2862565579674e-22	2.2542525165125e-20	PYCARD
ENSG00000070759.16	341.771	-2.4395	0.221655	-11.0059	3.58122228940212e-28	1.37629643487328e-26	TESK2
ENSG00000136478.7	987.921	-2.43796	0.16596	-14.6901	7.46576750008618e-49	9.80105957411314e-47	TEX2
ENSG00000231528.2	13.0375	-2.43441	0.462103	-5.2681	1.37840850680865e-7	7.52734895065889e-7	FAM225A
ENSG00000139410.14	401.583	-2.43196	0.40698	-5.97563	2.29208312602981e-9	1.6149885830034e-8	SDSL
ENSG00000140025.15	29.9705	-2.43189	0.338022	-7.19447	6.27059226527792e-13	6.76086853306246e-12	EFCAB11
ENSG00000152804.10	439.105	-2.43041	0.250546	-9.70044	3.00190886840015e-22	7.60205625469853e-21	HHEX
ENSG00000267370.1	9.53781	-2.42903	0.497972	-4.87784	1.07256e-06	5.15092e-06	CTD-2623N2.3
ENSG00000106683.14	2504.24	-2.42599	0.319582	-7.59112	3.17142375019024e-14	3.91301231132495e-13	LIMK1
ENSG00000123360.11	154.548	-2.42161	0.36455	-6.64275	3.07889372411828e-11	2.72664036766222e-10	PDE1B
ENSG00000225101.4	70.2724	-2.42159	0.405778	-5.96778	2.40508253033631e-9	1.68880634671882e-8	OR52K3P
ENSG00000270000.1	3.5653	-2.41893	0.704777	-3.43218	0.000598744	0.00175234	RP3-449M8.9
ENSG00000146828.17	872.52	-2.41709	0.351321	-6.88	5.98504879352151e-12	5.74354682466012e-11	SLC12A9
ENSG00000167074.14	99.6798	-2.41583	0.270259	-8.93894	3.92918272249288e-19	7.65770646984658e-18	TEF
ENSG00000166578.9	22.8478	-2.41555	0.486287	-4.96732	6.78832024055342e-7	3.35228e-06	IQCD
ENSG00000255422.1	5.23889	-2.41554	0.858418	-2.81394	0.00489379	0.0114921	AP002954.4
ENSG00000100292.16	11497.8	-2.40721	0.229497	-10.4891	9.69701847574498e-26	3.14770853956702e-24	HMOX1
ENSG00000123384.13	18384.6	-2.40461	0.428476	-5.612	1.99997099826053e-8	1.2132910935843e-7	LRP1
ENSG00000143434.15	20.3629	-2.40445	0.365244	-6.58313	4.60642190925258e-11	3.99922308664549e-10	SEMA6C
ENSG00000255306.1	4.13875	-2.40406	0.711962	-3.37666	0.000733713	0.00210053	RP5-901A4.1
ENSG00000075240.16	1789.39	-2.40377	0.253356	-9.48773	2.36124854136487e-21	5.56123783938831e-20	GRAMD4
ENSG00000170190.15	471.036	-2.40182	0.332468	-7.22423	5.03965678290681e-13	5.51706256220819e-12	SLC16A5
ENSG00000266865.6	15.0193	-2.40006	0.435801	-5.50723	3.6453018039164e-8	2.1432964028043e-7	RP11-848P1.9
ENSG00000186918.13	443.166	-2.39961	0.243947	-9.8366	7.83161877362852e-23	2.0562698252039e-21	ZNF395
ENSG00000180871.7	44.6578	-2.39956	0.46018	-5.21438	1.844320308038e-7	9.90680728474747e-7	CXCR2
ENSG00000178075.19	16.6443	-2.39951	0.489413	-4.90283	9.44643894758654e-7	4.57544e-06	GRAMD1C
ENSG00000105514.7	802.626	-2.38819	0.378102	-6.31627	2.67955174852802e-10	2.12115022640351e-9	RAB3D
ENSG00000225684.3	7.64677	-2.38798	0.664272	-3.59489	0.00032453	0.00100977	FAM225B
ENSG00000178226.10	26.3196	-2.38563	0.392883	-6.07212	1.26235662306276e-9	9.1904490614285e-9	PRSS36
ENSG00000162073.13	57.1692	-2.3851	0.363498	-6.56152	5.32635684110802e-11	4.58100187434919e-10	PAQR4
ENSG00000132000.11	6.60335	-2.37609	0.68728	-3.45724	0.000545737	0.00161216	PODNL1
ENSG00000081189.15	2382.33	-2.37586	0.26011	-9.13409	6.59595895940789e-20	1.3841392138604e-18	MEF2C
ENSG00000168476.11	573.916	-2.36946	0.282894	-8.37577	5.48651411026547e-17	8.89661033097395e-16	REEP4
ENSG00000119950.20	239.076	-2.36464	0.31317	-7.55065	4.33077721397447e-14	5.24874845504587e-13	MXI1
ENSG00000251453.1	12.0898	-2.36385	0.46044	-5.13388	2.83830402322688e-7	1.48239e-06	HAUS1P1
ENSG00000232453.6	7.7233	-2.36155	0.595208	-3.9676	7.26008e-05	0.000255825	RP4-794H19.1
ENSG00000228594.3	9.31631	-2.35819	0.547548	-4.30682	1.65616e-05	6.52679e-05	FNDC10
ENSG00000104903.4	1167.51	-2.35733	0.228131	-10.3332	4.98627073131264e-25	1.5438623151102e-23	LYL1
ENSG00000180263.13	539.5	-2.35538	0.254307	-9.26195	2.00734176245609e-20	4.40970258660034e-19	FGD6
ENSG00000243155.1	19.3044	-2.35406	0.423949	-5.55271	2.81278875173649e-8	1.68091272454464e-7	RP11-46A10.5
ENSG00000135835.11	60.9125	-2.35405	0.352934	-6.66996	2.55872253794395e-11	2.30074722452933e-10	KIAA1614
ENSG00000119681.11	669.365	-2.35285	0.35241	-6.67645	2.44804817707492e-11	2.20364621973667e-10	LTBP2
ENSG00000154122.12	2619.02	-2.35074	0.203525	-11.5501	7.37180990101916e-31	3.41727119987922e-29	ANKH
ENSG00000185477.4	2927.55	-2.34938	0.225106	-10.4368	1.68466864877411e-25	5.39949463405922e-24	GPRIN3
ENSG00000196782.12	659.535	-2.34848	0.262363	-8.95124	3.51509446171957e-19	6.90810779842134e-18	MAML3
ENSG00000177098.8	7.04152	-2.3454	0.76294	-3.07416	0.00211096	0.00541179	SCN4B
ENSG00000039560.13	1305.35	-2.34491	0.486252	-4.82241	1.41836e-06	6.68638e-06	RAI14
ENSG00000125703.14	137.278	-2.34232	0.321013	-7.29666	2.94996675752873e-13	3.30888274033127e-12	ATG4C
ENSG00000116157.5	266.508	-2.33875	0.327152	-7.14881	8.75325167018269e-13	9.27912531703475e-12	GPX7
ENSG00000181908.5	16.3039	-2.3376	0.45233	-5.16791	2.36727016778975e-7	1.25173e-06	AP003774.4
ENSG00000161800.12	359.977	-2.33519	0.248282	-9.40538	5.18406948645853e-21	1.18647950171248e-19	RACGAP1
ENSG00000188158.14	36.4166	-2.33408	0.586396	-3.98037	6.8807e-05	0.000243503	NHS
ENSG00000234432.4	14.0532	-2.33348	0.47443	-4.91848	8.72182450515111e-7	4.24452e-06	RP11-1275H24.1
ENSG00000188282.12	16.6943	-2.33144	0.545243	-4.27596	1.90316e-05	7.40069e-05	RUFY4
ENSG00000272953.1	8.77548	-2.33105	0.454481	-5.12903	2.91238734763979e-7	1.51673e-06	RP11-1275H24.2
ENSG00000270562.1	29.3148	-2.32771	0.287599	-8.09361	5.7921322756611e-16	8.53988235791543e-15	RP11-154H23.3
ENSG00000106012.17	418.722	-2.32742	0.287062	-8.10771	5.15809204580441e-16	7.67400638908888e-15	IQCE
ENSG00000246430.6	8.92435	-2.31838	0.524308	-4.42179	9.78877e-06	4.00283e-05	LINC00968
ENSG00000118557.15	27.5832	-2.31699	0.321451	-7.20791	5.68157693875699e-13	6.13789845720884e-12	PMFBP1
ENSG00000198785.4	24.8194	-2.31674	0.496202	-4.66895	3.02745e-06	1.35406e-05	GRIN3A
ENSG00000128594.7	454.053	-2.31484	0.379744	-6.09578	1.08902504404919e-9	7.99235285011059e-9	LRRC4
ENSG00000134243.11	1166.01	-2.31239	0.291694	-7.92744	2.23712501190427e-15	3.11905025024206e-14	SORT1
ENSG00000181744.8	467.023	-2.30696	0.351918	-6.55538	5.54997020413146e-11	4.76084741504429e-10	C3orf58
ENSG00000163393.12	367.921	-2.30603	0.271733	-8.48637	2.13183040932385e-17	3.62897686898385e-16	SLC22A15
ENSG00000237476.1	12.021	-2.30583	0.419921	-5.4911	3.99447341054994e-8	2.3377071564595e-7	LINC01637
ENSG00000170509.11	4.27619	-2.30122	0.672072	-3.42406	0.000616926	0.00179818	HSD17B13
ENSG00000254521.6	188.75	-2.29868	0.782865	-2.93624	0.0033222	0.00813326	SIGLEC12
ENSG00000125434.10	33.6892	-2.29519	0.323484	-7.09522	1.29144802178874e-12	1.33623341977006e-11	SLC25A35
ENSG00000121281.12	2156.2	-2.29367	0.263035	-8.72002	2.78152838716137e-18	5.07165342592423e-17	ADCY7
ENSG00000104915.14	420.909	-2.2869	0.244758	-9.34353	9.31752825175602e-21	2.08880653840596e-19	STX10
ENSG00000250420.8	23.1446	-2.28628	0.491429	-4.65231	3.28234e-06	1.45734e-05	AACSP1
ENSG00000157978.11	408.763	-2.28592	0.191466	-11.9391	7.405359712841e-33	4.01062550784557e-31	LDLRAP1
ENSG00000188004.9	2.87565	-2.28296	0.863026	-2.6453	0.00816181	0.0180579	C1orf204
ENSG00000174125.7	3690.84	-2.28148	0.329103	-6.93241	4.13724775369887e-12	4.05568910622452e-11	TLR1
ENSG00000130517.13	540.898	-2.27938	0.242865	-9.38538	6.26899663675734e-21	1.4268271124714e-19	PGPEP1
ENSG00000099308.10	1768.66	-2.27526	0.371562	-6.12349	9.15488695352526e-10	6.78246929604287e-9	MAST3
ENSG00000245688.1	21.9979	-2.27411	0.572986	-3.96887	7.2213e-05	0.000254678	CTB-26E19.1
ENSG00000237149.5	60.1892	-2.27194	0.405324	-5.60525	2.07953242688292e-8	1.25876529417738e-7	ZNF503-AS2
ENSG00000162976.12	572.243	-2.27182	0.199502	-11.3874	4.82984598284837e-30	2.14210196158221e-28	PQLC3
ENSG00000076067.12	426.687	-2.27126	0.269223	-8.43633	3.27459149835483e-17	5.41694017016157e-16	RBMS2
ENSG00000135823.13	4568.89	-2.26716	0.208958	-10.8498	1.99836747147357e-27	7.27122177536171e-26	STX6
ENSG00000187796.13	193.224	-2.26568	0.489936	-4.62444	3.75618e-06	1.65067e-05	CARD9
ENSG00000231312.6	79.3085	-2.26525	0.332853	-6.80556	1.00658037684919e-11	9.39055371466471e-11	AC007246.3
ENSG00000173597.8	43.5547	-2.26193	0.654343	-3.45679	0.000546648	0.00161427	SULT1B1
ENSG00000206561.12	44.9142	-2.26066	0.44795	-5.04668	4.49559205787567e-7	2.28328e-06	COLQ
ENSG00000159374.17	8.14021	-2.25319	0.457856	-4.92118	8.60249453972644e-7	4.19017e-06	M1AP
ENSG00000109089.7	2.31768	-2.25261	0.793669	-2.83823	0.00453648	0.0107469	CDR2L
ENSG00000105647.16	343.108	-2.25019	0.317005	-7.09828	1.26319202152136e-12	1.31196082741554e-11	PIK3R2
ENSG00000219986.2	2.38432	-2.24717	0.859456	-2.61464	0.00893219	0.0195854	BTF3P7
ENSG00000198909.7	2184.19	-2.24635	0.203662	-11.0298	2.74400747552257e-28	1.05702259796539e-26	MAP3K3
ENSG00000131398.13	532.506	-2.2462	0.432811	-5.18978	2.10539311263816e-7	1.12247e-06	KCNC3
ENSG00000241269.1	7.46669	-2.24506	0.553122	-4.05888	4.93088e-05	0.000178706	AC093620.5
ENSG00000162496.8	950.127	-2.24359	0.509782	-4.40108	1.07715e-05	4.38828e-05	DHRS3
ENSG00000151502.10	635.011	-2.24344	0.157487	-14.2452	4.80117645341844e-46	5.39639079456142e-44	VPS26B
ENSG00000279406.1	62.0653	-2.24265	0.215965	-10.3843	2.92294737515184e-25	9.2064426921769e-24	RP11-327E2.5
ENSG00000004809.13	24.5543	-2.24035	0.58925	-3.80203	0.000143515	0.000478481	SLC22A16
ENSG00000204291.10	24.4138	-2.2395	0.514673	-4.3513	1.35333e-05	5.41664e-05	COL15A1
ENSG00000015285.10	4741.26	-2.23506	0.329481	-6.78357	1.17242931937555e-11	1.08821069745208e-10	WAS
ENSG00000165879.8	252.101	-2.23425	0.313113	-7.1356	9.63643040554073e-13	1.01497960818308e-11	FRAT1
ENSG00000140092.14	55.8233	-2.23148	0.38879	-5.73956	9.49226007933797e-9	6.08944440586146e-8	FBLN5
ENSG00000130560.8	1189.37	-2.23147	0.238801	-9.34448	9.2342669018895e-21	2.0729729119016e-19	UBAC1
ENSG00000115414.18	12741.5	-2.22912	0.544213	-4.09604	4.20274e-05	0.000154461	FN1
ENSG00000184481.16	811.111	-2.22607	0.189335	-11.7573	6.47539923853322e-32	3.22003943952516e-30	FOXO4
ENSG00000166797.10	693.217	-2.22294	0.257045	-8.64808	5.23738094189843e-18	9.35205889625171e-17	FAM96A
ENSG00000173890.16	748.639	-2.22053	0.339069	-6.54891	5.79571553668387e-11	4.95094700452797e-10	GPR160
ENSG00000197712.11	267.035	-2.21933	0.312757	-7.09602	1.28399204600251e-12	1.32935706466253e-11	FAM114A1
ENSG00000104081.13	6803.63	-2.21807	0.319107	-6.95085	3.63082679777975e-12	3.58494992488361e-11	BMF
ENSG00000007129.17	10.9223	-2.21662	0.442128	-5.01352	5.34422061691525e-7	2.67864e-06	CEACAM21
ENSG00000065413.18	2326.63	-2.21632	0.230926	-9.59753	8.18813768437273e-22	2.00249388078326e-20	ANKRD44
ENSG00000183307.3	262.732	-2.21555	0.357869	-6.19097	5.97947115533726e-10	4.5280628361368e-9	CECR6
ENSG00000140465.13	803.998	-2.21438	0.306503	-7.22467	5.0231730351701e-13	5.50268821810022e-12	CYP1A1
ENSG00000106772.17	39.5504	-2.20931	0.44415	-4.97424	6.55033738573851e-7	3.24061e-06	PRUNE2
ENSG00000180155.19	13.42	-2.20837	0.425851	-5.1858	2.15094564071451e-7	1.14601e-06	LYNX1
ENSG00000229162.1	46.1681	-2.20805	0.473298	-4.66524	3.08251e-06	1.37644e-05	RP11-84D1.1
ENSG00000128274.15	608.097	-2.20654	0.564843	-3.90646	9.36563e-05	0.00032281	A4GALT
ENSG00000170955.9	10.7128	-2.2024	0.538455	-4.09022	4.30962e-05	0.000157904	PRKCDBP
ENSG00000251429.1	7.98017	-2.20197	0.648854	-3.39363	0.000689725	0.00198917	RP11-597D13.7
ENSG00000151715.7	415.401	-2.20004	0.463447	-4.74711	2.06343e-06	9.47953e-06	TMEM45B
ENSG00000138336.8	4.54471	-2.19992	0.698196	-3.15086	0.0016279	0.00428451	TET1
ENSG00000259583.2	4.45638	-2.19714	0.718401	-3.05837	0.00222546	0.00567077	RP11-66B24.4
ENSG00000173239.13	4.35572	-2.19621	0.842697	-2.60617	0.00915623	0.0200125	LIPM
ENSG00000139132.14	881.209	-2.19548	0.32083	-6.84315	7.74726051652191e-12	7.33598067375213e-11	FGD4
ENSG00000126464.13	669.79	-2.19523	0.37283	-5.88802	3.90860103801596e-9	2.66252150410303e-8	PRR12
ENSG00000146592.16	280.005	-2.19426	0.330157	-6.64612	3.00922481230883e-11	2.66926373891826e-10	CREB5
ENSG00000143590.13	13.241	-2.1925	0.406904	-5.38825	7.11462641370909e-8	4.03703386752995e-7	EFNA3
ENSG00000074855.10	47.6563	-2.19007	0.357617	-6.12407	9.12143894857621e-10	6.7607413345138e-9	ANO8
ENSG00000107338.9	142.156	-2.18861	0.315959	-6.92687	4.3026817244931e-12	4.20530119707753e-11	SHB
ENSG00000123338.12	11871.2	-2.18681	0.24006	-9.10941	8.28294358089971e-20	1.72054562231094e-18	NCKAP1L
ENSG00000132170.19	785.1	-2.18534	0.390246	-5.59991	2.14466346038933e-8	1.29627725174913e-7	PPARG
ENSG00000275793.1	3.26722	-2.18453	0.732962	-2.98042	0.00287858	0.00716479	RIMBP3
ENSG00000229512.1	13.9878	-2.18303	0.487537	-4.47766	7.54644e-06	3.15027e-05	AC068580.5
ENSG00000175294.5	222.166	-2.18267	0.336848	-6.47968	9.19192409330608e-11	7.66460743755858e-10	CATSPER1
ENSG00000144057.15	6.09419	-2.18252	0.879137	-2.48258	0.0130436	0.02741	ST6GAL2
ENSG00000182352.8	1.79917	-2.18175	0.905467	-2.40953	0.0159733	0.0327693	C17orf77
ENSG00000068489.12	57.8224	-2.18092	0.260555	-8.37031	5.74691683137564e-17	9.29132070964279e-16	PRR11
ENSG00000129538.13	895.668	-2.18022	0.707496	-3.08161	0.00205886	0.00529062	RNASE1
ENSG00000135723.13	3644.25	-2.17992	0.368942	-5.90858	3.4506996323466e-9	2.36532919660851e-8	FHOD1
ENSG00000165475.13	459.018	-2.17769	0.296591	-7.34241	2.09787918736637e-13	2.39070815726959e-12	CRYL1
ENSG00000171729.13	2828.85	-2.17654	0.235403	-9.24604	2.32974421840962e-20	5.09069275953421e-19	TMEM51
ENSG00000100364.18	5145.57	-2.17592	0.24159	-9.00663	2.12476660176082e-19	4.27296812927635e-18	KIAA0930
ENSG00000198189.10	2020.66	-2.1715	0.250909	-8.65454	4.94899386299695e-18	8.8563783306194e-17	HSD17B11
ENSG00000099889.13	40.9623	-2.17076	0.37234	-5.83004	5.54136563551775e-9	3.68750243628736e-8	ARVCF
ENSG00000038427.15	56406.7	-2.16976	0.355038	-6.11134	9.87965279595601e-10	7.28324808542849e-9	VCAN
ENSG00000238243.3	4.54732	-2.16826	0.621774	-3.48722	0.000488071	0.00145437	OR2W3
ENSG00000152128.13	124.085	-2.16771	0.32687	-6.63174	3.31754688557582e-11	2.9316609796607e-10	TMEM163
ENSG00000079308.16	14631.6	-2.16653	0.378059	-5.73067	1.00037098056328e-8	6.38509832401535e-8	TNS1
ENSG00000145416.13	1413.22	-2.16635	0.542536	-3.99301	6.52402e-05	0.00023188	MARCH1
ENSG00000182580.2	31.7022	-2.1653	0.449695	-4.81504	1.47174e-06	6.93004e-06	EPHB3
ENSG00000247121.6	13.5157	-2.16162	0.36571	-5.91075	3.40555840535398e-9	2.34025181875456e-8	CTD-2260A17.2
ENSG00000133574.9	683.062	-2.16086	0.348189	-6.20599	5.4355095392502e-10	4.15254709213668e-9	GIMAP4
ENSG00000118777.10	58.9699	-2.15896	0.554631	-3.8926	9.91742e-05	0.000340399	ABCG2
ENSG00000232815.1	25.5762	-2.1563	0.441485	-4.88419	1.03854e-06	5.00221e-06	DUX4L50
ENSG00000259959.1	46.5776	-2.15622	0.403753	-5.34045	9.27144827885068e-8	5.18379782814104e-7	RP11-121C2.2
ENSG00000104447.12	3717.46	-2.15446	0.241349	-8.92674	4.38729830591063e-19	8.49004306603697e-18	TRPS1
ENSG00000179397.17	6.57688	-2.15235	0.61474	-3.50123	0.00046312	0.00138834	C1orf101
ENSG00000281358.1	13.9726	-2.14836	0.379067	-5.66749	1.449042353532e-8	9.01394428410165e-8	RASSF1-AS1
ENSG00000269890.1	3.43355	-2.1479	0.766081	-2.80375	0.00505126	0.0118045	RP5-1139B12.2
ENSG00000100036.12	758.518	-2.14726	0.418028	-5.13665	2.79682862602847e-7	1.46212e-06	SLC35E4
ENSG00000157551.17	1768.6	-2.1459	0.482026	-4.45183	8.51413e-06	3.51932e-05	KCNJ15
ENSG00000141519.14	3.04936	-2.14432	0.727435	-2.94779	0.00320055	0.00785538	CCDC40
ENSG00000138669.9	26.9497	-2.13875	0.543495	-3.93517	8.31368e-05	0.000290024	PRKG2
ENSG00000183386.9	1791.95	-2.13605	0.286772	-7.4486	9.43357032975513e-14	1.10103050577014e-12	FHL3
ENSG00000235027.1	81.8225	-2.13595	0.386428	-5.52742	3.24976692844449e-8	1.92648058082382e-7	AC068580.6
ENSG00000273356.1	27.4397	-2.1356	0.342642	-6.23273	4.583860499011e-10	3.52654246548385e-9	LINC02019
ENSG00000188365.3	7.63743	-2.13419	0.493474	-4.32483	1.5265e-05	6.0434e-05	AC092171.2
ENSG00000128245.14	3913.37	-2.13337	0.209076	-10.2038	1.90650163501564e-24	5.67798399829521e-23	YWHAH
ENSG00000067836.12	137.98	-2.13275	0.223362	-9.54838	1.31744330925276e-21	3.16459371788701e-20	ROGDI
ENSG00000136153.19	203.942	-2.13185	0.353182	-6.03611	1.57872687752157e-9	1.13378153436013e-8	LMO7
ENSG00000113532.12	4462.91	-2.12987	0.217842	-9.77713	1.41152923821334e-22	3.665062468209e-21	ST8SIA4
ENSG00000205726.14	197.973	-2.12766	0.303433	-7.01197	2.34978440520334e-12	2.35840746724078e-11	ITSN1
ENSG00000091106.18	1759.02	-2.12664	0.297831	-7.14041	9.30524091398094e-13	9.83885331175433e-12	NLRC4
ENSG00000124098.9	244.713	-2.12275	0.227373	-9.33597	1.00074275558297e-20	2.23735539769981e-19	FAM210B
ENSG00000279620.1	11.6932	-2.12106	0.445847	-4.75736	1.96137e-06	9.04613e-06	RP11-1102P22.2
ENSG00000115318.11	139.675	-2.12031	0.270228	-7.84637	4.2825351044216e-15	5.84176234942298e-14	LOXL3
ENSG00000181274.6	628.415	-2.12005	0.321145	-6.60154	4.06904067057018e-11	3.55553553802218e-10	FRAT2
ENSG00000162636.15	2818.83	-2.11987	0.263994	-8.03001	9.74685928030472e-16	1.40921551356652e-14	FAM102B
ENSG00000164104.11	917.081	-2.11847	0.355221	-5.96379	2.46447549942106e-9	1.72607951111821e-8	HMGB2
ENSG00000125967.16	23.766	-2.11632	0.368899	-5.73686	9.64457945404758e-9	6.17991209843502e-8	NECAB3
ENSG00000168899.4	146.519	-2.11506	0.310097	-6.82064	9.063820959051e-12	8.52362761822504e-11	VAMP5
ENSG00000173546.7	33.5908	-2.11506	0.896542	-2.35913	0.018318	0.0369966	CSPG4
ENSG00000213722.8	671.404	-2.11491	0.254232	-8.31883	8.88388964243811e-17	1.41264175419001e-15	DDAH2
ENSG00000115325.13	1047.65	-2.11337	0.213906	-9.8799	5.08811366635061e-23	1.35986881538784e-21	DOK1
ENSG00000105227.14	45.0579	-2.11292	0.304953	-6.92869	4.24743862943154e-12	4.15873913538017e-11	PRX
ENSG00000095321.16	334.01	-2.11249	0.354002	-5.96744	2.40998783759971e-9	1.69152696385848e-8	CRAT
ENSG00000170275.14	2156.25	-2.11226	0.335955	-6.28732	3.22991360789555e-10	2.53117871564307e-9	CRTAP
ENSG00000135636.13	562.219	-2.11132	0.458403	-4.60582	4.10838e-06	1.79305e-05	DYSF
ENSG00000165795.23	46.6061	-2.11075	0.325176	-6.49111	8.52084203107898e-11	7.15227712173944e-10	NDRG2
ENSG00000100784.10	314.057	-2.10976	0.280857	-7.51186	5.82934609289645e-14	6.97227182102265e-13	RPS6KA5
ENSG00000107738.19	2928.92	-2.10931	0.376592	-5.60105	2.13055933609375e-8	1.28822692355558e-7	VSIR
ENSG00000120594.16	17785.6	-2.10485	0.204948	-10.2702	9.60298534662261e-25	2.94551382314163e-23	PLXDC2
ENSG00000172243.17	2803.49	-2.10363	0.287711	-7.31162	2.63942731375272e-13	2.97888598477869e-12	CLEC7A
ENSG00000185973.10	85.7209	-2.10347	0.221685	-9.48853	2.34304219425253e-21	5.54024818554524e-20	TMLHE
ENSG00000065054.13	128.044	-2.1017	0.382821	-5.49002	4.01892967276237e-8	2.35118131657863e-7	SLC9A3R2
ENSG00000138439.11	75.5488	-2.10086	0.432349	-4.85917	1.17879e-06	5.61995e-06	FAM117B
ENSG00000162599.15	30.3656	-2.09515	0.422639	-4.95732	7.14739199303889e-7	3.51374e-06	NFIA
ENSG00000143126.7	9.93213	-2.09331	0.458924	-4.56134	5.0828e-06	2.18766e-05	CELSR2
ENSG00000169683.7	16.0205	-2.091	0.370171	-5.64875	1.61614905758559e-8	9.97405266452784e-8	LRRC45
ENSG00000169967.16	11659.1	-2.08983	0.218324	-9.57215	1.04709239670434e-21	2.52688032792914e-20	MAP3K2
ENSG00000100997.18	2792.99	-2.08926	0.216555	-9.64775	5.02483553482705e-22	1.25506166098192e-20	ABHD12
ENSG00000141905.17	1895.94	-2.08748	0.406291	-5.1379	2.77832255565525e-7	1.45337e-06	NFIC
ENSG00000144647.5	96.4809	-2.08697	0.2884	-7.23636	4.60896328603198e-13	5.07264168502916e-12	POMGNT2
ENSG00000273145.1	4.64687	-2.08582	0.59405	-3.51119	0.000446103	0.00134248	CITF22-92A6.1
ENSG00000155254.12	164.85	-2.08568	0.325004	-6.41739	1.3862985817095e-10	1.13236235569203e-9	MARVELD1
ENSG00000170323.8	4.28993	-2.0837	0.85815	-2.42813	0.0151769	0.031347	FABP4
ENSG00000231652.2	5.24268	-2.0829	0.587135	-3.54757	0.000388803	0.00118857	RP11-553A21.3
ENSG00000135643.4	13.8873	-2.07837	0.561367	-3.70234	0.000213619	0.000688162	KCNMB4
ENSG00000225697.12	717.272	-2.07678	0.398113	-5.21656	1.82278442578788e-7	9.80717784497673e-7	SLC26A6
ENSG00000024862.17	357.837	-2.0756	0.183428	-11.3156	1.09839729206085e-29	4.65754510664561e-28	CCDC28A
ENSG00000181467.4	3242.27	-2.0755	0.213509	-9.72094	2.45500308191103e-22	6.25568331896894e-21	RAP2B
ENSG00000079482.12	24.2921	-2.07354	0.301079	-6.88702	5.69744185722813e-12	5.48036464695859e-11	OPHN1
ENSG00000196605.7	70.6393	-2.0726	0.225625	-9.18602	4.07643229436044e-20	8.73293132512464e-19	ZNF846
ENSG00000105520.10	2460.06	-2.07123	0.497277	-4.16514	3.11165e-05	0.000116927	PLPPR2
ENSG00000168010.10	1352.62	-2.06734	0.290511	-7.11621	1.10932748147196e-12	1.15949452044298e-11	ATG16L2
ENSG00000242193.10	14.597	-2.06727	0.395306	-5.22955	1.6992013161903e-7	9.16028042006663e-7	RP11-568K15.1
ENSG00000119608.12	4.24011	-2.06395	0.732406	-2.81805	0.00483166	0.0113674	PROX2
ENSG00000248309.7	8.15847	-2.06289	0.531392	-3.88205	0.000103582	0.000354193	MEF2C-AS1
ENSG00000006747.14	92.7642	-2.06243	0.485727	-4.24607	2.17553e-05	8.39024e-05	SCIN
ENSG00000116337.15	1609.89	-2.05944	0.403702	-5.10139	3.37174869279107e-7	1.7394e-06	AMPD2
ENSG00000247240.7	16.3693	-2.05931	0.402134	-5.12096	3.03991785297493e-7	1.57714e-06	UBL7-AS1
ENSG00000197405.7	23220.4	-2.05786	0.410369	-5.01466	5.31273557148461e-7	2.66449e-06	C5AR1
ENSG00000213203.2	252.071	-2.05744	0.384667	-5.34863	8.86217099887993e-8	4.96511526430931e-7	GIMAP1
ENSG00000181800.5	38.949	-2.05741	0.487584	-4.21961	2.44727e-05	9.35906e-05	CELF2-AS1
ENSG00000177728.16	717.156	-2.05449	0.274315	-7.48952	6.91245776770346e-14	8.21386183693076e-13	TMEM94
ENSG00000104863.11	10.4451	-2.05425	0.388098	-5.29313	1.20241238650225e-7	6.62356067891973e-7	LIN7B
ENSG00000284308.1	14.7831	-2.05405	0.477351	-4.30302	1.68489e-05	6.62686e-05	C2orf81
ENSG00000155111.14	1442.87	-2.05302	0.174908	-11.7377	8.16989187989692e-32	4.02606383630956e-30	CDK19
ENSG00000138756.17	1860.89	-2.05263	0.199928	-10.2668	9.94243427985127e-25	3.04394303232014e-23	BMP2K
ENSG00000161958.10	21.08	-2.05011	0.388572	-5.27602	1.32016354356306e-7	7.235766115521e-7	FGF11
ENSG00000246100.3	391.275	-2.05008	0.26421	-7.7593	8.5400261313905e-15	1.12563717924593e-13	LINC00900
ENSG00000135821.17	33679.4	-2.04984	0.278358	-7.36405	1.78410849906544e-13	2.03880365387631e-12	GLUL
ENSG00000255491.2	35.8419	-2.04946	0.467831	-4.38077	1.18263e-05	4.78946e-05	RP11-1082L8.3
ENSG00000110799.13	161.159	-2.0491	0.320955	-6.38437	1.72102203437098e-10	1.3953543272741e-9	VWF
ENSG00000266907.1	6.00564	-2.04834	0.604841	-3.38657	0.000707711	0.00203479	AC006116.22
ENSG00000164535.14	1715.59	-2.04732	0.263859	-7.75916	8.54952186242468e-15	1.12598438011548e-13	DAGLB
ENSG00000148450.12	175.386	-2.04553	0.299023	-6.84072	7.8797990966053e-12	7.45718011391539e-11	MSRB2
ENSG00000227155.7	33.4613	-2.04402	0.291114	-7.02139	2.19664783047246e-12	2.21554953276294e-11	RP11-165F24.3
ENSG00000119383.19	860.099	-2.04382	0.204999	-9.96988	2.06475151440264e-23	5.72340749178163e-22	PTPA
ENSG00000158352.15	14.7508	-2.04369	0.3961	-5.15953	2.47566998203269e-7	1.3042e-06	SHROOM4
ENSG00000121966.6	16653.2	-2.04283	0.301467	-6.77631	1.23281380230849e-11	1.14296466078431e-10	CXCR4
ENSG00000266028.7	1146.42	-2.04256	0.319451	-6.39398	1.61618221696592e-10	1.31424926562987e-9	SRGAP2
ENSG00000128309.16	219.39	-2.04173	0.29377	-6.95008	3.65091286739705e-12	3.60261456127394e-11	MPST
ENSG00000136108.14	391.062	-2.03984	0.283216	-7.20243	5.91500377793785e-13	6.38167074266667e-12	CKAP2
ENSG00000225434.2	33.296	-2.03883	0.434035	-4.69739	2.63508e-06	1.19189e-05	LINC01504
ENSG00000142197.12	413.337	-2.03847	0.236402	-8.6229	6.52781362064898e-18	1.15932274366721e-16	DOPEY2
ENSG00000247596.8	5562.49	-2.03835	0.305467	-6.67291	2.50772507440241e-11	2.25612765739822e-10	TWF2
ENSG00000175538.10	1452.03	-2.03816	0.240191	-8.4856	2.14602840484167e-17	3.645582414436e-16	KCNE3
ENSG00000112367.10	393.928	-2.03792	0.177217	-11.4995	1.32618337756229e-30	6.06202485398248e-29	FIG4
ENSG00000147130.14	157.735	-2.03624	0.190676	-10.6791	1.27549472008449e-26	4.41579501193807e-25	ZMYM3
ENSG00000158467.16	334.726	-2.03519	0.178659	-11.3915	4.61189419847863e-30	2.05098059070554e-28	AHCYL2
ENSG00000171700.13	3211.06	-2.03163	0.264756	-7.67357	1.67270210294703e-14	2.13445112825511e-13	RGS19
ENSG00000272870.1	7.90875	-2.03074	0.608375	-3.33797	0.000843921	0.00238238	RP11-798M19.6
ENSG00000129534.13	804.789	-2.03044	0.313545	-6.47575	9.43420032940351e-11	7.85067076092858e-10	MIS18BP1
ENSG00000273084.1	7.15395	-2.02909	0.596872	-3.39954	0.000674985	0.00194974	RP11-1275H24.3
ENSG00000106789.12	140.64	-2.0288	0.259918	-7.80555	5.92411525358221e-15	7.95537899437677e-14	CORO2A
ENSG00000121764.11	32.9487	-2.02815	0.529616	-3.82948	0.000128414	0.00043164	HCRTR1
ENSG00000136717.14	1795.03	-2.02409	0.32998	-6.134	8.56981438086323e-10	6.37202782011625e-9	BIN1
ENSG00000272644.1	5.7306	-2.02343	0.616152	-3.28398	0.00102351	0.00282997	RP11-33O4.1
ENSG00000132024.17	422.349	-2.01378	0.252759	-7.9672	1.6231215259912e-15	2.29615726219962e-14	CC2D1A
ENSG00000260339.1	10.3177	-2.01303	0.440965	-4.56506	4.99348e-06	2.15356e-05	HEXA-AS1
ENSG00000151948.11	1119.96	-2.0119	0.20778	-9.68286	3.5659029542835e-22	8.98870468199573e-21	GLT1D1
ENSG00000005844.17	6667.59	-2.00902	0.471408	-4.26174	2.02845e-05	7.85996e-05	ITGAL
ENSG00000255836.1	10.4704	-2.00871	0.511537	-3.92682	8.60776e-05	0.000299392	RP11-157G21.2
ENSG00000148814.17	89.1266	-2.007	0.171177	-11.7247	9.52250853738631e-32	4.66519573340944e-30	LRRC27
ENSG00000225217.1	275.658	-2.00688	0.524339	-3.82745	0.00012948	0.000434957	HSPA7
ENSG00000107099.15	6474.76	-2.0053	0.151448	-13.2408	5.10075704823084e-40	4.20620216891799e-38	DOCK8
ENSG00000068137.14	9.6189	-2.00425	0.505743	-3.96298	7.40188e-05	0.000260263	PLEKHH3
ENSG00000263644.1	8.6356	-2.00224	0.541486	-3.69767	0.000217586	0.000699702	RP11-269G24.3
ENSG00000198816.6	193.67	-2.00177	0.347896	-5.75392	8.71994439794072e-9	5.6314162758838e-8	ZNF358
ENSG00000086730.16	6265.53	-2.00041	0.300084	-6.66618	2.62545163587438e-11	2.35687425299227e-10	LAT2
ENSG00000261468.1	44.8392	-2.00015	0.321565	-6.22004	4.9702652099902e-10	3.80953069107609e-9	RP11-1024P17.1
ENSG00000053918.15	75.9417	-1.99914	0.354284	-5.64277	1.67339705080629e-8	1.03002421619397e-7	KCNQ1
ENSG00000198429.9	40.9919	-1.9988	0.326256	-6.12648	8.98419886134495e-10	6.66504083701043e-9	ZNF69
ENSG00000267895.1	3.00232	-1.9956	0.822439	-2.42644	0.0152477	0.0314697	SIGLEC19P
ENSG00000075391.16	649.355	-1.99268	0.236138	-8.43864	3.21057159532081e-17	5.31639554785212e-16	RASAL2
ENSG00000146674.14	16.767	-1.99163	0.731149	-2.72397	0.00645016	0.0146786	IGFBP3
ENSG00000197971.14	4061.68	-1.99154	0.163837	-12.1557	5.3522695702914e-34	3.13681227316007e-32	MBP
ENSG00000197409.7	9.37569	-1.98877	0.507962	-3.9152	9.03275e-05	0.000312453	HIST1H3D
ENSG00000174282.11	1708.82	-1.98708	0.201791	-9.8472	7.0478494722329e-23	1.86240273493304e-21	ZBTB4
ENSG00000283787.1	396.941	-1.98621	0.32322	-6.14507	7.99282297473848e-10	5.96734417722741e-9	PRR33
ENSG00000243364.7	138.013	-1.98525	0.23402	-8.48325	2.18981919374752e-17	3.71612543633887e-16	EFNA4
ENSG00000089060.11	1429.04	-1.98223	0.221598	-8.94519	3.71303217171044e-19	7.27098543410123e-18	SLC8B1
ENSG00000148700.14	1336.16	-1.98023	0.254091	-7.79338	6.5240779794957e-15	8.7182507853033e-14	ADD3
ENSG00000107719.8	679.759	-1.98005	0.312238	-6.34146	2.27601031665705e-10	1.82014275323305e-9	PALD1
ENSG00000267364.1	9.06229	-1.97724	0.522078	-3.78725	0.000152324	0.000504365	RP11-47L3.1
ENSG00000239697.10	262.082	-1.97537	0.306582	-6.44321	1.16970837659837e-10	9.65053517344356e-10	TNFSF12
ENSG00000279759.1	58.5739	-1.97448	0.322127	-6.1295	8.81543962541423e-10	6.54280254423553e-9	CTC-425O23.5
ENSG00000161643.12	30.1184	-1.97016	0.413934	-4.75961	1.9397e-06	8.95505e-06	SIGLEC16
ENSG00000146054.17	6.39981	-1.96807	0.604295	-3.2568	0.00112675	0.00308475	TRIM7
ENSG00000103502.13	787.83	-1.96629	0.178029	-11.0448	2.32409576297206e-28	9.0590050998507e-27	CDIPT
ENSG00000261222.2	117.995	-1.96388	0.284299	-6.90779	4.92251120972789e-12	4.77413764489567e-11	CTD-2006K23.1
ENSG00000235106.9	151.544	-1.96233	0.266527	-7.3626	1.80357064242598e-13	2.05960989855326e-12	LINC00094
ENSG00000142347.16	17009.9	-1.96076	0.258932	-7.57248	3.6616927505883e-14	4.47419047186553e-13	MYO1F
ENSG00000215114.8	2126.55	-1.95806	0.243521	-8.04065	8.9363646748989e-16	1.29889941820275e-14	UBXN2B
ENSG00000163590.13	251.78	-1.9563	0.257318	-7.60265	2.90120057391482e-14	3.60945423941942e-13	PPM1L
ENSG00000213047.12	2839.33	-1.95538	0.231368	-8.45141	2.87793955355011e-17	4.79949065790217e-16	DENND1B
ENSG00000231249.1	4.46833	-1.95425	0.649368	-3.00946	0.00261713	0.00656985	ITPR1-AS1
ENSG00000100060.17	1970.66	-1.95373	0.301165	-6.48724	8.74239270724742e-11	7.31579114359664e-10	MFNG
ENSG00000090382.6	38625.7	-1.95236	0.381462	-5.11811	3.08606613917953e-7	1.59755e-06	LYZ
ENSG00000187838.16	336.154	-1.95166	0.345366	-5.65099	1.59526200772947e-8	9.85998099692678e-8	PLSCR3
ENSG00000125449.6	314.269	-1.94922	0.25779	-7.56129	3.99081551315997e-14	4.85465400822499e-13	ARMC7
ENSG00000229715.4	22.0833	-1.94844	0.357429	-5.45125	5.0017731790411e-8	2.88909179401846e-7	EEF1DP3
ENSG00000280334.1	2.8515	-1.94817	0.790524	-2.46441	0.0137239	0.0286404	RP11-361L15.5
ENSG00000270120.1	51.2295	-1.94759	0.344433	-5.65448	1.56314380619935e-8	9.67239436641454e-8	RP11-327F22.6
ENSG00000171115.3	737.61	-1.94508	0.311311	-6.24801	4.15706719881837e-10	3.21144036510293e-9	GIMAP8
ENSG00000184232.8	396.006	-1.9435	0.402385	-4.82996	1.36559e-06	6.45804e-06	OAF
ENSG00000164124.10	102.808	-1.94329	0.30215	-6.43153	1.26324094075165e-10	1.03752671860533e-9	TMEM144
ENSG00000153214.9	889.723	-1.94277	0.202556	-9.59126	8.70150464199725e-22	2.12487635677343e-20	TMEM87B
ENSG00000124074.11	110.984	-1.94029	0.257501	-7.53506	4.88105104824354e-14	5.87659924443701e-13	ENKD1
ENSG00000135077.8	6351.75	-1.93514	0.322721	-5.99634	2.01818472638998e-9	1.42998321934627e-8	HAVCR2
ENSG00000011201.11	92.9201	-1.93421	0.340836	-5.6749	1.38772268216088e-8	8.66204991033096e-8	ANOS1
ENSG00000129116.17	1098.66	-1.93098	0.359342	-5.37365	7.71586299483859e-8	4.36010026671148e-7	PALLD
ENSG00000188037.10	18.8001	-1.93041	0.728156	-2.65109	0.00802319	0.0177935	CLCN1
ENSG00000196118.11	10.1913	-1.92882	0.599928	-3.21508	0.00130409	0.00351397	CCDC189
ENSG00000244274.7	120.204	-1.92752	0.25216	-7.64406	2.10484441540899e-14	2.64678136834188e-13	DBNDD2
ENSG00000130208.9	269.285	-1.92626	0.573879	-3.35656	0.000789176	0.00224638	APOC1
ENSG00000055957.10	3.17076	-1.92525	0.714294	-2.69531	0.00703224	0.0158493	ITIH1
ENSG00000147852.15	37.2886	-1.92381	0.427926	-4.49565	6.93566e-06	2.91756e-05	VLDLR
ENSG00000160703.15	118.98	-1.92146	0.331465	-5.79687	6.75625239968963e-9	4.44013223383688e-8	NLRX1
ENSG00000185482.7	96.6204	-1.92076	0.227326	-8.44936	2.92913523503614e-17	4.87990956415665e-16	STAC3
ENSG00000153551.13	546.225	-1.91947	0.288899	-6.64408	3.05111302194866e-11	2.7034970135085e-10	CMTM7
ENSG00000065357.19	1302.86	-1.91919	0.18129	-10.5863	3.4502722719373e-26	1.16499934120352e-24	DGKA
ENSG00000169925.16	780.377	-1.91874	0.15782	-12.1578	5.21332105183917e-34	3.06632969393121e-32	BRD3
ENSG00000138640.14	106.675	-1.91703	0.322486	-5.94452	2.77261268615193e-9	1.92790568558276e-8	FAM13A
ENSG00000114796.15	1428.67	-1.91604	0.246709	-7.76637	8.07669317095441e-15	1.06972183160098e-13	KLHL24
ENSG00000186532.11	256.125	-1.91324	0.173224	-11.0449	2.32025348571212e-28	9.0590050998507e-27	SMYD4
ENSG00000107816.17	245.322	-1.91029	0.20978	-9.1062	8.53203963914435e-20	1.76781275856514e-18	LZTS2
ENSG00000114904.12	734.491	-1.90709	0.258967	-7.36419	1.78222747857736e-13	2.03807337445675e-12	NEK4
ENSG00000168528.11	612.136	-1.90559	0.520047	-3.66427	0.000248042	0.000787762	SERINC2
ENSG00000012822.15	1748.45	-1.90553	0.221455	-8.6046	7.6583885734091e-18	1.34843515546828e-16	CALCOCO1
ENSG00000132646.10	653.177	-1.90531	0.1613	-11.8122	3.377516069522e-32	1.74292574530994e-30	PCNA
ENSG00000233895.1	8.83983	-1.90483	0.51763	-3.67991	0.000233316	0.000745178	RP1-122P22.2
ENSG00000179082.3	68.0266	-1.90345	0.286299	-6.64846	2.96169789867656e-11	2.6285269073706e-10	C9orf106
ENSG00000111344.11	1061.52	-1.90311	0.229793	-8.28185	1.2127806270197e-16	1.8954028656565e-15	RASAL1
ENSG00000167081.16	1069.57	-1.90245	0.256599	-7.41408	1.22467931485512e-13	1.42128624871093e-12	PBX3
ENSG00000257803.2	8.60925	-1.90154	0.549003	-3.46361	0.000532969	0.001577	RP11-575G13.2
ENSG00000130203.9	312.55	-1.89994	0.76627	-2.47946	0.0131582	0.0276085	APOE
ENSG00000152818.18	2357.11	-1.89895	0.285073	-6.6613	2.71424686456342e-11	2.42993950068116e-10	UTRN
ENSG00000154330.12	8.61486	-1.89706	0.578377	-3.27997	0.00103819	0.00286573	PGM5
ENSG00000116991.10	2164.8	-1.89616	0.26137	-7.2547	4.02564665456826e-13	4.45754801629319e-12	SIPA1L2
ENSG00000106367.13	140.654	-1.8957	0.249361	-7.60221	2.91121176811223e-14	3.6164258224619e-13	AP1S1
ENSG00000103995.13	178.87	-1.89523	0.230094	-8.23674	1.7696712608752e-16	2.72423127494953e-15	CEP152
ENSG00000244682.7	414.753	-1.89506	0.529567	-3.5785	0.000345569	0.00106915	FCGR2C
ENSG00000196754.10	65.7607	-1.89389	0.428211	-4.42279	9.7433e-06	3.98722e-05	S100A2
ENSG00000188811.13	182.756	-1.89379	0.288071	-6.57405	4.89653212010039e-11	4.2335138087907e-10	NHLRC3
ENSG00000279283.1	10.2976	-1.89277	0.461484	-4.10148	4.10513e-05	0.000151077	RP11-417L19.5
ENSG00000215068.7	40.2701	-1.89017	0.267199	-7.07401	1.50521869761398e-12	1.54378992674034e-11	AC025171.1
ENSG00000186815.12	722.395	-1.88989	0.340396	-5.55204	2.82358673191462e-8	1.68675130217397e-7	TPCN1
ENSG00000175198.15	128.826	-1.88897	0.32618	-5.79119	6.98910173986899e-9	4.58031787345248e-8	PCCA
ENSG00000090975.12	150.556	-1.8868	0.331598	-5.69004	1.27010081476956e-8	7.96117432023243e-8	PITPNM2
ENSG00000177239.14	479.804	-1.88548	0.164115	-11.4887	1.50309157053845e-30	6.83261292868032e-29	MAN1B1
ENSG00000173825.6	25.5351	-1.88262	0.370451	-5.08198	3.73522861403287e-7	1.91607e-06	TIGD3
ENSG00000102886.14	21.7842	-1.88169	0.328958	-5.72015	1.06427430194319e-8	6.76403613279927e-8	GDPD3
ENSG00000171840.11	54.4424	-1.88038	0.420087	-4.47617	7.59941e-06	3.16916e-05	NINJ2
ENSG00000106123.11	41.9495	-1.88009	0.318136	-5.90971	3.42710930079276e-9	2.35210638335463e-8	EPHB6
ENSG00000113389.15	71.8747	-1.87883	0.479033	-3.92213	8.77681e-05	0.000304627	NPR3
ENSG00000119899.12	860.366	-1.87866	0.209233	-8.9788	2.73747614629123e-19	5.44508891644111e-18	SLC17A5
ENSG00000154429.10	521.597	-1.8779	0.224396	-8.3687	5.82558211467175e-17	9.40923252970112e-16	CCSAP
ENSG00000075073.14	6.5124	-1.87633	0.490158	-3.82801	0.000129185	0.000434055	TACR2
ENSG00000171812.12	79.6553	-1.87533	0.314835	-5.95653	2.5764589873193e-9	1.79990174465346e-8	COL8A2
ENSG00000070614.14	2747	-1.8746	0.388313	-4.82754	1.38227e-06	6.5256e-06	NDST1
ENSG00000115884.10	6.42715	-1.87365	0.606791	-3.08781	0.00201637	0.00518874	SDC1
ENSG00000153982.10	14.0506	-1.87295	0.451972	-4.14396	3.41359e-05	0.000127138	GDPD1
ENSG00000280033.1	10.166	-1.87287	0.381314	-4.91163	9.03218094893873e-7	4.38515e-06	CTD-2095E4.3
ENSG00000122642.10	13.9879	-1.87279	0.444434	-4.21388	2.51025e-05	9.58426e-05	FKBP9
ENSG00000106560.10	417.586	-1.87202	0.354437	-5.28166	1.28020514265549e-7	7.03555471901429e-7	GIMAP2
ENSG00000265293.2	4.63877	-1.87184	0.607117	-3.08316	0.00204812	0.00526384	ARGFXP2
ENSG00000145708.10	50.3122	-1.87061	0.500159	-3.74003	0.000183998	0.000599563	CRHBP
ENSG00000197256.10	293.336	-1.86925	0.404086	-4.62587	3.73034e-06	1.64027e-05	KANK2
ENSG00000159761.14	18.7526	-1.86727	0.313119	-5.96346	2.46946489205956e-9	1.72883612963726e-8	C16orf86
ENSG00000196369.10	42.8787	-1.86696	0.278204	-6.71076	1.93611585042687e-11	1.76020283132992e-10	SRGAP2B
ENSG00000250318.1	39.4758	-1.86655	0.263715	-7.0779	1.46360518881255e-12	1.50204885230856e-11	CTA-963H5.5
ENSG00000233578.1	28.2959	-1.8661	0.284711	-6.55435	5.58850897850239e-11	4.78640043513696e-10	EIF4EP1
ENSG00000196872.11	69.2155	-1.86418	0.332143	-5.61259	1.99325782906894e-8	1.21011324361899e-7	KIAA1211L
ENSG00000241399.6	430.162	-1.86305	0.309787	-6.01398	1.81021751361078e-9	1.28930856763685e-8	CD302
ENSG00000197375.12	67.7854	-1.86218	0.334344	-5.56967	2.55223644299072e-8	1.53246249650485e-7	SLC22A5
ENSG00000234906.9	78.4457	-1.86195	0.31962	-5.82551	5.69375485622483e-9	3.78277397532994e-8	APOC2
ENSG00000040933.15	1647.49	-1.86127	0.165353	-11.2564	2.15499627309068e-29	8.9755047820858e-28	INPP4A
ENSG00000279410.1	12.7012	-1.85842	0.466251	-3.98588	6.72303e-05	0.000238231	RP11-1102P22.3
ENSG00000100092.20	3206.08	-1.85744	0.382981	-4.84996	1.23485e-06	5.87188e-06	SH3BP1
ENSG00000132535.18	865.126	-1.85689	0.302204	-6.14451	8.02116752432631e-10	5.97524127772749e-9	DLG4
ENSG00000169083.16	14.7774	-1.85591	0.429538	-4.3207	1.55532e-05	6.15157e-05	AR
ENSG00000153786.12	3052.75	-1.85586	0.22225	-8.35032	6.80764872998832e-17	1.08988795764984e-15	ZDHHC7
ENSG00000175938.6	569.022	-1.85475	0.248295	-7.46995	8.02281206202372e-14	9.4106037124953e-13	ORAI3
ENSG00000132383.11	1252.94	-1.85175	0.172026	-10.7643	5.07382078093046e-27	1.81003041337106e-25	RPA1
ENSG00000171206.13	2540.23	-1.84799	0.334615	-5.52273	3.33766443943356e-8	1.97444388792735e-7	TRIM8
ENSG00000172037.13	44.4319	-1.84572	0.461908	-3.99587	6.44582e-05	0.0002292	LAMB2
ENSG00000238018.2	7.55086	-1.84555	0.522431	-3.53261	0.000411478	0.00125035	AC093110.3
ENSG00000136999.4	6.94566	-1.8441	0.611223	-3.01708	0.00255226	0.00642175	NOV
ENSG00000166816.13	11.4614	-1.84301	0.617289	-2.98565	0.00282981	0.00705196	LDHD
ENSG00000224424.7	9.24868	-1.84284	0.392786	-4.69172	2.70923e-06	1.22172e-05	PRKAR2A-AS1
ENSG00000196372.12	184.201	-1.84183	0.225068	-8.18343	2.75883495167322e-16	4.17642818791121e-15	ASB13
ENSG00000132122.11	28.3448	-1.84084	0.393018	-4.68384	2.81546e-06	1.26649e-05	SPATA6
ENSG00000117318.8	593.003	-1.83848	0.379891	-4.8395	1.30167e-06	6.17172e-06	ID3
ENSG00000149269.9	2530.51	-1.83804	0.211645	-8.68455	3.80233050841615e-18	6.85673007067132e-17	PAK1
ENSG00000226742.3	39.2779	-1.83781	0.32199	-5.70767	1.14536558200563e-8	7.24853420775643e-8	HSBP1L1
ENSG00000164251.4	80.1955	-1.83741	0.365875	-5.02197	5.1143369372781e-7	2.57285e-06	F2RL1
ENSG00000183723.12	145.565	-1.83713	0.242999	-7.56023	4.02361187777317e-14	4.89092377142649e-13	CMTM4
ENSG00000106330.11	43.494	-1.83537	0.324739	-5.65183	1.58752459736884e-8	9.81585480136496e-8	MOSPD3
ENSG00000171443.6	323.995	-1.83384	0.275458	-6.65742	2.78667479736537e-11	2.48799420156506e-10	ZNF524
ENSG00000071242.11	548.036	-1.83327	0.253485	-7.23228	4.74937899443488e-13	5.2097131884142e-12	RPS6KA2
ENSG00000274422.1	29.0796	-1.82867	0.470655	-3.88538	0.000102168	0.000349944	LL22NC03-2H8.5
ENSG00000263883.1	3.80063	-1.82823	0.737803	-2.47794	0.0132142	0.027719	EEF1DP7
ENSG00000133561.15	559.614	-1.82817	0.360114	-5.07663	3.84195901774489e-7	1.96836e-06	GIMAP6
ENSG00000115935.17	10418	-1.82793	0.194462	-9.39996	5.45862657119123e-21	1.24757746564412e-19	WIPF1
ENSG00000177169.9	1394.03	-1.82714	0.335241	-5.45024	5.03019074622042e-8	2.90448381933417e-7	ULK1
ENSG00000164300.16	1997.68	-1.82594	0.249866	-7.30765	2.7184581336294e-13	3.06597236926862e-12	SERINC5
ENSG00000120899.17	4414.98	-1.82562	0.284388	-6.41948	1.36740301283606e-10	1.11804102843247e-9	PTK2B
ENSG00000137161.16	2882.73	-1.82259	0.247985	-7.34961	1.98789990025878e-13	2.26695186679963e-12	CNPY3
ENSG00000197226.12	6923.59	-1.82253	0.263735	-6.91046	4.83086564511476e-12	4.68802514703331e-11	TBC1D9B
ENSG00000111145.7	2266.52	-1.82184	0.205381	-8.87053	7.27988290761613e-19	1.39072035522678e-17	ELK3
ENSG00000126858.16	795.262	-1.82181	0.199044	-9.1528	5.54756383182708e-20	1.17465190297139e-18	RHOT1
ENSG00000108846.15	778.722	-1.82167	0.376196	-4.84235	1.28313e-06	6.09262e-06	ABCC3
ENSG00000267136.1	24.0176	-1.82084	0.427073	-4.26354	2.01217e-05	7.80056e-05	RP11-53B2.3
ENSG00000187554.11	368.621	-1.82021	0.256472	-7.09713	1.27375294579405e-12	1.32125700635148e-11	TLR5
ENSG00000186517.13	11783.6	-1.81977	0.21218	-8.57653	9.77786796641155e-18	1.71793162022284e-16	ARHGAP30
ENSG00000020633.18	7869.1	-1.81881	0.266913	-6.81423	9.47714969173248e-12	8.86659215743044e-11	RUNX3
ENSG00000198951.11	3512.26	-1.81853	0.261883	-6.94404	3.81054860189411e-12	3.75111593023889e-11	NAGA
ENSG00000125247.15	91.2945	-1.81653	0.300749	-6.04001	1.54108772871894e-9	1.10772008884266e-8	TMTC4
ENSG00000150433.9	162.257	-1.81618	0.216476	-8.38973	4.87250722718088e-17	7.94809578509327e-16	TMEM218
ENSG00000144791.9	761.641	-1.81268	0.240579	-7.53465	4.89655332769317e-14	5.8909413568508e-13	LIMD1
ENSG00000143224.17	35.0264	-1.81227	0.298671	-6.06777	1.29701016398601e-9	9.42835406034756e-9	PPOX
ENSG00000170891.10	19.5414	-1.81224	0.527679	-3.43436	0.000593952	0.00173956	CYTL1
ENSG00000065308.4	258.053	-1.81156	0.208938	-8.67031	4.30950186445596e-18	7.74577498310211e-17	TRAM2
ENSG00000254615.2	9.22588	-1.8087	0.420112	-4.30528	1.66776e-05	6.56777e-05	RP11-395G23.3
ENSG00000233297.4	21.6636	-1.80845	0.703699	-2.56992	0.0101722	0.0219754	RASA4DP
ENSG00000165685.8	570.591	-1.80696	0.320288	-5.64169	1.68393747855649e-8	1.03573515828756e-7	TMEM52B
ENSG00000108828.15	3534.29	-1.80496	0.303137	-5.95427	2.61228778893519e-9	1.82337909895477e-8	VAT1
ENSG00000102879.15	6903.52	-1.80451	0.277281	-6.50789	7.62159587913919e-11	6.4402877639894e-10	CORO1A
ENSG00000138175.8	185.415	-1.80372	0.235542	-7.65774	1.89229110252336e-14	2.39417864243703e-13	ARL3
ENSG00000107593.16	9.2799	-1.80366	0.562923	-3.20409	0.00135488	0.00363472	PKD2L1
ENSG00000198728.10	1651.94	-1.80349	0.154192	-11.6964	1.32982302606492e-31	6.4563301354217e-30	LDB1
ENSG00000198246.7	340.655	-1.80226	0.212871	-8.46645	2.52978234874486e-17	4.25781829157981e-16	SLC29A3
ENSG00000164125.15	2056.23	-1.79947	0.33897	-5.30864	1.10446812188667e-7	6.11481844809728e-7	FAM198B
ENSG00000143537.13	1242.71	-1.79916	0.407845	-4.4114	1.02706e-05	4.18943e-05	ADAM15
ENSG00000019991.15	210.477	-1.798	0.432027	-4.16178	3.15773e-05	0.000118415	HGF
ENSG00000142784.15	1969.29	-1.79799	0.277323	-6.48338	8.96929281980954e-11	7.49420036522783e-10	WDTC1
ENSG00000151229.12	220.033	-1.79799	0.248013	-7.24955	4.18167733639013e-13	4.61785498587901e-12	SLC2A13
ENSG00000111231.8	405.377	-1.79736	0.237274	-7.57503	3.59030933249125e-14	4.3967892646404e-13	GPN3
ENSG00000121316.10	732.891	-1.79617	0.284526	-6.31287	2.73904106529605e-10	2.16615247621726e-9	PLBD1
ENSG00000244459.2	22.7363	-1.79569	0.307557	-5.83855	5.26559825838672e-9	3.51969317393589e-8	RP11-1398P2.1
ENSG00000155099.7	141.762	-1.79435	0.199534	-8.9927	2.4121905174639e-19	4.83912547574358e-18	TMEM55A
ENSG00000099219.13	495.161	-1.79432	0.225577	-7.95435	1.80079173568501e-15	2.54092797786681e-14	ERMP1
ENSG00000168329.13	59.0115	-1.79375	0.436292	-4.11136	3.93329e-05	0.00014498	CX3CR1
ENSG00000233225.3	33.3585	-1.79126	0.397174	-4.51001	6.48241e-06	2.74166e-05	AC004987.9
ENSG00000167323.11	926.692	-1.78969	0.259156	-6.90585	4.99035765933547e-12	4.8370802829117e-11	STIM1
ENSG00000185905.3	387.924	-1.78919	0.299803	-5.96787	2.40368097999309e-9	1.68880634671882e-8	C16orf54
ENSG00000159314.11	1012.33	-1.78713	0.256636	-6.96368	3.31494020695542e-12	3.28888565877499e-11	ARHGAP27
ENSG00000012779.10	2662.8	-1.78644	0.262863	-6.79607	1.07514956243117e-11	9.99614975608808e-11	ALOX5
ENSG00000198585.11	330.186	-1.78509	0.256866	-6.94949	3.6661897327228e-12	3.61551523521521e-11	NUDT16
ENSG00000133619.17	97.068	-1.7848	0.302205	-5.90593	3.50673238911993e-9	2.40072918253893e-8	KRBA1
ENSG00000141298.17	2663.71	-1.78454	0.213309	-8.36601	5.95999724546524e-17	9.61686871170941e-16	SSH2
ENSG00000157933.9	5605.78	-1.78419	0.342849	-5.20402	1.95026026592689e-7	1.04553e-06	SKI
ENSG00000145040.3	19.9656	-1.78415	0.491708	-3.62847	0.000285104	0.000894563	UCN2
ENSG00000027697.13	10260.5	-1.78394	0.198816	-8.97281	2.89046773575577e-19	5.72857192557393e-18	IFNGR1
ENSG00000277151.1	4.88648	-1.78294	0.615491	-2.89678	0.00377011	0.00911559	RP11-380B4.3
ENSG00000253552.7	4.33936	-1.78182	0.669807	-2.66019	0.00780957	0.0173746	HOXA-AS2
ENSG00000103381.11	1424.23	-1.7818	0.157164	-11.3372	8.58493050990027e-30	3.67829529157868e-28	CPPED1
ENSG00000181284.2	156.446	-1.78058	0.257862	-6.90519	5.01364476389118e-12	4.85614988307773e-11	TMEM102
ENSG00000021762.19	163.951	-1.77912	0.226324	-7.86093	3.81284744376999e-15	5.22277350185856e-14	OSBPL5
ENSG00000175155.8	718.546	-1.77878	0.20785	-8.55804	1.14801416246087e-17	1.99776377582004e-16	YPEL2
ENSG00000156171.14	1275.39	-1.77628	0.240281	-7.39252	1.44067605733261e-13	1.66255232776569e-12	DRAM2
ENSG00000162078.11	14.4338	-1.77456	0.480964	-3.68959	0.00022462	0.000719642	ZG16B
ENSG00000179542.15	9.4522	-1.77391	0.546839	-3.24393	0.00117893	0.00321474	SLITRK4
ENSG00000145819.15	4085.52	-1.77368	0.296001	-5.99216	2.07075108873213e-9	1.46596313054764e-8	ARHGAP26
ENSG00000139974.15	374.011	-1.77319	0.259466	-6.83402	8.2570333102958e-12	7.8051795289144e-11	SLC38A6
ENSG00000167601.11	330.242	-1.77079	0.345372	-5.1272	2.94089732300824e-7	1.53061e-06	AXL
ENSG00000175130.6	14218.3	-1.76996	0.320629	-5.52026	3.3849831888484e-8	2.00027274501268e-7	MARCKSL1
ENSG00000137497.17	3085.24	-1.76985	0.199786	-8.85875	8.09174794497156e-19	1.54043600669354e-17	NUMA1
ENSG00000002330.13	145.431	-1.76961	0.284222	-6.22615	4.78023957543787e-10	3.67417945821712e-9	BAD
ENSG00000228427.1	18.1849	-1.769	0.315348	-5.60966	2.02721411113185e-8	1.22845581845176e-7	RP5-1091N2.9
ENSG00000183691.4	21.2755	-1.76784	0.579076	-3.05287	0.00226665	0.00576677	NOG
ENSG00000223749.9	8.39702	-1.76735	0.610628	-2.89432	0.00379984	0.00917665	MIR503HG
ENSG00000108262.15	1239.34	-1.76639	0.3193	-5.53206	3.16493508430587e-8	1.87903707429303e-7	GIT1
ENSG00000162337.11	175.666	-1.76627	0.33771	-5.23014	1.69380899274115e-7	9.13421149223865e-7	LRP5
ENSG00000105464.3	35.3858	-1.76456	0.465037	-3.79445	0.00014797	0.000492117	GRIN2D
ENSG00000216331.2	3.83498	-1.76088	0.611196	-2.88104	0.00396365	0.00953158	HIST1H1PS1
ENSG00000008441.16	333.776	-1.75759	0.416931	-4.21555	2.49175e-05	9.5203e-05	NFIX
ENSG00000164620.8	36.5358	-1.75757	0.334392	-5.25601	1.47211409479953e-7	8.0070905852371e-7	RELL2
ENSG00000213694.3	328.731	-1.756	0.332057	-5.28824	1.2349610415407e-7	6.7960129750781e-7	S1PR3
ENSG00000157216.15	2811.29	-1.7554	0.283215	-6.19812	5.71404080741255e-10	4.34510702732344e-9	SSBP3
ENSG00000152766.5	171.496	-1.75536	0.774318	-2.26698	0.0233914	0.0458605	ANKRD22
ENSG00000154309.8	116.766	-1.75193	0.256411	-6.83251	8.34439621168312e-12	7.88065860686421e-11	DISP1
ENSG00000162076.12	126.355	-1.75175	0.285089	-6.14457	8.01798005708683e-10	5.97524127772749e-9	FLYWCH2
ENSG00000160753.15	219.189	-1.75107	0.19257	-9.09315	9.62120611723722e-20	1.9884633801494e-18	RUSC1
ENSG00000196689.11	56.7806	-1.75062	0.286011	-6.12081	9.31015048141525e-10	6.88816814247179e-9	TRPV1
ENSG00000279267.1	9.44956	-1.75035	0.556578	-3.14484	0.00166177	0.00436523	RP11-395L14.18
ENSG00000183023.18	2194.19	-1.74856	0.292647	-5.97497	2.30133816094878e-9	1.62081370047938e-8	SLC8A1
ENSG00000105808.17	56.3794	-1.74837	0.477507	-3.66145	0.00025079	0.000795721	RASA4
ENSG00000167207.11	2111.2	-1.74755	0.267685	-6.52837	6.6490684405511e-11	5.64173800979543e-10	NOD2
ENSG00000153561.12	1834.13	-1.74739	0.133713	-13.0683	4.99871945869003e-39	3.94370126524536e-37	RMND5A
ENSG00000135378.3	365.309	-1.74521	0.241834	-7.21654	5.33269798548714e-13	5.80687285612767e-12	PRRG4
ENSG00000145349.16	192.102	-1.74406	0.38662	-4.51103	6.45132e-06	2.72991e-05	CAMK2D
ENSG00000091844.7	19.0852	-1.74341	0.547693	-3.1832	0.00145659	0.00387904	RGS17
ENSG00000213185.6	6.71008	-1.74271	0.673625	-2.58707	0.0096796	0.0210526	FAM24B
ENSG00000148218.15	172.827	-1.74174	0.212381	-8.20099	2.38413912615642e-16	3.622566950021e-15	ALAD
ENSG00000101079.20	155.774	-1.74161	0.22465	-7.75255	9.00668554072063e-15	1.18334435326842e-13	NDRG3
ENSG00000196576.14	12379.6	-1.74157	0.391479	-4.44868	8.63984e-06	3.56858e-05	PLXNB2
ENSG00000246596.6	16.7676	-1.74133	0.42148	-4.13147	3.60457e-05	0.000133765	RP11-1277A3.2
ENSG00000166845.13	35.4206	-1.74036	0.401302	-4.33678	1.44585e-05	5.75325e-05	C18orf54
ENSG00000183784.6	34.2042	-1.73985	0.255238	-6.81659	9.32296801083272e-12	8.74228028901514e-11	C9orf66
ENSG00000177427.12	79.4271	-1.73792	0.257063	-6.76068	1.37344400937332e-11	1.26619192100091e-10	MIEF2
ENSG00000198740.8	846.914	-1.73563	0.1998	-8.68685	3.72629995311394e-18	6.72701674704067e-17	ZNF652
ENSG00000101347.8	11667.6	-1.73492	0.247061	-7.02221	2.18384746664881e-12	2.20399366099059e-11	SAMHD1
ENSG00000280025.1	8.28688	-1.73388	0.48654	-3.5637	0.000365665	0.00112517	CTA-992D9.8
ENSG00000124702.17	1916.07	-1.73284	0.223546	-7.75159	9.07476266544579e-15	1.19133484271972e-13	KLHDC3
ENSG00000244607.5	13.9848	-1.73282	0.395633	-4.37986	1.18758e-05	4.80796e-05	CCDC13
ENSG00000108306.11	688.96	-1.73143	0.174396	-9.92812	3.14106692049813e-23	8.54807763936557e-22	FBXL20
ENSG00000247134.6	12.5561	-1.73098	0.41017	-4.22015	2.44135e-05	9.33859e-05	RP11-11N9.4
ENSG00000164849.9	6.05853	-1.72886	0.541106	-3.19505	0.00139805	0.0037371	GPR146
ENSG00000204536.13	39.037	-1.7284	0.260616	-6.63196	3.3126354467341e-11	2.92889804315229e-10	CCHCR1
ENSG00000141837.19	14.2787	-1.72833	0.440599	-3.92269	8.75676e-05	0.000304059	CACNA1A
ENSG00000135365.15	853.316	-1.72808	0.178231	-9.69574	3.14362494228224e-22	7.94867261985387e-21	PHF21A
ENSG00000212747.4	2.83613	-1.72609	0.743923	-2.32025	0.0203272	0.0404965	FAM127C
ENSG00000114346.13	178.061	-1.72526	0.260274	-6.62865	3.38767710310632e-11	2.99060488812892e-10	ECT2
ENSG00000010322.15	2230.71	-1.72462	0.26786	-6.43853	1.20632194071921e-10	9.93263574872166e-10	NISCH
ENSG00000114738.10	3992.4	-1.7245	0.286143	-6.02669	1.67350997217998e-9	1.198703563661e-8	MAPKAPK3
ENSG00000167850.3	1916.38	-1.72238	0.395176	-4.3585	1.30956e-05	5.2581e-05	CD300C
ENSG00000143933.16	5703.01	-1.72186	0.146558	-11.7487	7.17287534910255e-32	3.55609922896595e-30	CALM2
ENSG00000122254.6	46.449	-1.72104	0.569372	-3.0227	0.00250529	0.0063142	HS3ST2
ENSG00000176222.8	5.38268	-1.71845	0.553583	-3.10424	0.0019077	0.00493696	ZNF404
ENSG00000100802.14	91.0969	-1.71788	0.180577	-9.51326	1.84787025334096e-21	4.40109591543181e-20	C14orf93
ENSG00000226491.1	5.27034	-1.71731	0.661973	-2.59423	0.00948025	0.0206636	FTOP1
ENSG00000139508.14	134.916	-1.71579	0.265277	-6.46789	9.93788643471473e-11	8.23639981786205e-10	SLC46A3
ENSG00000204054.13	3413.07	-1.71572	0.242782	-7.06693	1.58396506541312e-12	1.62151383177974e-11	LINC00963
ENSG00000006283.17	40.3219	-1.71567	0.358194	-4.78979	1.66954e-06	7.80101e-06	CACNA1G
ENSG00000267475.1	10.0635	-1.71479	0.395504	-4.33571	1.45288e-05	5.77792e-05	CTD-2538C1.2
ENSG00000261353.1	6.25848	-1.71388	0.531132	-3.22684	0.00125167	0.00338887	CTA-14H9.5
ENSG00000227500.9	1084.3	-1.71241	0.370068	-4.62729	3.70491e-06	1.6304e-05	SCAMP4
ENSG00000123329.17	1315.77	-1.70999	0.287049	-5.95714	2.56690355163909e-9	1.79399008868814e-8	ARHGAP9
ENSG00000171953.15	246.624	-1.70919	0.213826	-7.99338	1.31286559161775e-15	1.87666588488216e-14	ATPAF2
ENSG00000163545.8	267.847	-1.70779	0.250585	-6.8152	9.41323478121447e-12	8.81684833103479e-11	NUAK2
ENSG00000158481.12	21.3501	-1.70775	0.370383	-4.61078	4.0117e-06	1.75365e-05	CD1C
ENSG00000196975.15	875.17	-1.70642	0.208739	-8.17489	2.96126868818561e-16	4.46639882105937e-15	ANXA4
ENSG00000196544.7	159.184	-1.70604	0.226184	-7.54268	4.60416595933948e-14	5.55955580520683e-13	BORCS6
ENSG00000274180.1	235.583	-1.70569	0.244163	-6.98586	2.83106760096721e-12	2.82418354601045e-11	NATD1
ENSG00000139946.9	901.339	-1.70191	0.227733	-7.47328	7.82201366810261e-14	9.18820646339039e-13	PELI2
ENSG00000224442.1	5.06326	-1.70155	0.529694	-3.21233	0.00131662	0.00354307	AC017035.2
ENSG00000196547.14	1512.46	-1.70122	0.192591	-8.83333	1.0160305293492e-18	1.92307508496199e-17	MAN2A2
ENSG00000102572.14	7170.08	-1.70102	0.3324	-5.11738	3.09805436835867e-7	1.60325e-06	STK24
ENSG00000104894.11	2736.42	-1.69973	0.263315	-6.45514	1.08120195101715e-10	8.94280444364486e-10	CD37
ENSG00000224687.1	8.6677	-1.69907	0.508825	-3.33919	0.000840225	0.00237413	RASAL2-AS1
ENSG00000223768.1	27.9581	-1.69862	0.273213	-6.21721	5.06085857459823e-10	3.87715635897092e-9	LINC00205
ENSG00000122122.9	5168.18	-1.6977	0.272704	-6.22542	4.80263942240813e-10	3.68621669418697e-9	SASH3
ENSG00000185453.12	31.4733	-1.69589	0.303305	-5.59138	2.25277589112789e-8	1.35812095420311e-7	C19orf68
ENSG00000234678.1	8.11235	-1.69565	0.518912	-3.26771	0.00108422	0.00298225	ELF3-AS1
ENSG00000188820.12	215.615	-1.69548	0.587169	-2.88755	0.00388253	0.00935433	FAM26F
ENSG00000279141.3	37.857	-1.69536	0.494517	-3.42831	0.000607345	0.00177403	LINC01451
ENSG00000260916.7	1528.45	-1.69386	0.354549	-4.77751	1.77477e-06	8.26211e-06	CCPG1
ENSG00000136631.12	349.897	-1.6931	0.171952	-9.84633	7.10941134949549e-23	1.87263949029247e-21	VPS45
ENSG00000172932.14	1113.22	-1.69242	0.205486	-8.23617	1.77818620787529e-16	2.73477372738834e-15	ANKRD13D
ENSG00000189068.9	27.2315	-1.69236	0.656148	-2.57923	0.00990205	0.0214767	VSTM1
ENSG00000198732.10	7.6849	-1.69211	0.590482	-2.86564	0.00416172	0.00995683	SMOC1
ENSG00000134755.14	221.393	-1.6905	0.412612	-4.09708	4.18392e-05	0.000153804	DSC2
ENSG00000260943.1	8.65252	-1.69044	0.658523	-2.56702	0.0102577	0.0221397	RP11-476D10.1
ENSG00000259081.1	38.968	-1.69022	0.448892	-3.76532	0.000166337	0.000546375	RP11-488C13.6
ENSG00000183092.16	6.25143	-1.68902	0.572075	-2.95244	0.00315272	0.00776003	BEGAIN
ENSG00000168061.14	74.5184	-1.68873	0.281307	-6.00317	1.93502275454455e-9	1.37581123925806e-8	SAC3D1
ENSG00000135549.14	122.599	-1.68724	0.376179	-4.48521	7.28417e-06	3.05165e-05	PKIB
ENSG00000169733.11	189.224	-1.68447	0.324058	-5.19804	2.01395888033863e-7	1.07722e-06	RFNG
ENSG00000130592.15	18182.4	-1.68446	0.293165	-5.74577	9.15034397545907e-9	5.87699196232029e-8	LSP1
ENSG00000213420.7	16.025	-1.68366	0.357315	-4.71198	2.45326e-06	1.11549e-05	GPC2
ENSG00000173894.10	18.9697	-1.68343	0.38662	-4.35423	1.33533e-05	5.3498e-05	CBX2
ENSG00000151458.11	967.749	-1.68338	0.220852	-7.6222	2.49386931077781e-14	3.11923745349572e-13	ANKRD50
ENSG00000198894.7	412.251	-1.6829	0.199339	-8.44237	3.10967924391809e-17	5.15974078793689e-16	CIPC
ENSG00000148411.7	1138.07	-1.6812	0.35788	-4.69767	2.6314e-06	1.19055e-05	NACC2
ENSG00000054965.10	2309.78	-1.68093	0.208391	-8.06623	7.25031742346188e-16	1.05852054198407e-14	FAM168A
ENSG00000131724.10	9510.41	-1.67947	0.172588	-9.73114	2.22096354550956e-22	5.68580527017346e-21	IL13RA1
ENSG00000133121.20	43.5738	-1.67897	0.294493	-5.70123	1.18944279869365e-8	7.50432769187345e-8	STARD13
ENSG00000239213.5	12.8273	-1.67868	0.418073	-4.01527	5.93786e-05	0.000212334	NCK1-AS1
ENSG00000010278.12	9437.81	-1.67863	0.305631	-5.49235	3.96619274446702e-8	2.32281309552833e-7	CD9
ENSG00000156873.15	567.279	-1.67763	0.195761	-8.56979	1.03670961027302e-17	1.81175768951866e-16	PHKG2
ENSG00000048740.18	3409.81	-1.67763	0.216668	-7.74286	9.72081805705274e-15	1.27207834382963e-13	CELF2
ENSG00000213445.9	3076.32	-1.67672	0.357996	-4.68364	2.8183e-06	1.26707e-05	SIPA1
ENSG00000249852.1	8.39872	-1.67531	0.559088	-2.99651	0.00273091	0.00682935	AC145676.2
ENSG00000171813.13	347.992	-1.67426	0.294655	-5.68211	1.33043891742965e-8	8.32666004386746e-8	PWWP2B
ENSG00000116005.11	148.425	-1.67415	0.291054	-5.75204	8.81740232853946e-9	5.68545489211601e-8	PCYOX1
ENSG00000107798.17	2464.76	-1.67413	0.434041	-3.85708	0.000114752	0.000389146	LIPA
ENSG00000072135.12	1858.18	-1.67407	0.22517	-7.43469	1.0481258922814e-13	1.22070588306159e-12	PTPN18
ENSG00000185515.14	249.742	-1.67379	0.253654	-6.59869	4.14806478758508e-11	3.61688327121526e-10	BRCC3
ENSG00000158623.14	193.218	-1.67348	0.241237	-6.93706	4.00337553665975e-12	3.92915027252311e-11	COPG2
ENSG00000143674.10	151.078	-1.6734	0.278986	-5.99814	1.99586331624559e-9	1.41600160050108e-8	MAP3K21
ENSG00000070444.14	778.628	-1.67318	0.337463	-4.95812	7.11784397057267e-7	3.50131e-06	MNT
ENSG00000268970.1	12.309	-1.67221	0.384517	-4.34885	1.36851e-05	5.47071e-05	CTD-3099C6.11
ENSG00000132481.6	14.3755	-1.67169	0.460268	-3.63198	0.000281254	0.000883663	TRIM47
ENSG00000069712.12	38.138	-1.67027	0.316406	-5.27888	1.29977654208559e-7	7.1311711988046e-7	KIAA1107
ENSG00000254231.1	3.9769	-1.66951	0.747853	-2.2324	0.0255883	0.0495345	CTD-2284J15.1
ENSG00000166171.12	15.0519	-1.66913	0.325765	-5.12372	2.99569645012884e-7	1.55681e-06	DPCD
ENSG00000131435.12	33.9182	-1.66853	0.598376	-2.78843	0.00529646	0.0123057	PDLIM4
ENSG00000101986.11	2021.41	-1.66706	0.393765	-4.23364	2.29943e-05	8.8266e-05	ABCD1
ENSG00000165300.7	13.2008	-1.66668	0.508421	-3.27816	0.00104487	0.00288221	SLITRK5
ENSG00000136824.18	260.562	-1.66632	0.370096	-4.50241	6.71885e-06	2.83217e-05	SMC2
ENSG00000083444.16	876.088	-1.66608	0.243345	-6.84655	7.56522113448709e-12	7.16774127118551e-11	PLOD1
ENSG00000174327.6	56.9583	-1.66401	0.293474	-5.67005	1.42759504202509e-8	8.88726655524723e-8	SLC16A13
ENSG00000151500.14	137.751	-1.66296	0.21735	-7.65106	1.99325139696915e-14	2.51416259986655e-13	THYN1
ENSG00000154447.14	172.162	-1.66261	0.189006	-8.79661	1.41014348038772e-18	2.63859230480758e-17	SH3RF1
ENSG00000101342.9	150.225	-1.66242	0.356223	-4.66679	3.05938e-06	1.3676e-05	TLDC2
ENSG00000100319.12	103.34	-1.66206	0.267342	-6.21698	5.06802663952244e-10	3.88083607814108e-9	ZMAT5
ENSG00000168306.12	7.69077	-1.66133	0.531488	-3.12581	0.00177318	0.00462532	ACOX2
ENSG00000176490.4	31.5825	-1.66084	0.408097	-4.06972	4.70703e-05	0.000171042	DIRAS1
ENSG00000156802.12	269.853	-1.65984	0.287703	-5.76931	7.95983435419426e-9	5.1874853753903e-8	ATAD2
ENSG00000100055.20	3816.96	-1.65977	0.233992	-7.09329	1.30965108616519e-12	1.35250939735499e-11	CYTH4
ENSG00000161653.10	59.6152	-1.65887	0.354818	-4.67527	2.9357e-06	1.31446e-05	NAGS
ENSG00000172663.8	211.881	-1.6583	0.229281	-7.23261	4.73814520479129e-13	5.20434824702979e-12	TMEM134
ENSG00000244165.1	727.645	-1.65796	0.358694	-4.62223	3.79641e-06	1.66664e-05	P2RY11
ENSG00000175711.8	57.2728	-1.65729	0.334996	-4.9472	7.52884042910102e-7	3.68691e-06	B3GNTL1
ENSG00000170175.10	145.186	-1.65606	0.221339	-7.482	7.31992162776548e-14	8.62930416031835e-13	CHRNB1
ENSG00000121775.17	324.266	-1.65419	0.300975	-5.4961	3.88288472982882e-8	2.27564780058896e-7	TMEM39B
ENSG00000070371.15	12.8393	-1.65374	0.4627	-3.57411	0.000351427	0.00108646	CLTCL1
ENSG00000100079.6	189.959	-1.65314	0.604902	-2.7329	0.00627793	0.0143264	LGALS2
ENSG00000173801.16	735.446	-1.65235	0.405728	-4.07255	4.6502e-05	0.000169149	JUP
ENSG00000162378.12	732.233	-1.65038	0.215319	-7.6648	1.7911533157972e-14	2.27498652571455e-13	ZYG11B
ENSG00000248429.5	83.1242	-1.64938	0.416603	-3.95912	7.52275e-05	0.000264174	RP11-597D13.9
ENSG00000122971.8	207.998	-1.64864	0.180345	-9.14161	6.15314054943873e-20	1.29452610790115e-18	ACADS
ENSG00000257838.5	14.0567	-1.64762	0.459526	-3.58547	0.000336472	0.00104278	RP11-368J21.3
ENSG00000115756.12	1413.52	-1.64754	0.387242	-4.25454	2.0948e-05	8.09984e-05	HPCAL1
ENSG00000169891.17	444.62	-1.64619	0.271473	-6.06393	1.32831481269322e-9	9.64071033891892e-9	REPS2
ENSG00000274070.1	18.8063	-1.64542	0.420572	-3.91232	9.14128e-05	0.000315674	GATSL2
ENSG00000257591.5	3.29538	-1.64501	0.629613	-2.61274	0.00898203	0.0196766	ZNF625
ENSG00000160094.14	245.41	-1.6449	0.225752	-7.2863	3.18592586311094e-13	3.54929011633744e-12	ZNF362
ENSG00000160767.20	49.4353	-1.64443	0.346831	-4.7413	2.1235e-06	9.73644e-06	FAM189B
ENSG00000063854.12	353.493	-1.64395	0.160728	-10.2282	1.48280770956055e-24	4.45657042378913e-23	HAGH
ENSG00000180891.12	374.586	-1.64261	0.27679	-5.93449	2.94758391151433e-9	2.04178353684889e-8	CUEDC1
ENSG00000132359.14	212.011	-1.64215	0.258758	-6.3463	2.20554642006937e-10	1.7689646507008e-9	RAP1GAP2
ENSG00000205181.5	59.5857	-1.64178	0.370768	-4.42804	9.50918e-06	3.89627e-05	LINC00654
ENSG00000260793.2	29.7846	-1.64148	0.401444	-4.08894	4.33347e-05	0.000158662	RP5-882C2.2
ENSG00000100583.4	9.18926	-1.64004	0.491279	-3.33831	0.000842888	0.00237987	SAMD15
ENSG00000137804.12	98.8009	-1.63949	0.276505	-5.92936	3.04121891784503e-9	2.10397986685653e-8	NUSAP1
ENSG00000087245.12	408.534	-1.63798	0.417593	-3.92242	8.7664e-05	0.00030433	MMP2
ENSG00000154889.16	60.4052	-1.63627	0.268389	-6.09664	1.0832178920902e-9	7.95685121271271e-9	MPPE1
ENSG00000261334.1	16.3902	-1.63594	0.397933	-4.1111	3.93782e-05	0.000145115	RP11-65J3.14
ENSG00000188033.9	251.733	-1.63401	0.199142	-8.20523	2.30150781571753e-16	3.50350122967761e-15	ZNF490
ENSG00000091181.19	73.7224	-1.63227	0.542685	-3.00776	0.00263179	0.00660334	IL5RA
ENSG00000117643.14	87.3445	-1.63111	0.251771	-6.47857	9.25988215975451e-11	7.71343483459754e-10	MAN1C1
ENSG00000171604.11	1293.21	-1.62724	0.204178	-7.96971	1.5904957000426e-15	2.25583703005178e-14	CXXC5
ENSG00000259005.1	6.74892	-1.62719	0.534443	-3.04465	0.0023295	0.00590653	RP3-449M8.6
ENSG00000006007.11	1415.72	-1.62673	0.178754	-9.10037	9.00245388588233e-20	1.86292898193353e-18	GDE1
ENSG00000091592.15	1870.75	-1.62593	0.273965	-5.93481	2.94191749710498e-9	2.03871900876236e-8	NLRP1
ENSG00000073050.11	784.237	-1.61981	0.191762	-8.44697	2.98954417201075e-17	4.97045793948292e-16	XRCC1
ENSG00000138744.14	384.13	-1.61853	0.187896	-8.61399	7.05638258011209e-18	1.245110087523e-16	NAAA
ENSG00000135144.7	92.3608	-1.61535	0.243987	-6.62063	3.57668053204833e-11	3.14540876371453e-10	DTX1
ENSG00000105352.10	5.26176	-1.61526	0.578364	-2.79282	0.0052251	0.0121502	CEACAM4
ENSG00000164733.20	89500.7	-1.61447	0.242354	-6.66161	2.70842333223052e-11	2.42604950228727e-10	CTSB
ENSG00000168918.13	2312.62	-1.61341	0.244353	-6.60278	4.03508512489024e-11	3.52774357482412e-10	INPP5D
ENSG00000118640.10	1151.85	-1.6132	0.195077	-8.26957	1.34439129229737e-16	2.09311775204933e-15	VAMP8
ENSG00000173852.14	547.783	-1.61267	0.194534	-8.28989	1.13351872045106e-16	1.77660383979006e-15	DPY19L1
ENSG00000138760.9	6896.09	-1.61214	0.238645	-6.75537	1.42471687923232e-11	1.31051591862121e-10	SCARB2
ENSG00000150337.13	127.332	-1.61133	0.493651	-3.26412	0.00109806	0.00301476	FCGR1A
ENSG00000168216.10	1314.64	-1.61074	0.264746	-6.0841	1.17148404554995e-9	8.55924006566105e-9	LMBRD1
ENSG00000162722.8	77.974	-1.60989	0.261961	-6.14553	7.96987152335444e-10	5.95291723706174e-9	TRIM58
ENSG00000013810.18	560.509	-1.609	0.237051	-6.78759	1.14024281802021e-11	1.05893518074203e-10	TACC3
ENSG00000233369.7	75.1028	-1.60881	0.297826	-5.40186	6.59551921765099e-8	3.75676745441349e-7	GTF2IP4
ENSG00000144815.15	941.883	-1.60759	0.237197	-6.77745	1.22315949601219e-11	1.13465502145619e-10	NXPE3
ENSG00000158769.17	2395.85	-1.60713	0.280426	-5.73105	9.98125155821364e-9	6.3782063111482e-8	F11R
ENSG00000115841.19	39.168	-1.60677	0.252477	-6.36402	1.96537744978598e-10	1.58330112670535e-9	RMDN2
ENSG00000143353.11	171.129	-1.60676	0.315886	-5.0865	3.64726398507699e-7	1.87505e-06	LYPLAL1
ENSG00000014216.15	3546.42	-1.60642	0.29613	-5.42473	5.80429975202763e-8	3.32804189136175e-7	CAPN1
ENSG00000250995.1	41.1728	-1.60632	0.300144	-5.35182	8.70722946008336e-8	4.88497898940061e-7	RP13-128O4.3
ENSG00000164414.17	542.801	-1.6063	0.23881	-6.72626	1.740838552291e-11	1.59059914493849e-10	SLC35A1
ENSG00000167261.13	236.209	-1.60366	0.416039	-3.8546	0.000115917	0.000392449	DPEP2
ENSG00000117984.13	45294.2	-1.60324	0.305813	-5.24254	1.58379108823658e-7	8.57473169183841e-7	CTSD
ENSG00000133247.13	110.719	-1.60248	0.273953	-5.84947	4.93142479147882e-9	3.31251251854963e-8	KMT5C
ENSG00000125149.11	679.958	-1.60152	0.190532	-8.40554	4.25884188230023e-17	6.98177775110357e-16	C16orf70
ENSG00000186260.16	283.969	-1.60134	0.239425	-6.68826	2.25833157679111e-11	2.04070601184703e-10	MKL2
ENSG00000005882.11	68.1471	-1.60089	0.262861	-6.09024	1.12743992204492e-9	8.24262624872049e-9	PDK2
ENSG00000126861.4	26.2145	-1.60078	0.323774	-4.94413	7.64848475481366e-7	3.74438e-06	OMG
ENSG00000135363.11	1244.49	-1.6001	0.213608	-7.49082	6.84444870283463e-14	8.13894226184901e-13	LMO2
ENSG00000138376.10	154.312	-1.59985	0.338808	-4.722	2.33542e-06	1.06515e-05	BARD1
ENSG00000160284.14	4.64814	-1.59947	0.715318	-2.23602	0.0253504	0.0491494	SPATC1L
ENSG00000168807.16	382.381	-1.599	0.173956	-9.19194	3.85820739717337e-20	8.29792704949082e-19	SNTB2
ENSG00000124126.13	12062	-1.59854	0.280567	-5.69755	1.21538191256715e-8	7.65620621313896e-8	PREX1
ENSG00000135046.13	13346.7	-1.59786	0.308616	-5.17751	2.24869051340399e-7	1.19459e-06	ANXA1
ENSG00000140848.16	901.045	-1.59612	0.275875	-5.78566	7.2226969265649e-9	4.72774058894814e-8	CPNE2
ENSG00000153071.14	2621.26	-1.59426	0.218029	-7.31214	2.62913649257901e-13	2.96931382265805e-12	DAB2
ENSG00000117528.11	456.121	-1.59391	0.212881	-7.48731	7.03003979478278e-14	8.33547348499895e-13	ABCD3
ENSG00000180549.7	125.397	-1.59234	0.265858	-5.98942	2.10584675512331e-9	1.48888174285108e-8	FUT7
ENSG00000162174.12	86.8914	-1.59201	0.293174	-5.43024	5.62782921618966e-8	3.23024405168493e-7	ASRGL1
ENSG00000242779.6	43.6194	-1.59133	0.337885	-4.70966	2.48127e-06	1.12791e-05	ZNF702P
ENSG00000158201.9	338.374	-1.59027	0.242606	-6.55495	5.56612051686628e-11	4.76971476145043e-10	ABHD3
ENSG00000160298.17	13.8537	-1.59018	0.476859	-3.3347	0.000853913	0.00240644	C21orf58
ENSG00000114026.21	391.617	-1.58916	0.220389	-7.21073	5.56542824820371e-13	6.03227724920891e-12	OGG1
ENSG00000103489.11	6159.31	-1.58898	0.211436	-7.51519	5.68282200665196e-14	6.80197732524863e-13	XYLT1
ENSG00000152240.12	130.058	-1.58766	0.353553	-4.4906	7.10233e-06	2.98327e-05	HAUS1
ENSG00000163823.3	14410	-1.58742	0.308529	-5.14511	2.67357946304209e-7	1.40126e-06	CCR1
ENSG00000095303.14	2026.88	-1.587	0.263635	-6.01968	1.74760206664537e-9	1.2468760832022e-8	PTGS1
ENSG00000173950.15	122.724	-1.58658	0.27367	-5.7974	6.73499292779345e-9	4.42793405228728e-8	XXYLT1
ENSG00000256525.6	160.505	-1.58612	0.22392	-7.08342	1.40643160332674e-12	1.44427675911088e-11	POLG2
ENSG00000125089.16	1414.61	-1.58597	0.350198	-4.52878	5.93239e-06	2.52596e-05	SH3TC1
ENSG00000142327.12	3988.86	-1.58589	0.424154	-3.73895	0.000184791	0.000601909	RNPEPL1
ENSG00000064199.6	11.0793	-1.58557	0.411034	-3.85751	0.000114547	0.00038853	SPA17
ENSG00000140396.12	2183.22	-1.58557	0.179321	-8.84207	9.39572510035111e-19	1.7804139595469e-17	NCOA2
ENSG00000151702.16	1122.01	-1.58515	0.236085	-6.71431	1.88956807537522e-11	1.71978991219675e-10	FLI1
ENSG00000162961.13	116.527	-1.58357	0.246281	-6.42992	1.27672280766201e-10	1.04807510123729e-9	DPY30
ENSG00000184584.12	287.375	-1.58295	0.191353	-8.27241	1.31282538109339e-16	2.04591305828514e-15	TMEM173
ENSG00000177599.12	5.64233	-1.58291	0.533952	-2.96451	0.00303167	0.007506	ZNF491
ENSG00000159433.11	118.425	-1.5828	0.340189	-4.65269	3.27628e-06	1.45544e-05	STARD9
ENSG00000138829.11	394.173	-1.5824	0.36074	-4.38654	1.15169e-05	4.67223e-05	FBN2
ENSG00000166452.11	64.6267	-1.57985	0.246907	-6.39856	1.56850238311842e-10	1.27674226721097e-9	AKIP1
ENSG00000100600.14	9149.49	-1.57873	0.25655	-6.15368	7.57043457728662e-10	5.67523213400061e-9	LGMN
ENSG00000256826.1	5.69716	-1.5784	0.473803	-3.33135	0.000864269	0.00243312	ATP5J2P4
ENSG00000142599.17	1497.71	-1.57817	0.255099	-6.18648	6.15215967693601e-10	4.65453851076625e-9	RERE
ENSG00000244627.5	34.8208	-1.57787	0.288282	-5.47335	4.41617692008322e-8	2.57166299711021e-7	RP3-449O17.1
ENSG00000196323.12	1400.38	-1.5771	0.186089	-8.475	2.35082418893314e-17	3.97395897630053e-16	ZBTB44
ENSG00000163702.18	35.2673	-1.57568	0.327956	-4.80453	1.55115e-06	7.27681e-06	IL17RC
ENSG00000140807.6	107.306	-1.57439	0.345634	-4.55508	5.23662e-06	2.24661e-05	NKD1
ENSG00000101224.17	664.901	-1.57338	0.337588	-4.66065	3.1522e-06	1.40373e-05	CDC25B
ENSG00000247271.6	86.3739	-1.57152	0.259831	-6.04826	1.46421495004403e-9	1.05756018178796e-8	ZBED5-AS1
ENSG00000213977.7	808.986	-1.57045	0.259833	-6.04407	1.50273212580857e-9	1.08204625645102e-8	TAX1BP3
ENSG00000197182.14	62.9441	-1.57019	0.300041	-5.23325	1.66551596046105e-7	8.99641767977809e-7	MIRLET7BHG
ENSG00000095370.19	593.031	-1.57006	0.309106	-5.07936	3.78699939730576e-7	1.94081e-06	SH2D3C
ENSG00000051596.9	29.8629	-1.56929	0.336481	-4.66385	3.10354e-06	1.38469e-05	THOC3
ENSG00000105610.4	35.9933	-1.56867	0.364484	-4.30381	1.67887e-05	6.60993e-05	KLF1
ENSG00000173928.2	40.4728	-1.56849	0.259922	-6.03448	1.59479164756942e-9	1.14431705013617e-8	SWSAP1
ENSG00000164088.17	2497.95	-1.56685	0.313391	-4.99965	5.74336794492335e-7	2.86819e-06	PPM1M
ENSG00000129244.8	15.8051	-1.5668	0.632579	-2.47684	0.013255	0.0277868	ATP1B2
ENSG00000197933.12	26.0331	-1.56654	0.317068	-4.94071	7.78386292091723e-7	3.80725e-06	ZNF823
ENSG00000206190.11	844.002	-1.56654	0.32352	-4.84219	1.28419e-06	6.09589e-06	ATP10A
ENSG00000134323.11	36.0414	-1.56608	0.497154	-3.15009	0.00163222	0.0042938	MYCN
ENSG00000126016.15	13.5452	-1.56425	0.428474	-3.65075	0.00026148	0.000826919	AMOT
ENSG00000139344.7	5.84997	-1.56298	0.691751	-2.25946	0.0238551	0.0466359	AMDHD1
ENSG00000130529.15	91.4549	-1.56131	0.429622	-3.63414	0.000278908	0.000876796	TRPM4
ENSG00000173137.11	94.4044	-1.56122	0.248856	-6.27359	3.52821121801631e-10	2.75573279807937e-9	ADCK5
ENSG00000261366.1	5.64757	-1.56104	0.589074	-2.64999	0.00804944	0.0178381	MANEA-AS1
ENSG00000161981.10	137.896	-1.56102	0.514636	-3.03325	0.00241933	0.00611541	SNRNP25
ENSG00000152409.8	314.464	-1.55987	0.26743	-5.83281	5.44999893568563e-9	3.63259474145415e-8	JMY
ENSG00000197380.10	47.5902	-1.55911	0.350049	-4.45399	8.42883e-06	3.48669e-05	DACT3
ENSG00000183814.15	33.5361	-1.55879	0.344457	-4.52535	6.02957e-06	2.56401e-05	LIN9
ENSG00000137509.10	2275.25	-1.55857	0.229274	-6.79784	1.06199824414919e-11	9.879473461728e-11	PRCP
ENSG00000211455.7	7263.55	-1.55844	0.293947	-5.30178	1.14677506695532e-7	6.32982806886538e-7	STK38L
ENSG00000271605.5	1609.56	-1.55582	0.285087	-5.45736	4.83257006167918e-8	2.79627908011831e-7	MILR1
ENSG00000103187.7	23901.4	-1.55515	0.290047	-5.36171	8.24388742314469e-8	4.63295180184261e-7	COTL1
ENSG00000170915.8	233.653	-1.55247	0.272855	-5.68974	1.27232503387824e-8	7.97207094537682e-8	PAQR8
ENSG00000149577.15	1147.84	-1.55177	0.331223	-4.68497	2.80004e-06	1.26025e-05	SIDT2
ENSG00000196159.11	7.99654	-1.55066	0.615961	-2.51747	0.0118202	0.025119	FAT4
ENSG00000122335.13	343.853	-1.55061	0.188679	-8.21822	2.06537270020876e-16	3.16163862037554e-15	SERAC1
ENSG00000178585.14	274.012	-1.55048	0.310648	-4.99113	6.00278208454074e-7	2.98864e-06	CTNNBIP1
ENSG00000004838.13	7.40988	-1.54839	0.521532	-2.96891	0.00298853	0.00741037	ZMYND10
ENSG00000136856.17	122.352	-1.54735	0.270332	-5.72387	1.04122211952467e-8	6.6277947949573e-8	SLC2A8
ENSG00000158825.5	153.972	-1.54719	0.283041	-5.46631	4.59490546100853e-8	2.66722315582419e-7	CDA
ENSG00000156711.16	1861.56	-1.54702	0.30816	-5.02019	5.1620397463768e-7	2.59366e-06	MAPK13
ENSG00000172123.12	345.386	-1.54652	0.232289	-6.65776	2.78033249545137e-11	2.4836829749786e-10	SLFN12
ENSG00000165424.6	182.125	-1.54509	0.224594	-6.87947	6.00745090929306e-12	5.76167559447687e-11	ZCCHC24
ENSG00000108479.11	143.613	-1.54497	0.283155	-5.45629	4.86191250058614e-8	2.81226591944373e-7	GALK1
ENSG00000166046.10	311.814	-1.54494	0.19825	-7.79291	6.54813409254139e-15	8.74327749866593e-14	TCP11L2
ENSG00000246082.2	54.4414	-1.54468	0.295505	-5.22726	1.7204370258474e-7	9.27171480924659e-7	NUDT16P1
ENSG00000121851.12	208.943	-1.54411	0.228287	-6.76391	1.34316897437138e-11	1.23897711463937e-10	POLR3GL
ENSG00000137764.19	176.133	-1.54276	0.203608	-7.57712	3.53318810526024e-14	4.33654575970984e-13	MAP2K5
ENSG00000162430.16	1092.33	-1.54201	0.381174	-4.04542	5.22294e-05	0.000188453	SELENON
ENSG00000172375.12	441.01	-1.54022	0.279813	-5.50444	3.70347592491377e-8	2.17594127919209e-7	C2CD2L
ENSG00000049860.13	5167.85	-1.5402	0.222809	-6.91265	4.75698408253978e-12	4.61905969198093e-11	HEXB
ENSG00000183160.8	3.5021	-1.53939	0.650545	-2.36631	0.0179663	0.0363983	TMEM119
ENSG00000115525.17	526.809	-1.53857	0.421925	-3.64656	0.000265778	0.000839702	ST3GAL5
ENSG00000282164.2	4.0929	-1.53816	0.566332	-2.71601	0.0066074	0.0149948	PEG13
ENSG00000125454.11	1088.11	-1.53806	0.202462	-7.59678	3.03599045322461e-14	3.7572099047825e-13	SLC25A19
ENSG00000164308.16	1252.29	-1.53794	0.479321	-3.20859	0.00133386	0.00358418	ERAP2
ENSG00000129158.10	71.6966	-1.53778	0.176223	-8.72629	2.63172980163774e-18	4.80920780009747e-17	SERGEF
ENSG00000162390.17	29.1747	-1.53751	0.277829	-5.53402	3.12971632953821e-8	1.86014650372046e-7	ACOT11
ENSG00000137261.13	13.4657	-1.53683	0.501574	-3.06402	0.00218387	0.00558212	KIAA0319
ENSG00000110717.12	293.754	-1.53579	0.2028	-7.57293	3.64906493902485e-14	4.46208313333814e-13	NDUFS8
ENSG00000232450.1	11.682	-1.53453	0.464074	-3.30666	0.000944163	0.00263051	RP4-730K3.3
ENSG00000130227.16	1916.78	-1.53421	0.142149	-10.793	3.71381701366908e-27	1.33356098893457e-25	XPO7
ENSG00000116329.10	13.1824	-1.53415	0.382963	-4.006	6.17557e-05	0.000220499	OPRD1
ENSG00000157514.16	1777.19	-1.53386	0.17024	-9.00997	2.06106178372805e-19	4.15503978758935e-18	TSC22D3
ENSG00000214269.3	49.7308	-1.53293	0.364871	-4.2013	2.65389e-05	0.000101045	LGMNP1
ENSG00000185168.5	32.6002	-1.53254	0.415363	-3.68964	0.000224571	0.000719626	LINC00482
ENSG00000100379.17	238.857	-1.53197	0.213584	-7.17271	7.35272546663047e-13	7.84004060476972e-12	KCTD17
ENSG00000276043.4	45.1384	-1.53101	0.235628	-6.4976	8.16124698078109e-11	6.87505456645881e-10	UHRF1
ENSG00000173020.10	6089.81	-1.53067	0.214496	-7.13614	9.59890338264765e-13	1.01167632953916e-11	GRK2
ENSG00000141569.10	143.54	-1.53059	0.258608	-5.91858	3.24724019893077e-9	2.23707857533392e-8	TRIM65
ENSG00000047648.21	131.8	-1.53058	0.411269	-3.7216	0.000197964	0.000640985	ARHGAP6
ENSG00000280734.2	16.3391	-1.53055	0.365371	-4.18903	2.80148e-05	0.000106196	LINC01232
ENSG00000048140.17	402.019	-1.52968	0.286134	-5.34601	8.99120897553271e-8	5.03096282194438e-7	TSPAN17
ENSG00000196275.13	19.1438	-1.52941	0.359948	-4.24899	2.14741e-05	8.28763e-05	GTF2IRD2
ENSG00000143258.15	209.913	-1.52912	0.194408	-7.8655	3.67626572814197e-15	5.04410707347908e-14	USP21
ENSG00000112773.15	1538.89	-1.528	0.266566	-5.73217	9.91517295135776e-9	6.34091925688935e-8	FAM46A
ENSG00000130958.11	347.465	-1.52796	0.191341	-7.98555	1.39892367555596e-15	1.99620326224985e-14	SLC35D2
ENSG00000179094.15	871.043	-1.52707	0.391435	-3.90121	9.57134e-05	0.000329278	PER1
ENSG00000082014.16	116.304	-1.5266	0.318689	-4.79027	1.66558e-06	7.78471e-06	SMARCD3
ENSG00000163755.8	490.46	-1.52646	0.24424	-6.24985	4.10847114008287e-10	3.17569530893829e-9	HPS3
ENSG00000130520.10	509.257	-1.52641	0.167989	-9.08641	1.02359183600749e-19	2.10490501615073e-18	LSM4
ENSG00000106144.19	541.567	-1.52584	0.143828	-10.6088	2.71185526379237e-26	9.21357036828837e-25	CASP2
ENSG00000267102.1	59.9592	-1.52556	0.259377	-5.88163	4.0624824948048e-9	2.76046947162513e-8	RP11-686D22.7
ENSG00000243449.6	114.563	-1.52447	0.30297	-5.03173	4.86064266460963e-7	2.45123e-06	C4orf48
ENSG00000147364.16	212.555	-1.52346	0.213448	-7.13739	9.51216795502554e-13	1.00317915258335e-11	FBXO25
ENSG00000279433.1	7.39917	-1.52329	0.460229	-3.30985	0.000933443	0.00260551	RP11-4B16.1
ENSG00000267249.1	7.36198	-1.51837	0.438733	-3.4608	0.00053858	0.00159188	RP11-973H7.3
ENSG00000088970.15	103.376	-1.51801	0.304917	-4.97846	6.4092370923785e-7	3.18039e-06	KIZ
ENSG00000198945.7	365.773	-1.5178	0.185886	-8.16519	3.20930127721684e-16	4.82276867757585e-15	L3MBTL3
ENSG00000092067.5	69.5179	-1.51772	0.324016	-4.68408	2.81214e-06	1.26535e-05	CEBPE
ENSG00000130270.16	12.0183	-1.51719	0.472399	-3.21167	0.00131967	0.00355071	ATP8B3
ENSG00000258515.1	14.4816	-1.5158	0.377109	-4.01953	5.83131e-05	0.000208843	RP11-203M5.7
ENSG00000130312.6	203.306	-1.51517	0.22782	-6.65072	2.91655323148087e-11	2.59126359115328e-10	MRPL34
ENSG00000149503.12	234.024	-1.51513	0.164337	-9.21963	2.9812296981116e-20	6.44558357654958e-19	INCENP
ENSG00000135631.16	38.2099	-1.51457	0.345213	-4.38735	1.14742e-05	4.65837e-05	RAB11FIP5
ENSG00000267152.1	5.72564	-1.51397	0.615392	-2.46017	0.0138872	0.028942	CTD-2528L19.6
ENSG00000109805.9	6.03054	-1.51376	0.565343	-2.6776	0.00741527	0.0166009	NCAPG
ENSG00000129911.8	786.818	-1.5136	0.382584	-3.95626	7.61312e-05	0.000267176	KLF16
ENSG00000248187.1	15.5964	-1.51352	0.421999	-3.58655	0.000335085	0.00103907	RP11-184M15.1
ENSG00000187535.13	53.1113	-1.51334	0.239335	-6.32311	2.56345009073173e-10	2.0380918599277e-9	IFT140
ENSG00000064012.21	1886.7	-1.5128	0.161672	-9.35722	8.18599039395039e-21	1.84775931725895e-19	CASP8
ENSG00000225920.2	10.9405	-1.51262	0.591873	-2.55566	0.0105988	0.022801	RIMKLBP2
ENSG00000141858.11	343.476	-1.51258	0.306802	-4.93015	8.21655681160272e-7	4.0141e-06	SAMD1
ENSG00000111424.10	4901.26	-1.51221	0.304516	-4.96595	6.83658318772158e-7	3.3751e-06	VDR
ENSG00000185650.9	12487.1	-1.51098	0.30215	-5.00078	5.70992453795474e-7	2.85322e-06	ZFP36L1
ENSG00000254685.6	220.215	-1.51085	0.336837	-4.48541	7.27732e-06	3.05034e-05	FPGT
ENSG00000179044.15	11.871	-1.51067	0.538362	-2.80604	0.00501547	0.0117409	EXOC3L1
ENSG00000204371.11	92.4416	-1.50997	0.221134	-6.82832	8.59154392751167e-12	8.10737411446041e-11	EHMT2
ENSG00000198892.6	10.7204	-1.5083	0.434281	-3.4731	0.000514492	0.001527	SHISA4
ENSG00000232593.7	39.2695	-1.50731	0.445973	-3.37982	0.000725345	0.00207984	KANTR
ENSG00000147459.17	3198.96	-1.50574	0.199078	-7.56354	3.92247554218992e-14	4.77506110143446e-13	DOCK5
ENSG00000089159.16	2962.55	-1.50145	0.36978	-4.06038	4.89923e-05	0.000177632	PXN
ENSG00000135749.18	144.186	-1.50026	0.274868	-5.4581	4.81257122625457e-8	2.78568937646693e-7	PCNX2
ENSG00000125457.13	225.953	-1.49952	0.17144	-8.74663	2.19823598910743e-18	4.04406419072342e-17	MIF4GD
ENSG00000163412.12	799.757	-1.49947	0.214071	-7.00453	2.47820652186161e-12	2.48123056886815e-11	EIF4E3
ENSG00000100354.20	1655.92	-1.4982	0.231093	-6.4831	8.98578076519686e-11	7.50415584513387e-10	TNRC6B
ENSG00000136235.15	6056.01	-1.49757	0.329747	-4.54156	5.58391e-06	2.38438e-05	GPNMB
ENSG00000131069.19	1318.12	-1.4966	0.238608	-6.27221	3.55952547826019e-10	2.77622685828183e-9	ACSS2
ENSG00000154102.10	8.31038	-1.49492	0.553247	-2.70208	0.00689066	0.0155623	C16orf74
ENSG00000081181.7	25.749	-1.49439	0.356735	-4.18907	2.80101e-05	0.000106196	ARG2
ENSG00000108439.9	173.24	-1.49287	0.178605	-8.35853	6.35071719197378e-17	1.01971887593238e-15	PNPO
ENSG00000102981.9	13.9138	-1.4917	0.434539	-3.43284	0.000597287	0.0017487	PARD6A
ENSG00000196151.10	216.811	-1.49168	0.216857	-6.87862	6.04336164326514e-12	5.79273157511571e-11	WDSUB1
ENSG00000130939.18	1828.71	-1.49163	0.113204	-13.1765	1.19877491357284e-39	9.6430864371227e-38	UBE4B
ENSG00000061273.17	1035.62	-1.49096	0.307015	-4.8563	1.19598e-06	5.69697e-06	HDAC7
ENSG00000205763.13	9.01424	-1.4908	0.524032	-2.84486	0.00444312	0.0105608	RP9P
ENSG00000228106.5	97.4267	-1.49065	0.225636	-6.60642	3.9372013694936e-11	3.4458386385808e-10	RP11-452F19.3
ENSG00000284413.1	4.58812	-1.49056	0.540914	-2.75563	0.00585798	0.0134692	BTBD8
ENSG00000100580.7	860.842	-1.4904	0.246197	-6.05367	1.41581826200283e-9	1.02395670689583e-8	TMED8
ENSG00000175115.11	1687.37	-1.49037	0.304307	-4.8976	9.70123923369676e-7	4.69332e-06	PACS1
ENSG00000171603.16	2944.91	-1.49027	0.312535	-4.76833	1.85758e-06	8.6256e-06	CLSTN1
ENSG00000163517.14	72.156	-1.4899	0.280746	-5.30692	1.11491558021947e-7	6.16849786628507e-7	HDAC11
ENSG00000139531.12	104.447	-1.48949	0.200319	-7.43562	1.04078330710189e-13	1.21301520380271e-12	SUOX
ENSG00000179144.4	394.231	-1.48905	0.486738	-3.05924	0.00221897	0.00565687	GIMAP7
ENSG00000173221.13	1346.19	-1.48793	0.285264	-5.21597	1.82860469876547e-7	9.82882512503811e-7	GLRX
ENSG00000090013.9	310.073	-1.48789	0.225664	-6.59341	4.29849041051584e-11	3.74009690543822e-10	BLVRB
ENSG00000128185.9	120.869	-1.48698	0.213553	-6.96305	3.32984462946823e-12	3.29968299333174e-11	DGCR6L
ENSG00000141971.12	269.101	-1.48636	0.236326	-6.28946	3.18582120942124e-10	2.49901176130987e-9	MVB12A
ENSG00000076356.6	277.245	-1.48632	0.317727	-4.67798	2.89715e-06	1.29968e-05	PLXNA2
ENSG00000107819.13	2727.73	-1.4854	0.191312	-7.76426	8.21213662089196e-15	1.08590783198096e-13	SFXN3
ENSG00000198711.5	46.7981	-1.48465	0.293453	-5.05925	4.20900371975317e-7	2.14636e-06	SSBP3-AS1
ENSG00000196405.12	1249.2	-1.48411	0.298356	-4.97431	6.5481967476901e-7	3.24053e-06	EVL
ENSG00000170458.13	27215.3	-1.48362	0.464387	-3.19479	0.00139931	0.00373984	CD14
ENSG00000004399.12	4580.04	-1.48337	0.320796	-4.62403	3.76347e-06	1.65307e-05	PLXND1
ENSG00000144040.12	380.19	-1.48325	0.184629	-8.03368	9.45890248509918e-16	1.37363353788033e-14	SFXN5
ENSG00000213149.3	16.786	-1.48263	0.359763	-4.12114	3.76998e-05	0.000139274	CNN2P9
ENSG00000179029.14	39.501	-1.48145	0.272009	-5.44635	5.14148449977025e-8	2.96353216161679e-7	TMEM107
ENSG00000260766.1	44.0943	-1.48101	0.362961	-4.08035	4.49679e-05	0.000164092	RP11-226L15.5
ENSG00000100297.15	696.301	-1.481	0.171821	-8.61945	6.72786932017471e-18	1.19227144216055e-16	MCM5
ENSG00000176974.19	43.301	-1.48071	0.354164	-4.18086	2.9041e-05	0.000109782	SHMT1
ENSG00000113269.13	7179.66	-1.47817	0.194434	-7.60243	2.9061007861157e-14	3.61281165910293e-13	RNF130
ENSG00000040633.12	2438.56	-1.47799	0.224448	-6.585	4.54876094139353e-11	3.95157051605441e-10	PHF23
ENSG00000101493.10	3314.77	-1.47774	0.413698	-3.57203	0.000354219	0.00109406	ZNF516
ENSG00000273486.1	9.95369	-1.47749	0.534662	-2.7634	0.00572019	0.0131949	RP11-731C17.2
ENSG00000128311.13	181.449	-1.47653	0.27009	-5.46682	4.58170806455139e-8	2.66050351519067e-7	TST
ENSG00000217555.12	554.293	-1.47637	0.434893	-3.3948	0.000686795	0.00198142	CKLF
ENSG00000186638.16	33.9841	-1.47452	0.26633	-5.53646	3.08649538704464e-8	1.83578794133391e-7	KIF24
ENSG00000185567.6	17.0467	-1.47423	0.424629	-3.47182	0.000516949	0.00153346	AHNAK2
ENSG00000161277.10	52.0005	-1.47418	0.274957	-5.36148	8.25411819077752e-8	4.63711330060456e-7	THAP8
ENSG00000214114.8	217.051	-1.47397	0.225486	-6.53683	6.2837397788573e-11	5.34003986385543e-10	MYCBP
ENSG00000162522.10	231.358	-1.47291	0.325195	-4.52929	5.91812e-06	2.52119e-05	KIAA1522
ENSG00000149150.8	45.9915	-1.47277	0.202087	-7.28779	3.15092084353914e-13	3.51506533259532e-12	SLC43A1
ENSG00000269970.1	26.4503	-1.47223	0.335622	-4.38656	1.1516e-05	4.67223e-05	RP11-498E2.9
ENSG00000104763.18	7915.33	-1.46993	0.23801	-6.17592	6.57802082269569e-10	4.95389268932704e-9	ASAH1
ENSG00000114378.16	9.47598	-1.46965	0.420289	-3.49676	0.000470949	0.00140821	HYAL1
ENSG00000167716.18	370.738	-1.46943	0.342467	-4.29072	1.78093e-05	6.9683e-05	WDR81
ENSG00000111843.13	354.171	-1.46888	0.25877	-5.67641	1.3755127959902e-8	8.59891999321871e-8	TMEM14C
ENSG00000196511.14	109.977	-1.46756	0.259493	-5.65548	1.55411728610614e-8	9.62379798679314e-8	TPK1
ENSG00000267529.3	7.80154	-1.46747	0.45395	-3.23267	0.0012264	0.00332814	RP11-53B2.1
ENSG00000140526.17	3785.64	-1.46707	0.181236	-8.0948	5.73602894683819e-16	8.46476933611644e-15	ABHD2
ENSG00000139668.8	902.177	-1.46677	0.189299	-7.74839	9.30674672396521e-15	1.22081305947457e-13	WDFY2
ENSG00000203880.11	178.891	-1.46641	0.302007	-4.85555	1.20051e-06	5.71688e-06	PCMTD2
ENSG00000247903.1	29.0057	-1.46514	0.397911	-3.68208	0.000231339	0.000739438	RP11-421F16.3
ENSG00000259319.1	36.6262	-1.46429	0.311808	-4.69612	2.65151e-06	1.198e-05	RP11-293M10.6
ENSG00000155846.16	43.4107	-1.46391	0.366168	-3.99791	6.39032e-05	0.000227473	PPARGC1B
ENSG00000138463.8	788.39	-1.46384	0.261725	-5.59303	2.23135349584501e-8	1.34619525245649e-7	DIRC2
ENSG00000151498.11	367.164	-1.46383	0.179885	-8.13762	4.0310903018001e-16	6.01365380477634e-15	ACAD8
ENSG00000078699.21	729.586	-1.46375	0.155358	-9.42174	4.43662349284747e-21	1.02686870969855e-19	CBFA2T2
ENSG00000068305.17	4820.22	-1.46248	0.175139	-8.35035	6.80588791064612e-17	1.08988795764984e-15	MEF2A
ENSG00000122386.10	34.3024	-1.46246	0.292971	-4.99184	5.98075847034454e-7	2.97858e-06	ZNF205
ENSG00000262877.4	26.9893	-1.46156	0.402432	-3.63182	0.00028143	0.000884049	RP11-1055B8.4
ENSG00000213463.4	237.045	-1.45952	0.318181	-4.58707	4.49507e-06	1.95195e-05	SYNJ2BP
ENSG00000115232.13	1080.41	-1.4576	0.282834	-5.15354	2.55613571175438e-7	1.34443e-06	ITGA4
ENSG00000110811.19	8.26655	-1.45698	0.512154	-2.8448	0.00444393	0.0105612	P3H3
ENSG00000213988.10	3.34212	-1.45674	0.640585	-2.27408	0.022961	0.0451083	ZNF90
ENSG00000138835.22	177.656	-1.4564	0.327825	-4.44263	8.88678e-06	3.66228e-05	RGS3
ENSG00000186376.14	333.071	-1.45615	0.201901	-7.21219	5.50601861573493e-13	5.97182851845408e-12	ZNF75D
ENSG00000122986.13	377.66	-1.45511	0.229162	-6.34968	2.1576748086128e-10	1.73141533541985e-9	HVCN1
ENSG00000235560.3	11.1043	-1.45455	0.37434	-3.88565	0.000102058	0.00034964	AC002310.12
ENSG00000167487.11	421.65	-1.4539	0.362029	-4.01598	5.91992e-05	0.000211739	KLHL26
ENSG00000168874.12	26.1739	-1.45365	0.548396	-2.65073	0.00803187	0.0178064	ATOH8
ENSG00000115590.13	631.861	-1.45354	0.446839	-3.25293	0.00114221	0.00312186	IL1R2
ENSG00000188921.13	246.527	-1.45222	0.270369	-5.37123	7.82013225413441e-8	4.4159797071695e-7	HACD4
ENSG00000157045.8	324.759	-1.45182	0.248403	-5.84459	5.07816538241594e-9	3.40272331259476e-8	NTAN1
ENSG00000100234.11	49.3513	-1.45	0.493218	-2.93987	0.0032835	0.00804211	TIMP3
ENSG00000141034.9	362.73	-1.44905	0.15981	-9.06733	1.21967649388335e-19	2.49562235219774e-18	GID4
ENSG00000188452.13	244.659	-1.44805	0.387032	-3.74142	0.000182985	0.000596737	CERKL
ENSG00000100523.14	993.998	-1.44793	0.339568	-4.26403	2.00773e-05	7.78518e-05	DDHD1
ENSG00000139625.12	65.8103	-1.4479	0.233758	-6.19404	5.86420604403528e-10	4.44487857656439e-9	MAP3K12
ENSG00000152270.8	958.612	-1.44768	0.336736	-4.29915	1.71454e-05	6.72941e-05	PDE3B
ENSG00000122970.15	39.726	-1.44761	0.278278	-5.20201	1.97146199606207e-7	1.05586e-06	IFT81
ENSG00000116990.10	548.732	-1.44577	0.27195	-5.31632	1.05885968462205e-7	5.87817571875773e-7	MYCL
ENSG00000171155.7	316.655	-1.44554	0.245799	-5.88096	4.07900875168218e-9	2.76940561088559e-8	C1GALT1C1
ENSG00000160446.18	326.366	-1.44545	0.288459	-5.01094	5.41652085865101e-7	2.71322e-06	ZDHHC12
ENSG00000184635.14	80.926	-1.44543	0.226461	-6.38267	1.74031696556053e-10	1.40821505941067e-9	ZNF93
ENSG00000169255.13	32.9778	-1.44484	0.382146	-3.78087	0.000156284	0.000516333	B3GALNT1
ENSG00000167674.14	514.405	-1.44436	0.192466	-7.50452	6.16533478654239e-14	7.35804682524804e-13	CTB-50L17.10
ENSG00000184867.13	96.3574	-1.44422	0.363704	-3.97087	7.16098e-05	0.000252713	ARMCX2
ENSG00000130598.15	72.0748	-1.44389	0.285138	-5.06383	4.10914297121601e-7	2.09869e-06	TNNI2
ENSG00000088280.18	4.84403	-1.44325	0.545164	-2.64736	0.00811219	0.0179579	ASAP3
ENSG00000269825.1	64.9441	-1.44253	0.266866	-5.40545	6.46453048151781e-8	3.6847150122163e-7	CTD-3099C6.9
ENSG00000255197.5	885.497	-1.44212	0.337231	-4.27636	1.89973e-05	7.39085e-05	RP11-750H9.5
ENSG00000165406.15	155.946	-1.44194	0.167317	-8.61802	6.81195697044104e-18	1.20587069994539e-16	MARCH8
ENSG00000125520.13	342.46	-1.44113	0.302784	-4.75958	1.93999e-06	8.95505e-06	SLC2A4RG
ENSG00000122707.11	85.8151	-1.43859	0.186945	-7.69522	1.41247143179958e-14	1.81650910625636e-13	RECK
ENSG00000280198.1	9.04366	-1.43846	0.406486	-3.53877	0.000402	0.0012239	RP11-384M20.1
ENSG00000182511.11	697.212	-1.43833	0.310693	-4.62943	3.66677e-06	1.61405e-05	FES
ENSG00000138629.15	485.666	-1.43829	0.220206	-6.53158	6.50796236447759e-11	5.52772579715721e-10	UBL7
ENSG00000166997.7	36.0533	-1.43796	0.26773	-5.37096	7.83191240454134e-8	4.42111051112911e-7	CNPY4
ENSG00000156970.12	9.05289	-1.43663	0.400391	-3.58808	0.000333128	0.00103406	BUB1B
ENSG00000198722.14	77.4722	-1.43579	0.20259	-7.08718	1.36873029550547e-12	1.40820464885547e-11	UNC13B
ENSG00000157150.4	11.4808	-1.43575	0.454157	-3.16135	0.00157038	0.00415509	TIMP4
ENSG00000164086.9	202.339	-1.43562	0.314284	-4.56791	4.926e-06	2.1267e-05	DUSP7
ENSG00000105875.13	709.992	-1.43523	0.179482	-7.99648	1.28025671603053e-15	1.83164888492249e-14	WDR91
ENSG00000171962.17	11.058	-1.43466	0.411305	-3.48806	0.000486541	0.00145087	DRC3
ENSG00000083457.11	961.853	-1.43409	0.24217	-5.92184	3.18364846918787e-9	2.1951122428308e-8	ITGAE
ENSG00000198324.13	271.311	-1.43345	0.405891	-3.53162	0.000413023	0.00125397	FAM109A
ENSG00000107554.16	1365.39	-1.43253	0.288879	-4.95891	7.08911942441526e-7	3.48823e-06	DNMBP
ENSG00000106077.18	102.031	-1.4318	0.23998	-5.96635	2.42615743181584e-9	1.70069386826561e-8	ABHD11
ENSG00000087586.17	80.4909	-1.43152	0.312688	-4.5781	4.69207e-06	2.03212e-05	AURKA
ENSG00000177666.16	2160.52	-1.43119	0.402582	-3.55504	0.000377923	0.00115855	PNPLA2
ENSG00000158023.9	23.3208	-1.43059	0.342842	-4.17275	3.00939e-05	0.000113605	WDR66
ENSG00000215447.7	54.2782	-1.4303	0.234233	-6.10632	1.01951499114761e-9	7.50235022633732e-9	BX322557.10
ENSG00000173548.8	281.651	-1.43	0.287411	-4.97546	6.50922682916332e-7	3.22416e-06	SNX33
ENSG00000067191.15	43.9051	-1.42801	0.282875	-5.04822	4.45948733408956e-7	2.26634e-06	CACNB1
ENSG00000100324.13	347.848	-1.42633	0.207392	-6.87748	6.09221494212274e-12	5.83274487749324e-11	TAB1
ENSG00000082269.16	681.165	-1.42607	0.307526	-4.63722	3.53121e-06	1.55982e-05	FAM135A
ENSG00000237651.6	42.3592	-1.426	0.45869	-3.10885	0.0018782	0.00486907	C2orf74
ENSG00000270605.1	17.4052	-1.42589	0.443618	-3.21424	0.00130792	0.00352186	RP5-1092A3.4
ENSG00000169087.10	574.355	-1.42552	0.192277	-7.41391	1.22629835873326e-13	1.42215943935072e-12	HSPBAP1
ENSG00000158773.14	2630.71	-1.42541	0.170435	-8.36336	6.09567275195119e-17	9.80686175093324e-16	USF1
ENSG00000158717.10	1180.82	-1.42447	0.255267	-5.58029	2.40114361943928e-8	1.44491260707732e-7	RNF166
ENSG00000110665.11	228.56	-1.42439	0.318482	-4.47244	7.73318e-06	3.22003e-05	C11orf21
ENSG00000100605.16	444.038	-1.424	0.282384	-5.04277	4.58837088713052e-7	2.32608e-06	ITPK1
ENSG00000143499.13	169.121	-1.42257	0.231509	-6.1448	8.0066156479625e-10	5.97492327344541e-9	SMYD2
ENSG00000164081.12	258.462	-1.42247	0.18486	-7.69486	1.41645187036529e-14	1.82020165956886e-13	TEX264
ENSG00000163513.17	7067.99	-1.42238	0.184521	-7.7085	1.27303845123396e-14	1.64752058239348e-13	TGFBR2
ENSG00000164237.8	6.94142	-1.42177	0.522908	-2.71897	0.00654846	0.0148754	CMBL
ENSG00000174123.10	33.8091	-1.4208	0.415744	-3.41748	0.000632043	0.00183767	TLR10
ENSG00000137171.14	239.924	-1.41995	0.205672	-6.90394	5.05785661216461e-12	4.8909503244326e-11	KLC4
ENSG00000100106.19	2176.92	-1.41993	0.209675	-6.77204	1.26976135491567e-11	1.17522751461738e-10	TRIOBP
ENSG00000050767.15	94.2514	-1.41961	0.353704	-4.01355	5.98134e-05	0.000213802	COL23A1
ENSG00000173068.17	51.4186	-1.41891	0.41464	-3.42204	0.00062153	0.00180967	BNC2
ENSG00000186047.9	160.434	-1.41827	0.322941	-4.39174	1.1245e-05	4.5721e-05	DLEU7
ENSG00000162639.15	189.031	-1.41746	0.214439	-6.61011	3.84046646116481e-11	3.36656274720697e-10	HENMT1
ENSG00000273691.1	51.5507	-1.41632	0.308139	-4.59637	4.29923e-06	1.87235e-05	RP11-617F23.2
ENSG00000008853.16	82.4646	-1.41618	0.196079	-7.2225	5.10416034509615e-13	5.58023126335962e-12	RHOBTB2
ENSG00000074181.8	572.223	-1.41613	0.542163	-2.61201	0.00900127	0.0197079	NOTCH3
ENSG00000128383.12	3445.26	-1.41526	0.506627	-2.7935	0.00521411	0.0121264	APOBEC3A
ENSG00000168301.12	148.886	-1.41517	0.228701	-6.18786	6.09871075694699e-10	4.61622894471864e-9	KCTD6
ENSG00000131061.13	128.81	-1.41358	0.301918	-4.68199	2.84102e-06	1.27554e-05	ZNF341
ENSG00000064115.10	224.136	-1.41338	0.245487	-5.75747	8.53824652183832e-9	5.51841770080216e-8	TM7SF3
ENSG00000115306.15	2327.38	-1.41176	0.30589	-4.61526	3.92598e-06	1.7203e-05	SPTBN1
ENSG00000112640.14	687.472	-1.40987	0.179661	-7.8474	4.24751872150044e-15	5.7988171563912e-14	PPP2R5D
ENSG00000153406.13	29.119	-1.40971	0.365305	-3.85899	0.000113858	0.000386434	NMRAL1
ENSG00000163683.11	752.924	-1.40968	0.231291	-6.09484	1.09547852581861e-9	8.03612096946065e-9	SMIM14
ENSG00000175899.14	295.307	-1.409	0.234308	-6.01345	1.81615502323216e-9	1.29297630938133e-8	A2M
ENSG00000124374.8	31.9434	-1.40779	0.417945	-3.36837	0.000756136	0.00215832	PAIP2B
ENSG00000162065.12	96.7132	-1.40719	0.284131	-4.95262	7.32225725529483e-7	3.5911e-06	TBC1D24
ENSG00000128829.11	632.338	-1.40699	0.141196	-9.9648	2.17311264045463e-23	6.00349805216505e-22	EIF2AK4
ENSG00000134744.13	945.681	-1.40676	0.238499	-5.89838	3.67081833334818e-9	2.50678854973965e-8	ZCCHC11
ENSG00000172340.14	109.389	-1.40674	0.239265	-5.87939	4.11770142554069e-9	2.79336421633413e-8	SUCLG2
ENSG00000204301.6	9.67378	-1.4059	0.401142	-3.50475	0.000457029	0.00137234	NOTCH4
ENSG00000060749.14	892.107	-1.4059	0.254938	-5.51468	3.49408031417328e-8	2.06103012061767e-7	QSER1
ENSG00000248712.7	14.661	-1.4058	0.378985	-3.70939	0.00020776	0.000670409	CCDC153
ENSG00000188747.8	24.7583	-1.40514	0.327466	-4.29094	1.77916e-05	6.96471e-05	NOXA1
ENSG00000108468.14	404.464	-1.40432	0.218992	-6.41263	1.43034521956633e-10	1.16659866069003e-9	CBX1
ENSG00000127903.13	5.49767	-1.40426	0.595441	-2.35836	0.0183558	0.0370686	ZNF835
ENSG00000170085.17	192.138	-1.40421	0.223161	-6.29235	3.12685887721548e-10	2.45981563639051e-9	SIMC1
ENSG00000186300.11	176.584	-1.40378	0.23647	-5.9364	2.91340884250802e-9	2.01981576280341e-8	ZNF555
ENSG00000238105.7	9.72285	-1.40361	0.473076	-2.96698	0.00300736	0.00745254	GOLGA2P5
ENSG00000270175.1	5.15331	-1.40346	0.497157	-2.82297	0.0047581	0.0112136	RP11-793H13.11
ENSG00000085265.10	20062	-1.40342	0.301634	-4.65273	3.27566e-06	1.45544e-05	FCN1
ENSG00000068024.16	449.085	-1.40302	0.177059	-7.92403	2.2993958670377e-15	3.20314823243537e-14	HDAC4
ENSG00000261794.1	5.31018	-1.40241	0.592354	-2.36751	0.0179082	0.036312	GOLGA8H
ENSG00000003147.17	29.4873	-1.4015	0.2993	-4.6826	2.83265e-06	1.27283e-05	ICA1
ENSG00000233276.3	20091.6	-1.40086	0.321617	-4.35569	1.32651e-05	5.31966e-05	GPX1
ENSG00000051128.18	2367.06	-1.40006	0.312335	-4.48257	7.375e-06	3.08577e-05	HOMER3
ENSG00000080819.6	284.952	-1.39913	0.245839	-5.69124	1.2612374448263e-8	7.91468698646253e-8	CPOX
ENSG00000120693.13	7.26911	-1.3987	0.546044	-2.56152	0.0104215	0.0224579	SMAD9
ENSG00000149573.8	47.6734	-1.39791	0.287459	-4.863	1.15621e-06	5.52518e-06	MPZL2
ENSG00000174891.12	346.27	-1.39656	0.208345	-6.70314	2.03986673374185e-11	1.85247443833446e-10	RSRC1
ENSG00000081870.11	178.53	-1.39654	0.323239	-4.32047	1.55694e-05	6.15647e-05	HSPB11
ENSG00000023892.10	870.443	-1.39641	0.209774	-6.65673	2.79984984393736e-11	2.49568364687735e-10	DEF6
ENSG00000130475.14	199.099	-1.39615	0.31254	-4.4671	7.92865e-06	3.29181e-05	FCHO1
ENSG00000013523.9	494.672	-1.396	0.169971	-8.21315	2.15452148206519e-16	3.28890209494789e-15	ANGEL1
ENSG00000101307.15	1249.61	-1.39531	0.396675	-3.51751	0.000435619	0.00131382	SIRPB1
ENSG00000157600.11	4209.61	-1.39417	0.152241	-9.15766	5.30355157762061e-20	1.12588979804339e-18	TMEM164
ENSG00000197992.6	42.4649	-1.39389	0.536938	-2.596	0.00943167	0.0205707	CLEC9A
ENSG00000173198.5	169.925	-1.39329	0.358214	-3.88954	0.000100434	0.000344434	CYSLTR1
ENSG00000169598.15	101.723	-1.39262	0.199436	-6.98276	2.89440443029263e-12	2.88211023671736e-11	DFFB
ENSG00000276952.1	11.4682	-1.3922	0.432636	-3.21794	0.00129117	0.00348316	RP5-965G21.6
ENSG00000176454.13	56.016	-1.39149	0.207126	-6.71808	1.84140372789186e-11	1.67781427955055e-10	LPCAT4
ENSG00000280153.1	91.2096	-1.39122	0.430623	-3.2307	0.00123486	0.00334888	RP11-876N24.3
ENSG00000256576.2	15.0545	-1.39118	0.433415	-3.20982	0.0013282	0.00357074	RP13-977J11.2
ENSG00000088992.17	102.35	-1.38936	0.357197	-3.88963	0.000100399	0.000344387	TESC
ENSG00000006704.10	54.4596	-1.38936	0.353674	-3.92837	8.55238e-05	0.000297608	GTF2IRD1
ENSG00000267321.2	58.0511	-1.38918	0.207969	-6.67973	2.39386108952897e-11	2.15842090544893e-10	LINC02001
ENSG00000224934.2	7.73691	-1.38876	0.488454	-2.84317	0.00446678	0.0106093	RP11-441O15.3
ENSG00000273447.1	7.96844	-1.38765	0.520975	-2.66356	0.00773175	0.0172248	AC004067.5
ENSG00000198382.8	520.122	-1.38743	0.173148	-8.01301	1.11933983027342e-15	1.61267485643431e-14	UVRAG
ENSG00000247746.4	11.9029	-1.38708	0.355315	-3.90381	9.46911e-05	0.000326172	USP51
ENSG00000099785.10	1156.35	-1.38617	0.390035	-3.55398	0.000379451	0.00116237	MARCH2
ENSG00000224003.1	20.8346	-1.38525	0.372224	-3.72156	0.000197998	0.000640985	YES1P1
ENSG00000140995.16	1245.05	-1.38393	0.222775	-6.21223	5.22370647818642e-10	3.99445588569614e-9	DEF8
ENSG00000163521.15	361.463	-1.3834	0.34121	-4.05441	5.02617e-05	0.000181913	GLB1L
ENSG00000173171.14	104.791	-1.3823	0.237648	-5.81658	6.00621702565161e-9	3.97587823279318e-8	MTX1
ENSG00000133059.16	718.524	-1.3819	0.175236	-7.88591	3.12249601167701e-15	4.30228039896051e-14	DSTYK
ENSG00000108312.14	2466.66	-1.38188	0.121768	-11.3485	7.54860191699607e-30	3.27705178460067e-28	UBTF
ENSG00000105327.17	262.62	-1.38125	0.271431	-5.08875	3.6043663528097e-7	1.85474e-06	BBC3
ENSG00000271971.1	6.98747	-1.38111	0.571187	-2.41796	0.0156078	0.0321239	CTD-2006H14.2
ENSG00000267648.1	60.4394	-1.38107	0.308898	-4.47095	7.78741e-06	3.23932e-05	RP11-686D22.3
ENSG00000165886.4	438.34	-1.38081	0.344722	-4.00557	6.18676e-05	0.000220788	UBTD1
ENSG00000070501.11	343.691	-1.38062	0.185177	-7.45567	8.94108219144098e-14	1.04429294492204e-12	POLB
ENSG00000204104.11	104.902	-1.38043	0.213296	-6.4719	9.67758385675686e-11	8.03283515879515e-10	TRAF3IP1
ENSG00000102893.15	1677.07	-1.37962	0.201745	-6.83844	8.00582485668667e-12	7.57207987886042e-11	PHKB
ENSG00000143376.12	1790.63	-1.37933	0.147041	-9.3806	6.55968376271443e-21	1.4888576839024e-19	SNX27
ENSG00000164877.18	394.041	-1.3791	0.332081	-4.15292	3.28259e-05	0.000122845	MICALL2
ENSG00000134698.10	2779.73	-1.37892	0.179255	-7.69251	1.44278402378899e-14	1.85114040894271e-13	AGO4
ENSG00000124067.16	623.384	-1.37819	0.226207	-6.0926	1.11088917970238e-9	8.13825510665898e-9	SLC12A4
ENSG00000005238.19	4031.03	-1.37809	0.301089	-4.57702	4.71646e-06	2.04106e-05	FAM214B
ENSG00000197417.7	139.129	-1.37676	0.250864	-5.48809	4.06301624725759e-8	2.37443364022426e-7	SHPK
ENSG00000172469.15	152.125	-1.37651	0.344126	-4.00002	6.33372e-05	0.000225703	MANEA
ENSG00000109084.13	104.582	-1.37622	0.271636	-5.06642	4.05369888042571e-7	2.07231e-06	TMEM97
ENSG00000102007.10	6600.95	-1.37596	0.344812	-3.99048	6.59407e-05	0.000234167	PLP2
ENSG00000110077.14	795.435	-1.37592	0.266523	-5.1625	2.43673076508313e-7	1.28492e-06	MS4A6A
ENSG00000108819.10	5559.34	-1.37584	0.240016	-5.73226	9.90988842297726e-9	6.34001048815036e-8	PPP1R9B
ENSG00000168454.11	5.47288	-1.37501	0.502698	-2.73526	0.0062331	0.0142359	TXNDC2
ENSG00000170310.14	125.087	-1.37444	0.215996	-6.36328	1.97495362971841e-10	1.58945507914071e-9	STX8
ENSG00000137831.14	20.9641	-1.37398	0.510398	-2.69199	0.00710273	0.0159928	UACA
ENSG00000160299.16	613.738	-1.37389	0.263322	-5.21751	1.81341210718371e-7	9.75995168215307e-7	PCNT
ENSG00000162542.13	124.58	-1.37373	0.194604	-7.0591	1.67578655469381e-12	1.70699300822629e-11	TMCO4
ENSG00000244242.1	165.873	-1.37339	0.332877	-4.12581	3.6944e-05	0.000136635	IFITM10
ENSG00000124613.8	7.61975	-1.37308	0.472652	-2.90506	0.00367186	0.00889639	ZNF391
ENSG00000106034.17	50.4404	-1.37266	0.452239	-3.03525	0.00240337	0.00607974	CPED1
ENSG00000175482.8	2337.06	-1.37248	0.274731	-4.99572	5.86159256171588e-7	2.92278e-06	POLD4
ENSG00000267547.1	22.2372	-1.37137	0.35703	-3.84105	0.000122508	0.000412975	RP11-686D22.4
ENSG00000168546.10	11.0238	-1.37053	0.447676	-3.06143	0.00220283	0.00562183	GFRA2
ENSG00000150527.16	1128.93	-1.37043	0.181571	-7.54759	4.43384594152814e-14	5.36969829523814e-13	CTAGE5
ENSG00000229754.1	105.563	-1.36942	0.386528	-3.54287	0.000395795	0.00120747	CXCR2P1
ENSG00000128881.16	426.196	-1.36939	0.260578	-5.2552	1.47866930280388e-7	8.03741744253453e-7	TTBK2
ENSG00000132386.10	638.142	-1.36823	0.284451	-4.81008	1.50873e-06	7.09405e-06	SERPINF1
ENSG00000135778.11	182.004	-1.36796	0.197754	-6.91749	4.5970623548046e-12	4.47702037046549e-11	NTPCR
ENSG00000092036.18	427.991	-1.36792	0.245031	-5.58264	2.36895907935577e-8	1.42606817653075e-7	HAUS4
ENSG00000129007.14	348.667	-1.36789	0.248853	-5.49676	3.86832870881397e-8	2.26873745931513e-7	CALML4
ENSG00000175463.11	257.045	-1.36772	0.270781	-5.05103	4.39425351482531e-7	2.23457e-06	TBC1D10C
ENSG00000136840.18	652.584	-1.36754	0.359911	-3.79968	0.000144884	0.000482359	ST6GALNAC4
ENSG00000100365.14	1190.32	-1.36707	0.277507	-4.92624	8.38260548198603e-7	4.09157e-06	NCF4
ENSG00000070778.12	7.13306	-1.36641	0.470034	-2.90704	0.00364868	0.00884546	PTPN21
ENSG00000227986.1	12.2308	-1.36638	0.420195	-3.25178	0.00114685	0.00313403	TRIM60P18
ENSG00000047346.12	439.126	-1.36634	0.253125	-5.3979	6.74242278254168e-8	3.83777862856431e-7	FAM214A
ENSG00000198482.11	567.295	-1.36571	0.203249	-6.71938	1.82498760780766e-11	1.66378036911799e-10	ZNF808
ENSG00000158714.10	179.087	-1.36523	0.536271	-2.54578	0.0109034	0.0233796	SLAMF8
ENSG00000234420.7	111.865	-1.36516	0.395881	-3.4484	0.000563914	0.00166167	ZNF37BP
ENSG00000120696.8	82.4158	-1.36499	0.264248	-5.16555	2.39737805013208e-7	1.2658e-06	KBTBD7
ENSG00000241772.2	6.01105	-1.36495	0.479987	-2.84372	0.00445898	0.0105923	AC092620.2
ENSG00000099377.13	162.772	-1.36468	0.441885	-3.08831	0.00201298	0.00518166	HSD3B7
ENSG00000081177.18	113.128	-1.36398	0.228549	-5.968	2.40182578676539e-9	1.68868728195459e-8	EXD2
ENSG00000105519.15	80.9808	-1.36344	0.255728	-5.33159	9.73573728272006e-8	5.43228319651262e-7	CAPS
ENSG00000166734.18	1531.49	-1.36283	0.220039	-6.19356	5.88190970072935e-10	4.45623906689606e-9	CASC4
ENSG00000104660.17	861.797	-1.36256	0.246515	-5.52727	3.25258913854807e-8	1.92689486511097e-7	LEPROTL1
ENSG00000197355.10	1001.91	-1.36055	0.391948	-3.47126	0.000518026	0.00153638	UAP1L1
ENSG00000183773.15	18.6257	-1.3605	0.449834	-3.02446	0.00249079	0.0062796	AIFM3
ENSG00000198721.12	92.6061	-1.3604	0.230238	-5.90867	3.44877760881767e-9	2.36532919660851e-8	ECI2
ENSG00000251179.1	8.2112	-1.36005	0.493476	-2.75606	0.00585024	0.0134551	TMEM92-AS1
ENSG00000170667.14	40.1878	-1.35924	0.504332	-2.69513	0.00703614	0.015856	RASA4B
ENSG00000065057.7	9.4169	-1.3583	0.484666	-2.80254	0.00507015	0.0118385	NTHL1
ENSG00000279811.1	4.628	-1.3579	0.505179	-2.68797	0.00718886	0.0161646	RP11-862L9.2
ENSG00000122224.17	145.66	-1.3574	0.231319	-5.86808	4.4086391941783e-9	2.97229947314979e-8	LY9
ENSG00000163251.3	134.907	-1.35593	0.319363	-4.24573	2.17883e-05	8.40098e-05	FZD5
ENSG00000152457.17	374.34	-1.35566	0.187905	-7.21461	5.40869348275214e-13	5.87792450675249e-12	DCLRE1C
ENSG00000106392.10	742.496	-1.35561	0.326817	-4.14791	3.35526e-05	0.000125193	C1GALT1
ENSG00000144283.21	407.705	-1.35543	0.217194	-6.24063	4.35819160129e-10	3.36080470757373e-9	PKP4
ENSG00000168961.16	3607.79	-1.35452	0.260535	-5.19901	2.00355026084257e-7	1.072e-06	LGALS9
ENSG00000186354.10	36.3159	-1.35441	0.404768	-3.34613	0.000819475	0.00232175	C9orf47
ENSG00000063176.15	128.763	-1.35389	0.314932	-4.299	1.71572e-05	6.73244e-05	SPHK2
ENSG00000134030.13	448.301	-1.35327	0.228512	-5.92211	3.17829973213201e-9	2.19234546466105e-8	CTIF
ENSG00000165185.14	126.109	-1.35315	0.203355	-6.65413	2.84984549942616e-11	2.53749129927201e-10	KIAA1958
ENSG00000255517.6	16.7351	-1.35256	0.359165	-3.76585	0.000165982	0.000545406	CTD-3074O7.5
ENSG00000282826.1	72.4587	-1.35197	0.313838	-4.30785	1.64848e-05	6.49965e-05	FRG1CP
ENSG00000159023.19	3284.96	-1.35196	0.268045	-5.04378	4.56421365704799e-7	2.31455e-06	EPB41
ENSG00000167114.12	272.243	-1.35193	0.231569	-5.83814	5.27879315448705e-9	3.52707637073015e-8	SLC27A4
ENSG00000226822.2	105.937	-1.35162	0.364443	-3.70874	0.000208292	0.000671922	RP11-356N1.2
ENSG00000174132.8	92.2696	-1.35159	0.253525	-5.33118	9.75747189211506e-8	5.44255995070048e-7	FAM174A
ENSG00000265531.3	6.78861	-1.35151	0.605832	-2.23083	0.0256927	0.0497132	FCGR1CP
ENSG00000163154.5	606.429	-1.35146	0.218162	-6.19473	5.83858343836352e-10	4.42954943243391e-9	TNFAIP8L2
ENSG00000196227.10	214.575	-1.35099	0.281135	-4.80548	1.54379e-06	7.24438e-06	FAM217B
ENSG00000245105.2	5.98448	-1.35094	0.55232	-2.44594	0.0144477	0.0300034	A2M-AS1
ENSG00000112992.16	759.622	-1.35036	0.213018	-6.33919	2.30976292119092e-10	1.84623524290029e-9	NNT
ENSG00000089682.16	188.897	-1.35011	0.266885	-5.05875	4.22011217582377e-7	2.15135e-06	RBM41
ENSG00000189319.13	487.905	-1.34961	0.230881	-5.84547	5.05130645686682e-9	3.38749239710603e-8	FAM53B
ENSG00000136929.12	29.4735	-1.34882	0.497078	-2.7135	0.00665768	0.015088	HEMGN
ENSG00000130193.7	19.4317	-1.34853	0.329897	-4.08772	4.35625e-05	0.000159425	THEM6
ENSG00000270681.1	34.3767	-1.3484	0.424436	-3.17693	0.00148845	0.0039549	RP11-372K14.2
ENSG00000136828.18	40.8228	-1.34757	0.265751	-5.07079	3.96174267140314e-7	2.02783e-06	RALGPS1
ENSG00000261716.1	136.668	-1.3474	0.235097	-5.73127	9.96814260796134e-9	6.37231087637887e-8	RP11-196G18.22
ENSG00000140548.9	4021.62	-1.34577	0.318464	-4.22581	2.38082e-05	9.12195e-05	ZNF710
ENSG00000095383.19	1991.78	-1.34422	0.32176	-4.17773	2.94437e-05	0.000111253	TBC1D2
ENSG00000230002.2	9.11599	-1.34399	0.460374	-2.91935	0.00350758	0.0085349	ALMS1-IT1
ENSG00000246273.6	44.5995	-1.34386	0.368969	-3.6422	0.000270315	0.000852234	SBF2-AS1
ENSG00000163050.16	430.902	-1.3438	0.190196	-7.06535	1.60208874187957e-12	1.63802344263201e-11	COQ8A
ENSG00000121297.6	566.367	-1.34259	0.341024	-3.93693	8.25314e-05	0.000288047	TSHZ3
ENSG00000272505.1	6.59571	-1.3425	0.532045	-2.52328	0.0116264	0.0247682	RP11-981G7.6
ENSG00000180881.19	6.23497	-1.34141	0.586511	-2.2871	0.0221901	0.0437667	CAPS2
ENSG00000140854.12	220.42	-1.34061	0.251117	-5.33858	9.36770321766916e-8	5.23583139652421e-7	KATNB1
ENSG00000183496.5	155.027	-1.34021	0.252687	-5.30383	1.13398599833848e-7	6.26555900092067e-7	MEX3B
ENSG00000250474.2	9.27058	-1.34013	0.382808	-3.50079	0.000463883	0.00138962	WBP1LP2
ENSG00000170266.15	1808.74	-1.33969	0.208813	-6.41573	1.4014878375978e-10	1.14419977188955e-9	GLB1
ENSG00000198720.12	4.06329	-1.33855	0.579063	-2.31159	0.0208005	0.0412939	ANKRD13B
ENSG00000104973.16	1652.56	-1.33825	0.349438	-3.82972	0.00012829	0.000431314	MED25
ENSG00000125871.13	235.095	-1.33782	0.168185	-7.95447	1.7989514064678e-15	2.5405157125763e-14	MGME1
ENSG00000009950.15	52.3129	-1.33644	0.476618	-2.80401	0.00504719	0.0117967	MLXIPL
ENSG00000032444.15	3033.51	-1.33636	0.309514	-4.3176	1.57732e-05	6.23257e-05	PNPLA6
ENSG00000130695.14	484.498	-1.33332	0.169127	-7.88355	3.18210970679955e-15	4.38073995709569e-14	CEP85
ENSG00000116525.13	299.823	-1.33328	0.300168	-4.44177	8.9221e-06	3.67315e-05	TRIM62
ENSG00000132718.8	270.911	-1.33307	0.20315	-6.56199	5.3093353333087e-11	4.56875683374912e-10	SYT11
ENSG00000123836.14	338.256	-1.3319	0.268412	-4.96217	6.97106744113304e-7	3.43736e-06	PFKFB2
ENSG00000267348.2	6.5561	-1.33126	0.493638	-2.69683	0.00700031	0.0157882	CTB-179K24.3
ENSG00000122223.12	772.351	-1.33108	0.405583	-3.28188	0.00103116	0.00284871	CD244
ENSG00000116691.10	309.362	-1.33007	0.226579	-5.87024	4.35159611853785e-9	2.93625379544433e-8	MIIP
ENSG00000235944.7	12.1347	-1.32935	0.533165	-2.49332	0.0126554	0.0266524	ZNF815P
ENSG00000138030.12	7.00375	-1.3293	0.453129	-2.9336	0.00335055	0.00819994	KHK
ENSG00000175315.2	364.546	-1.32785	0.335693	-3.95557	7.63529e-05	0.000267896	CST6
ENSG00000255320.1	6.83126	-1.32745	0.48195	-2.75433	0.00588128	0.0135171	RP11-755F10.1
ENSG00000189403.14	2187.51	-1.32673	0.225785	-5.87606	4.20156602138607e-9	2.84555090428994e-8	HMGB1
ENSG00000272144.1	8.14271	-1.32656	0.513198	-2.58489	0.0097409	0.0211759	CTD-2035E11.5
ENSG00000100181.22	86.2364	-1.3261	0.268329	-4.94208	7.729310714102e-7	3.78169e-06	TPTEP1
ENSG00000239282.7	288.068	-1.32509	0.32093	-4.12889	3.64514e-05	0.000135057	GATSL3
ENSG00000197582.5	14.4427	-1.32435	0.430242	-3.07814	0.00208295	0.00534666	GPX1P1
ENSG00000072042.12	1742.27	-1.32429	0.171218	-7.7345	1.03809141507732e-14	1.35496740230095e-13	RDH11
ENSG00000131788.15	334.412	-1.32396	0.208332	-6.35505	2.08362554836934e-10	1.67281287909691e-9	PIAS3
ENSG00000080546.13	368.514	-1.32353	0.183402	-7.21659	5.33085299021592e-13	5.80687285612767e-12	SESN1
ENSG00000164808.16	434.323	-1.32284	0.243497	-5.43266	5.55195156951465e-8	3.19115675151438e-7	SPIDR
ENSG00000135905.18	10982.8	-1.3216	0.206382	-6.40365	1.51701670603993e-10	1.23667382742749e-9	DOCK10
ENSG00000141527.16	34.4042	-1.32153	0.258036	-5.1215	3.03107299118862e-7	1.57355e-06	CARD14
ENSG00000042980.12	1476.73	-1.32121	0.174311	-7.57964	3.46521292315984e-14	4.25629820876145e-13	ADAM28
ENSG00000161243.8	4.29952	-1.32073	0.516965	-2.55478	0.0106255	0.0228465	FBXO27
ENSG00000213918.10	392.57	-1.3204	0.208952	-6.31916	2.62986189839471e-10	2.08584020070842e-9	DNASE1
ENSG00000171703.16	153.416	-1.32001	0.27958	-4.72141	2.3422e-06	1.06795e-05	TCEA2
ENSG00000261770.1	11.5482	-1.32	0.475212	-2.77771	0.00547433	0.0126705	CTC-459F4.1
ENSG00000173585.15	10.7613	-1.31996	0.470071	-2.808	0.00498502	0.0116763	CCR9
ENSG00000179364.13	370.833	-1.3199	0.240138	-5.49642	3.87577208162327e-8	2.27229081312747e-7	PACS2
ENSG00000082781.11	284.996	-1.31947	0.352434	-3.74387	0.000181207	0.000591646	ITGB5
ENSG00000106948.16	4416.49	-1.31888	0.221829	-5.94549	2.75635668618605e-9	1.91904171490509e-8	AKNA
ENSG00000117625.13	617.429	-1.31875	0.171088	-7.70804	1.27763383063036e-14	1.65086387091686e-13	RCOR3
ENSG00000257285.5	9.23463	-1.31835	0.378096	-3.48682	0.000488792	0.00145624	RP11-298I3.1
ENSG00000136158.11	80.379	-1.31832	0.377901	-3.48854	0.000485668	0.00144853	SPRY2
ENSG00000077157.21	292.593	-1.31821	0.250004	-5.27275	1.34395739402367e-7	7.3563511794291e-7	PPP1R12B
ENSG00000183856.10	28.9034	-1.31802	0.562668	-2.34245	0.0191577	0.038456	IQGAP3
ENSG00000088256.8	133.508	-1.31802	0.27055	-4.87163	1.10681e-06	5.31072e-06	GNA11
ENSG00000151176.7	2588.21	-1.31791	0.368868	-3.57285	0.000353121	0.00109108	PLBD2
ENSG00000106991.13	34394.3	-1.3178	0.426986	-3.08629	0.00202671	0.00521289	ENG
ENSG00000145335.15	119.172	-1.31772	0.200297	-6.57887	4.7405172528802e-11	4.105112829539e-10	SNCA
ENSG00000137166.14	1832.03	-1.31736	0.414916	-3.17501	0.00149832	0.00397855	FOXP4
ENSG00000100300.17	1559.19	-1.31716	0.343019	-3.83991	0.000123079	0.000414729	TSPO
ENSG00000138617.14	92.6343	-1.31695	0.240706	-5.47118	4.47049761507688e-8	2.59868458602237e-7	PARP16
ENSG00000089177.18	84.7821	-1.31688	0.357164	-3.68705	0.000226867	0.000726416	KIF16B
ENSG00000164897.12	472.9	-1.31635	0.249568	-5.27452	1.33101976690908e-7	7.29039865653469e-7	TMUB1
ENSG00000120280.5	804.468	-1.31583	0.244478	-5.38221	7.35771694161586e-8	4.16632625990049e-7	CXorf21
ENSG00000138604.9	238.665	-1.31571	0.223056	-5.89856	3.66682729592331e-9	2.50510557560789e-8	GLCE
ENSG00000167552.13	883.341	-1.31567	0.252696	-5.20652	1.92418212807941e-7	1.03223e-06	TUBA1A
ENSG00000185669.5	369.756	-1.31512	0.368756	-3.56636	0.000361973	0.00111507	SNAI3
ENSG00000155926.13	3127.5	-1.31495	0.333005	-3.94873	7.8566e-05	0.000275073	SLA
ENSG00000215440.11	385.37	-1.31453	0.213211	-6.16538	7.03148487064544e-10	5.28327228604815e-9	NPEPL1
ENSG00000106799.12	4113.65	-1.31414	0.250436	-5.24739	1.54265024313435e-7	8.36026766507089e-7	TGFBR1
ENSG00000186350.9	10247.9	-1.31385	0.397035	-3.30915	0.000935788	0.00261072	RXRA
ENSG00000141556.20	471.135	-1.31345	0.266664	-4.92547	8.41565009787527e-7	4.10648e-06	TBCD
ENSG00000185513.14	37.8874	-1.31288	0.358708	-3.66002	0.000252196	0.000799873	L3MBTL1
ENSG00000250635.1	7.51299	-1.31167	0.442978	-2.96103	0.00306614	0.00758104	CXXC5-AS1
ENSG00000142611.16	13.0963	-1.31166	0.41443	-3.16498	0.00155094	0.00410632	PRDM16
ENSG00000173207.12	25.3561	-1.30998	0.233737	-5.6045	2.08851050269712e-8	1.26373367807005e-7	CKS1B
ENSG00000257093.6	453.392	-1.30928	0.194793	-6.72139	1.80004181877831e-11	1.64195031940812e-10	KIAA1147
ENSG00000143850.13	6.45925	-1.3092	0.489682	-2.67358	0.00750467	0.016785	PLEKHA6
ENSG00000009413.15	1563.68	-1.30868	0.267194	-4.89786	9.68858021810615e-7	4.68858e-06	REV3L
ENSG00000214425.7	10.7954	-1.30798	0.469195	-2.78771	0.00530813	0.0123275	LRRC37A4P
ENSG00000149260.15	5.8965	-1.3061	0.511407	-2.55393	0.0106515	0.0228934	CAPN5
ENSG00000206527.9	799.686	-1.30595	0.169976	-7.68316	1.55212687544612e-14	1.98832178189468e-13	HACD2
ENSG00000138964.16	2405.49	-1.30481	0.21393	-6.09925	1.06570180320058e-9	7.83169126310859e-9	PARVG
ENSG00000110025.12	498.619	-1.30477	0.240622	-5.42248	5.87787222676549e-8	3.3666974953306e-7	SNX15
ENSG00000187815.9	28.2513	-1.30423	0.41567	-3.13766	0.00170301	0.00445991	ZFP69
ENSG00000161618.9	571.938	-1.30382	0.314044	-4.1517	3.30019e-05	0.000123447	ALDH16A1
ENSG00000163961.4	954.269	-1.30248	0.203484	-6.40089	1.54472930494536e-10	1.25801528010687e-9	RNF168
ENSG00000056050.6	41.0845	-1.30204	0.328499	-3.96361	7.38251e-05	0.000259638	HPF1
ENSG00000171970.12	33.4319	-1.30138	0.250139	-5.20264	1.96478465073034e-7	1.05263e-06	ZNF57
ENSG00000010292.12	721.852	-1.30102	0.201146	-6.46803	9.92900813405313e-11	8.23319977159231e-10	NCAPD2
ENSG00000075239.13	229.3	-1.30101	0.195312	-6.66116	2.71667774008849e-11	2.43078962458299e-10	ACAT1
ENSG00000006062.14	2104.23	-1.30099	0.293076	-4.4391	9.03379e-06	3.71726e-05	MAP3K14
ENSG00000186642.15	188.794	-1.30099	0.31959	-4.0708	4.68512e-05	0.000170321	PDE2A
ENSG00000188643.10	11.2487	-1.30086	0.511034	-2.54555	0.0109105	0.0233919	S100A16
ENSG00000153936.16	750.919	-1.3007	0.25552	-5.0904	3.57303448215864e-7	1.83977e-06	HS2ST1
ENSG00000171988.18	4342.63	-1.30051	0.216476	-6.00763	1.88252791186832e-9	1.33906731832506e-8	JMJD1C
ENSG00000150907.7	407.793	-1.3003	0.179742	-7.23424	4.68152973250377e-13	5.14905515485167e-12	FOXO1
ENSG00000110090.12	3290.27	-1.30005	0.289077	-4.49723	6.88444e-06	2.89676e-05	CPT1A
ENSG00000110852.4	571.292	-1.30003	0.375142	-3.46543	0.000529394	0.00156727	CLEC2B
ENSG00000198736.11	690.083	-1.29987	0.292642	-4.44186	8.91854e-06	3.6726e-05	MSRB1
ENSG00000102078.15	92.5115	-1.29956	0.184112	-7.05852	1.68285439474576e-12	1.71312907058176e-11	SLC25A14
ENSG00000160932.10	234.666	-1.29914	0.466277	-2.7862	0.00533297	0.0123782	LY6E
ENSG00000101265.15	14922.5	-1.29879	0.214531	-6.0541	1.41208311369638e-9	1.02215632535323e-8	RASSF2
ENSG00000163093.11	9.87296	-1.29866	0.513704	-2.52803	0.0114704	0.0244708	BBS5
ENSG00000079616.12	164.09	-1.29801	0.186505	-6.95968	3.41052636627194e-12	3.37352246356374e-11	KIF22
ENSG00000020922.12	432.426	-1.29755	0.269096	-4.82187	1.42219e-06	6.70252e-06	MRE11
ENSG00000260526.1	8.89886	-1.29743	0.471646	-2.75086	0.00594382	0.0136436	RP11-73K9.2
ENSG00000105011.8	47.0866	-1.29624	0.371015	-3.49377	0.000476243	0.00142301	ASF1B
ENSG00000080503.22	1449.88	-1.29434	0.181604	-7.12725	1.02392354074879e-12	1.0757096865357e-11	SMARCA2
ENSG00000138413.13	361.32	-1.29373	0.212401	-6.09099	1.12211963262477e-9	8.21319499169155e-9	IDH1
ENSG00000125505.16	881.293	-1.29362	0.387959	-3.33443	0.000854735	0.00240835	MBOAT7
ENSG00000082212.12	3495.29	-1.29198	0.245063	-5.27205	1.34904750976153e-7	7.38175046188287e-7	ME2
ENSG00000149591.16	84.8121	-1.29177	0.33962	-3.80357	0.000142625	0.000475609	TAGLN
ENSG00000156869.12	52.8535	-1.29102	0.396289	-3.25777	0.00112291	0.00307476	FRRS1
ENSG00000099337.4	1196	-1.29042	0.174224	-7.4067	1.2948474613213e-13	1.49953753283575e-12	KCNK6
ENSG00000101400.5	29.1472	-1.29011	0.303393	-4.25229	2.11598e-05	8.17595e-05	SNTA1
ENSG00000116586.11	256.992	-1.28926	0.184623	-6.98319	2.88544113371331e-12	2.87667612419413e-11	LAMTOR2
ENSG00000263001.5	503.767	-1.28894	0.136846	-9.41889	4.55877342510162e-21	1.05217260064582e-19	GTF2I
ENSG00000010327.10	12171.9	-1.28885	0.363416	-3.54649	0.0003904	0.00119301	STAB1
ENSG00000100304.12	663.414	-1.28845	0.295816	-4.35558	1.32717e-05	5.321e-05	TTLL12
ENSG00000143167.11	24.0044	-1.28711	0.490682	-2.62311	0.00871316	0.0191538	GPA33
ENSG00000242861.1	9.46595	-1.28647	0.496481	-2.59118	0.00956484	0.0208334	RP11-285F7.2
ENSG00000198598.6	144.928	-1.28591	0.394322	-3.26107	0.00110991	0.0030422	MMP17
ENSG00000169957.9	493.41	-1.28521	0.276335	-4.65091	3.30467e-06	1.46567e-05	ZNF768
ENSG00000005448.16	24.0225	-1.28347	0.353559	-3.63014	0.000283268	0.000889311	WDR54
ENSG00000173218.14	51.5402	-1.28336	0.325803	-3.93907	8.17977e-05	0.000285778	VANGL1
ENSG00000279117.1	759.342	-1.28332	0.282126	-4.54874	5.39691e-06	2.30754e-05	CTD-2562J17.6
ENSG00000259330.2	2632.81	-1.28305	0.262963	-4.87919	1.0652e-06	5.11707e-06	INAFM2
ENSG00000165046.12	122.599	-1.28265	0.246067	-5.2126	1.86214876600685e-7	9.99930014730773e-7	LETM2
ENSG00000239521.7	84.159	-1.28163	0.269586	-4.75406	1.99368e-06	9.17451e-06	GATS
ENSG00000120318.15	2806.41	-1.28141	0.377842	-3.3914	0.000695357	0.0020019	ARAP3
ENSG00000125846.15	92.2515	-1.28104	0.21817	-5.87176	4.31179880038705e-9	2.91179499236014e-8	ZNF133
ENSG00000185340.15	309.981	-1.28074	0.391792	-3.26894	0.0010795	0.00297124	GAS2L1
ENSG00000268069.2	7.7006	-1.28008	0.446207	-2.8688	0.00412036	0.0098665	RP5-1057I20.4
ENSG00000103067.13	5.41668	-1.27941	0.531207	-2.4085	0.0160184	0.0328413	ESRP2
ENSG00000229106.1	23.2268	-1.27776	0.442213	-2.88947	0.00385891	0.00930153	BTBD6P1
ENSG00000127334.10	654.023	-1.2771	0.292467	-4.36664	1.26172e-05	5.08095e-05	DYRK2
ENSG00000124782.19	2597.24	-1.27665	0.320723	-3.98054	6.87589e-05	0.000243385	RREB1
ENSG00000104219.12	1142.16	-1.27597	0.187514	-6.80463	1.01306306649448e-11	9.4349403638901e-11	ZDHHC2
ENSG00000165140.9	873.689	-1.27503	0.356542	-3.57611	0.000348743	0.00107857	FBP1
ENSG00000158828.7	287.777	-1.2746	0.29361	-4.34112	1.4176e-05	5.65045e-05	PINK1
ENSG00000140455.16	2682.17	-1.27442	0.162776	-7.82928	4.90677543806444e-15	6.64357961539913e-14	USP3
ENSG00000010404.17	10543.2	-1.27439	0.178166	-7.15281	8.50205138781459e-13	9.01865955229718e-12	IDS
ENSG00000165792.17	285.596	-1.27401	0.177149	-7.19177	6.39586849071439e-13	6.88688989059207e-12	METTL17
ENSG00000122033.14	392.007	-1.2737	0.223503	-5.69882	1.20639995364639e-8	7.60478077134978e-8	MTIF3
ENSG00000196550.10	9.78569	-1.27332	0.438409	-2.90442	0.0036794	0.00891334	FAM72A
ENSG00000267049.1	10.6372	-1.27273	0.442934	-2.87341	0.00406062	0.00974477	AC002398.13
ENSG00000121691.4	956.656	-1.27256	0.293932	-4.32941	1.49506e-05	5.92895e-05	CAT
ENSG00000175322.11	14.748	-1.27113	0.394686	-3.2206	0.00127924	0.00345438	ZNF519
ENSG00000068001.13	256.681	-1.27101	0.306368	-4.14864	3.34452e-05	0.000124877	HYAL2
ENSG00000110079.16	289.404	-1.27088	0.438055	-2.9012	0.0037174	0.00900141	MS4A4A
ENSG00000168763.15	271.999	-1.27079	0.282776	-4.49399	6.98995e-06	2.9389e-05	CNNM3
ENSG00000216490.3	148919	-1.27019	0.319316	-3.97784	6.95439e-05	0.000245951	IFI30
ENSG00000130770.17	249.444	-1.26984	0.16971	-7.48241	7.29724335503314e-14	8.61494701122977e-13	ATPIF1
ENSG00000167065.13	643.882	-1.26909	0.250744	-5.06131	4.1638487981381e-7	2.12465e-06	DUSP18
ENSG00000149311.18	1407.03	-1.26881	0.372629	-3.40503	0.000661578	0.00191338	ATM
ENSG00000050130.17	711.878	-1.26868	0.291349	-4.35452	1.33359e-05	5.34413e-05	JKAMP
ENSG00000279369.1	135.708	-1.26831	0.273364	-4.63965	3.49004e-06	1.54329e-05	RP11-51F16.1
ENSG00000108175.16	14375.6	-1.26792	0.329978	-3.84245	0.000121811	0.000410961	ZMIZ1
ENSG00000112561.17	1572.61	-1.26639	0.33162	-3.81879	0.000134106	0.00044921	TFEB
ENSG00000164509.13	55.4163	-1.26631	0.402497	-3.14613	0.00165447	0.00434796	IL31RA
ENSG00000156804.7	55.4938	-1.26501	0.296002	-4.27365	1.923e-05	7.47607e-05	FBXO32
ENSG00000169258.6	25.1344	-1.26396	0.322094	-3.92419	8.70229e-05	0.000302296	GPRIN1
ENSG00000103942.12	666.08	-1.26341	0.288258	-4.3829	1.17108e-05	4.74974e-05	HOMER2
ENSG00000204310.12	214.462	-1.26326	0.374582	-3.37246	0.00074499	0.00212984	AGPAT1
ENSG00000164985.14	510.052	-1.26303	0.344792	-3.66316	0.000249118	0.000790874	PSIP1
ENSG00000164976.8	7.72082	-1.26294	0.419293	-3.01208	0.00259463	0.00651835	KIAA1161
ENSG00000162999.12	8.50157	-1.26287	0.547739	-2.30561	0.0211327	0.0418622	DUSP19
ENSG00000145949.9	19.73	-1.26223	0.386953	-3.26198	0.00110638	0.00303455	MYLK4
ENSG00000142303.13	57.2113	-1.26207	0.406415	-3.10537	0.00190038	0.00491881	ADAMTS10
ENSG00000186407.6	40436.3	-1.261	0.31377	-4.01887	5.84771e-05	0.000209339	CD300E
ENSG00000214212.8	1015.82	-1.2607	0.367771	-3.42795	0.000608157	0.00177514	C19orf38
ENSG00000279933.1	491.243	-1.26064	0.213572	-5.90265	3.57715147318452e-9	2.44791725083228e-8	RP4-671O14.5
ENSG00000143382.14	543.184	-1.2606	0.436989	-2.88473	0.00391743	0.00943011	ADAMTSL4
ENSG00000213398.7	49.9756	-1.26053	0.30797	-4.09303	4.2578e-05	0.000156345	LCAT
ENSG00000254837.2	10.3601	-1.26006	0.564371	-2.23269	0.0255696	0.04951	AP001372.2
ENSG00000076555.15	52.0684	-1.26004	0.360683	-3.49347	0.00047678	0.00142409	ACACB
ENSG00000129566.12	2474.93	-1.25922	0.283835	-4.43646	9.14501e-06	3.7602e-05	TEP1
ENSG00000083642.18	1360.45	-1.2584	0.190838	-6.59408	4.27911103719385e-11	3.72521019206107e-10	PDS5B
ENSG00000183134.4	193.777	-1.25834	0.404216	-3.11304	0.00185168	0.00480716	PTGDR2
ENSG00000164494.11	85.0966	-1.25744	0.218733	-5.74875	8.99063803627797e-9	5.7812057278731e-8	PDSS2
ENSG00000182165.17	8.18351	-1.25683	0.48088	-2.61361	0.00895907	0.0196365	TP53TG1
ENSG00000004766.15	420.351	-1.25584	0.28654	-4.38276	1.17187e-05	4.75145e-05	VPS50
ENSG00000265625.1	6.74199	-1.25556	0.49454	-2.53884	0.0111219	0.0238079	RP11-68I3.11
ENSG00000232229.5	12.2663	-1.255	0.509257	-2.46438	0.013725	0.0286404	LINC00865
ENSG00000160593.18	791.815	-1.2544	0.285927	-4.38712	1.14859e-05	4.66199e-05	JAML
ENSG00000133318.13	3700.22	-1.2542	0.17686	-7.0915	1.32661693799753e-12	1.3674487407374e-11	RTN3
ENSG00000103495.13	504.424	-1.2541	0.324883	-3.86014	0.000113321	0.000384693	MAZ
ENSG00000163535.17	96.9348	-1.254	0.361356	-3.47027	0.000519931	0.00154148	SGO2
ENSG00000169385.2	126.705	-1.25376	0.439126	-2.85513	0.00430192	0.0102489	RNASE2
ENSG00000163013.11	187.309	-1.25372	0.380706	-3.29315	0.000990701	0.00274851	FBXO41
ENSG00000160408.14	978.448	-1.25371	0.247594	-5.06357	4.11467370746225e-7	2.10021e-06	ST6GALNAC6
ENSG00000084731.14	71.7559	-1.25364	0.24062	-5.21003	1.88806664333403e-7	1.01352e-06	KIF3C
ENSG00000042753.11	1472.96	-1.25302	0.255088	-4.91213	9.00931091814009e-7	4.37793e-06	AP2S1
ENSG00000143878.9	1012.12	-1.25207	0.260172	-4.81247	1.49079e-06	7.01169e-06	RHOB
ENSG00000149548.14	37.5738	-1.25149	0.206223	-6.06861	1.29019631447668e-9	9.38480563854712e-9	CCDC15
ENSG00000176208.8	81.8766	-1.25112	0.261611	-4.78235	1.73256e-06	8.07251e-06	ATAD5
ENSG00000177483.11	6.05729	-1.25084	0.53676	-2.33036	0.0197873	0.039536	RBM44
ENSG00000223396.2	5.87162	-1.2506	0.482984	-2.58932	0.00961658	0.0209322	RP11-134G8.5
ENSG00000156113.22	26.291	-1.25055	0.536086	-2.33275	0.0196614	0.0393181	KCNMA1
ENSG00000168273.7	209.067	-1.24988	0.166805	-7.49308	6.72782268125324e-14	8.01187011606427e-13	SMIM4
ENSG00000146083.11	1308.02	-1.24961	0.356025	-3.50991	0.000448266	0.001348	RNF44
ENSG00000183826.16	642.744	-1.24832	0.14751	-8.46256	2.61562931288032e-17	4.38431838859715e-16	BTBD9
ENSG00000064999.13	595.203	-1.24753	0.159624	-7.81541	5.47849386438492e-15	7.39326351271025e-14	ANKS1A
ENSG00000141295.13	58.1616	-1.24742	0.27888	-4.47295	7.71469e-06	3.21396e-05	SCRN2
ENSG00000160007.18	1786.94	-1.24681	0.188665	-6.60859	3.8800331715254e-11	3.39943109155002e-10	ARHGAP35
ENSG00000198934.4	6.29447	-1.2468	0.471837	-2.64244	0.00823122	0.0181943	MAGEE1
ENSG00000164687.10	316.623	-1.24636	0.386743	-3.2227	0.00126988	0.0034325	FABP5
ENSG00000228223.2	145.663	-1.246	0.271541	-4.58862	4.46195e-06	1.93859e-05	HCG11
ENSG00000186951.16	767.768	-1.24584	0.174282	-7.14843	8.77778716533617e-13	9.29912765546588e-12	PPARA
ENSG00000176083.17	8.71291	-1.24571	0.486768	-2.55914	0.0104931	0.0225974	ZNF683
ENSG00000163516.13	273.8	-1.24532	0.17258	-7.21589	5.3583274411089e-13	5.83091202311651e-12	ANKZF1
ENSG00000180229.12	27.0378	-1.24501	0.440822	-2.82429	0.00473851	0.0111723	HERC2P3
ENSG00000166341.7	130.374	-1.24454	0.394014	-3.15861	0.00158522	0.00418761	DCHS1
ENSG00000137700.17	29.2653	-1.24428	0.278879	-4.46171	8.13096e-06	3.36772e-05	SLC37A4
ENSG00000188010.12	31.8749	-1.24338	0.325991	-3.81415	0.000136651	0.000456989	MORN2
ENSG00000233382.6	6.0372	-1.24312	0.493794	-2.51749	0.0118196	0.025119	NKAPP1
ENSG00000175662.17	780.467	-1.24288	0.329733	-3.76935	0.000163672	0.000538472	TOM1L2
ENSG00000161944.16	444.569	-1.24258	0.50697	-2.45098	0.0142467	0.0296197	ASGR2
ENSG00000275927.1	5.97027	-1.24103	0.501725	-2.47353	0.0133785	0.0280144	RP11-567P19.1
ENSG00000149639.14	1294.83	-1.2404	0.398935	-3.10928	0.00187542	0.00486341	SOGA1
ENSG00000165458.13	3579.77	-1.24013	0.319483	-3.88167	0.00010374	0.000354661	INPPL1
ENSG00000259291.2	228.747	-1.23992	0.353225	-3.5103	0.000447608	0.00134627	RP11-617F23.1
ENSG00000126216.13	660.91	-1.23985	0.169314	-7.32279	2.42861026285895e-13	2.75231315010465e-12	TUBGCP3
ENSG00000155719.16	23.7002	-1.23932	0.314798	-3.93687	8.25524e-05	0.000288047	OTOA
ENSG00000174915.11	120.618	-1.23915	0.246786	-5.02115	5.13635143749319e-7	2.58234e-06	PTDSS2
ENSG00000179820.15	2311.75	-1.23913	0.424293	-2.92045	0.00349524	0.0085074	MYADM
ENSG00000153029.14	2595.71	-1.2388	0.137822	-8.98842	2.50818188815588e-19	5.00112573324885e-18	MR1
ENSG00000198825.12	346.294	-1.23846	0.275153	-4.50099	6.76365e-06	2.85032e-05	INPP5F
ENSG00000180776.15	4060.73	-1.23807	0.238793	-5.1847	2.16358063852457e-7	1.15236e-06	ZDHHC20
ENSG00000196693.14	199.832	-1.23758	0.361621	-3.4223	0.000620936	0.00180826	ZNF33B
ENSG00000174684.6	9.2986	-1.23654	0.392903	-3.14719	0.00164847	0.00433377	B4GAT1
ENSG00000182095.14	6433.3	-1.23627	0.390885	-3.16274	0.00156293	0.0041374	TNRC18
ENSG00000125652.7	405.331	-1.23456	0.33682	-3.66535	0.000247003	0.000784919	ALKBH7
ENSG00000205302.6	2403.52	-1.23455	0.23846	-5.1772	2.25243259139956e-7	1.19581e-06	SNX2
ENSG00000172667.10	581.792	-1.23441	0.242851	-5.08297	3.71569548273299e-7	1.90784e-06	ZMAT3
ENSG00000225791.6	24.945	-1.23368	0.296208	-4.1649	3.11485e-05	0.000117021	TRAM2-AS1
ENSG00000196664.4	930.333	-1.23257	0.267014	-4.61611	3.91003e-06	1.71469e-05	TLR7
ENSG00000156110.13	1339.77	-1.23235	0.475794	-2.5901	0.00959485	0.0208905	ADK
ENSG00000114650.18	870.425	-1.23076	0.320332	-3.84215	0.000121959	0.000411376	SCAP
ENSG00000196659.9	32.0783	-1.23071	0.283931	-4.33456	1.4605e-05	5.8059e-05	TTC30B
ENSG00000101911.12	251.148	-1.22986	0.241883	-5.08451	3.68576210512213e-7	1.89366e-06	PRPS2
ENSG00000144746.6	4286.45	-1.2294	0.207502	-5.92477	3.1272614224854e-9	2.1597696884388e-8	ARL6IP5
ENSG00000272746.1	30.8035	-1.22892	0.253864	-4.84085	1.29287e-06	6.13534e-06	RP11-53B2.6
ENSG00000112414.14	44.947	-1.22828	0.485009	-2.53249	0.0113255	0.0242088	ADGRG6
ENSG00000112146.16	642.905	-1.22789	0.16291	-7.53723	4.80063598809105e-14	5.78827601503117e-13	FBXO9
ENSG00000213999.15	61.1124	-1.22744	0.320255	-3.83271	0.00012674	0.000426365	MEF2B
ENSG00000123933.16	744.117	-1.22737	0.21183	-5.79416	6.86655915804127e-9	4.50540726843092e-8	MXD4
ENSG00000112079.8	2684.85	-1.22602	0.160852	-7.62204	2.4970440520191e-14	3.12082961870781e-13	STK38
ENSG00000062370.16	13.8157	-1.22552	0.491157	-2.49518	0.0125894	0.026544	ZNF112
ENSG00000168159.11	866.888	-1.22547	0.274802	-4.45948	8.21594e-06	3.4012e-05	RNF187
ENSG00000125910.5	574.239	-1.22472	0.292456	-4.18772	2.8177e-05	0.000106761	S1PR4
ENSG00000270433.1	9.05873	-1.22446	0.429727	-2.8494	0.00438017	0.0104187	RP11-124D2.7
ENSG00000163611.11	120.925	-1.22419	0.233257	-5.24824	1.5355740115791e-7	8.32466783284208e-7	SPICE1
ENSG00000130816.14	3124.86	-1.22239	0.275176	-4.44222	8.90371e-06	3.66742e-05	DNMT1
ENSG00000243660.9	35.8927	-1.22211	0.220146	-5.55139	2.83412539066471e-8	1.69243077368297e-7	ZNF487
ENSG00000205544.3	101.351	-1.2219	0.257466	-4.74589	2.07593e-06	9.5316e-06	TMEM256
ENSG00000087076.8	11.6085	-1.22135	0.380431	-3.21043	0.00132539	0.00356492	HSD17B14
ENSG00000185989.10	4136.01	-1.22131	0.215203	-5.67515	1.38570853659336e-8	8.65276905840829e-8	RASA3
ENSG00000156515.21	6545.28	-1.22093	0.28047	-4.35318	1.34178e-05	5.37434e-05	HK1
ENSG00000135315.11	172.06	-1.21966	0.330075	-3.6951	0.000219803	0.000705449	CEP162
ENSG00000116127.17	327.784	-1.21955	0.236038	-5.16674	2.38207275838623e-7	1.25893e-06	ALMS1
ENSG00000182796.13	116.139	-1.21847	0.264387	-4.60866	4.05267e-06	1.77015e-05	TMEM198B
ENSG00000136169.16	610.499	-1.21817	0.318794	-3.8212	0.000132804	0.000445212	SETDB2
ENSG00000196187.11	605.413	-1.21781	0.216862	-5.61559	1.95888654123494e-8	1.19012692120197e-7	TMEM63A
ENSG00000152213.3	511.548	-1.21676	0.198863	-6.11855	9.4430523861824e-10	6.97391942651904e-9	ARL11
ENSG00000230177.1	9.94884	-1.21642	0.461076	-2.63821	0.00833439	0.0184074	RP5-1112D6.4
ENSG00000189159.15	769.408	-1.21635	0.194047	-6.26829	3.65025431816611e-10	2.83889447209032e-9	HN1
ENSG00000007968.6	32.5491	-1.21614	0.301931	-4.02788	5.62816e-05	0.000202052	E2F2
ENSG00000152133.14	306.174	-1.21571	0.291382	-4.17221	3.01655e-05	0.000113797	GPATCH11
ENSG00000110934.10	2480.17	-1.21568	0.171212	-7.10046	1.24341391616875e-12	1.29223700850723e-11	BIN2
ENSG00000175215.10	9258	-1.21505	0.200613	-6.05666	1.38973762937268e-9	1.00686951426073e-8	CTDSP2
ENSG00000137177.19	2458.15	-1.21476	0.171352	-7.08927	1.34820835163853e-12	1.3879610445664e-11	KIF13A
ENSG00000144228.8	1820.51	-1.21359	0.202764	-5.98526	2.16045624044815e-9	1.52617679318787e-8	SPOPL
ENSG00000145715.14	1595.41	-1.2133	0.219216	-5.5347	3.11754276209194e-8	1.85358249006988e-7	RASA1
ENSG00000101417.11	31.9169	-1.21296	0.272952	-4.44386	8.83597e-06	3.645e-05	PXMP4
ENSG00000258659.6	379.593	-1.21276	0.26784	-4.52791	5.95707e-06	2.53516e-05	TRIM34
ENSG00000276966.2	8.71034	-1.21236	0.438052	-2.76763	0.00564657	0.013036	HIST1H4E
ENSG00000128581.15	18.9318	-1.21143	0.364743	-3.32134	0.00089586	0.002513	IFT22
ENSG00000108961.13	15.973	-1.21112	0.353243	-3.42859	0.000606735	0.00177257	RANGRF
ENSG00000258947.6	12.5315	-1.21107	0.405609	-2.9858	0.00282834	0.00705043	TUBB3
ENSG00000279415.1	108.419	-1.2108	0.353867	-3.42164	0.000622449	0.00181203	RP11-1102P22.1
ENSG00000070540.12	308.978	-1.21074	0.310888	-3.89445	9.84204e-05	0.000338024	WIPI1
ENSG00000134986.13	126.535	-1.21074	0.214376	-5.64773	1.62579905604106e-8	1.00260663320683e-7	NREP
ENSG00000110011.13	472.493	-1.20974	0.256387	-4.71841	2.37692e-06	1.08288e-05	DNAJC4
ENSG00000125772.12	7662.61	-1.2093	0.229901	-5.26009	1.43984764414628e-7	7.84198467986741e-7	GPCPD1
ENSG00000088812.17	3524.13	-1.20805	0.161386	-7.48547	7.12937510190774e-14	8.43497083073584e-13	ATRN
ENSG00000111850.10	40.2092	-1.20796	0.312151	-3.86981	0.000108921	0.00037075	SMIM8
ENSG00000035403.17	1209.99	-1.20794	0.181412	-6.65854	2.76558960037843e-11	2.47185867876961e-10	VCL
ENSG00000174586.10	9.00039	-1.20769	0.420401	-2.8727	0.00406979	0.00976392	ZNF497
ENSG00000118655.4	361.545	-1.20765	0.221156	-5.46062	4.7447278884414e-8	2.74932855400153e-7	DCLRE1B
ENSG00000081148.11	7.30365	-1.20734	0.403006	-2.99583	0.002737	0.00684146	IMPG2
ENSG00000260461.1	14.2536	-1.20651	0.385381	-3.13068	0.00174399	0.00455716	RP11-541N10.3
ENSG00000148090.11	47.5726	-1.20596	0.330631	-3.64747	0.000264835	0.000837045	AUH
ENSG00000239636.1	9.50581	-1.2059	0.416447	-2.89569	0.00378328	0.00914473	RP4-728D4.2
ENSG00000276728.1	20.1267	-1.20589	0.332992	-3.62139	0.000293028	0.000917214	AC142472.6
ENSG00000272356.1	15.3677	-1.20542	0.391722	-3.07724	0.0020893	0.00536213	RP5-1112D6.8
ENSG00000215302.8	12.6018	-1.20479	0.310569	-3.87929	0.000104763	0.000357712	CTD-3092A11.1
ENSG00000238142.1	15.6485	-1.2045	0.342087	-3.52104	0.000429863	0.00129861	RP11-108M9.4
ENSG00000140474.12	337.282	-1.20447	0.276926	-4.34942	1.36496e-05	5.46053e-05	ULK3
ENSG00000057935.13	44.0991	-1.20422	0.227725	-5.28803	1.23637826894309e-7	6.80153114091721e-7	MTA3
ENSG00000280173.1	37.5602	-1.20408	0.308011	-3.90922	9.25955e-05	0.000319489	RP11-447D11.3
ENSG00000141232.4	429.659	-1.20383	0.18275	-6.58728	4.47944348784912e-11	3.89341459934343e-10	TOB1
ENSG00000119471.14	524.126	-1.20374	0.252231	-4.77239	1.82057e-06	8.46345e-06	HSDL2
ENSG00000015133.18	435.768	-1.20339	0.242756	-4.95719	7.15200204513234e-7	3.51496e-06	CCDC88C
ENSG00000015532.9	77.2393	-1.20271	0.192293	-6.2546	3.98543418732043e-10	3.08349717180237e-9	XYLT2
ENSG00000106009.15	816.65	-1.20263	0.360588	-3.3352	0.000852384	0.00240255	BRAT1
ENSG00000159363.17	729.397	-1.20182	0.370819	-3.24097	0.00119123	0.00324557	ATP13A2
ENSG00000107897.18	849.614	-1.2013	0.238288	-5.04139	4.6216900610875e-7	2.34225e-06	ACBD5
ENSG00000187187.13	43.1689	-1.20101	0.338238	-3.55078	0.000384089	0.00117613	ZNF546
ENSG00000205018.2	6.18646	-1.20039	0.533602	-2.2496	0.0244747	0.0477164	RP11-830F9.6
ENSG00000021574.11	1169.1	-1.19973	0.216878	-5.5318	3.16966788718425e-8	1.88048626278719e-7	SPAST
ENSG00000153113.23	5960.5	-1.1996	0.203388	-5.89807	3.67779271302787e-9	2.510506589883e-8	CAST
ENSG00000141933.9	79.3066	-1.19883	0.319776	-3.74895	0.000177576	0.000580597	TPGS1
ENSG00000111319.12	9.28955	-1.19879	0.441767	-2.71363	0.00665501	0.0150841	SCNN1A
ENSG00000137809.16	30.4942	-1.19869	0.404831	-2.96096	0.00306684	0.00758162	ITGA11
ENSG00000259363.5	9.40226	-1.19851	0.440924	-2.71818	0.00656413	0.0149069	CTD-2054N24.2
ENSG00000002834.17	10060.4	-1.19844	0.279287	-4.29106	1.77821e-05	6.96263e-05	LASP1
ENSG00000131944.9	39.9812	-1.19777	0.279967	-4.27827	1.8835e-05	7.33639e-05	FAAP24
ENSG00000177706.8	1387.55	-1.19761	0.354301	-3.38021	0.000724293	0.00207791	FAM20C
ENSG00000161395.13	97.7785	-1.19737	0.233304	-5.13222	2.8633742608395e-7	1.49405e-06	PGAP3
ENSG00000105223.19	2858.9	-1.19709	0.391754	-3.05571	0.00224529	0.00571775	PLD3
ENSG00000284543.1	15.8115	-1.19683	0.421092	-2.84221	0.00448018	0.0106335	LINC01226
ENSG00000163803.12	118.4	-1.19543	0.243361	-4.91217	9.00756614787667e-7	4.37793e-06	PLB1
ENSG00000105122.12	2028.26	-1.19525	0.305966	-3.90648	9.36491e-05	0.00032281	RASAL3
ENSG00000121064.12	1010.28	-1.19495	0.242402	-4.92962	8.23914795018675e-7	4.02394e-06	SCPEP1
ENSG00000226445.1	22.4857	-1.19366	0.395926	-3.01485	0.00257106	0.00646508	XXyac-YX65C7_A.2
ENSG00000154016.13	9.11374	-1.19221	0.437056	-2.72783	0.0063753	0.0145223	GRAP
ENSG00000121957.12	88.5047	-1.19216	0.226517	-5.26301	1.41715973858767e-7	7.72611006984172e-7	GPSM2
ENSG00000146143.17	53.6145	-1.19179	0.303734	-3.92378	8.71705e-05	0.000302745	PRIM2
ENSG00000067208.14	860.181	-1.19162	0.200354	-5.94758	2.72139430486793e-9	1.89627624036924e-8	EVI5
ENSG00000078304.19	4177.07	-1.19157	0.143973	-8.27635	1.2700317582627e-16	1.98298964349105e-15	PPP2R5C
ENSG00000185404.16	598.563	-1.19151	0.300493	-3.96517	7.33433e-05	0.000258109	SP140L
ENSG00000261460.1	39.6262	-1.19145	0.266988	-4.46255	8.0989e-06	3.35698e-05	RP11-106M3.3
ENSG00000131238.16	3502.75	-1.19111	0.170452	-6.98795	2.78922120626237e-12	2.78582592786156e-11	PPT1
ENSG00000143387.12	85.3056	-1.19095	0.232677	-5.11845	3.080525402744e-7	1.59569e-06	CTSK
ENSG00000259699.2	7.14902	-1.19063	0.399874	-2.97753	0.00290585	0.00722499	HMGB1P8
ENSG00000105131.7	17.2742	-1.19063	0.421644	-2.82377	0.00474626	0.0111887	EPHX3
ENSG00000233360.4	10.1083	-1.1905	0.470986	-2.52768	0.011482	0.0244923	Z83844.1
ENSG00000137269.14	19.5288	-1.1896	0.421182	-2.82444	0.00473632	0.0111687	LRRC1
ENSG00000141562.17	764.452	-1.18957	0.178784	-6.65367	2.85872403709855e-11	2.54263747689904e-10	NARF
ENSG00000165175.15	1041.51	-1.18903	0.257672	-4.6145	3.94047e-06	1.72573e-05	MID1IP1
ENSG00000140990.14	673.905	-1.1889	0.21251	-5.59454	2.21211389755376e-8	1.33507867079284e-7	NDUFB10
ENSG00000147813.15	184.324	-1.18875	0.313299	-3.79431	0.000148055	0.000492117	NAPRT
ENSG00000107341.4	3884.89	-1.18859	0.244167	-4.86795	1.12764e-06	5.40282e-06	UBE2R2
ENSG00000128731.15	195.287	-1.18785	0.20751	-5.72431	1.03857134573365e-8	6.61605426377683e-8	HERC2
ENSG00000139405.15	126.087	-1.18784	0.186892	-6.35576	2.07401982320019e-10	1.66591606944274e-9	RITA1
ENSG00000142065.13	83.1554	-1.18706	0.33967	-3.49473	0.000474543	0.00141818	ZFP14
ENSG00000184709.7	13.9855	-1.18626	0.447225	-2.6525	0.00798991	0.0177254	LRRC26
ENSG00000215883.10	30.6237	-1.18572	0.301321	-3.93508	8.31684e-05	0.000290073	CYB5RL
ENSG00000253520.1	7.58904	-1.18543	0.475245	-2.49436	0.0126186	0.0265979	RP11-798K23.5
ENSG00000104998.3	1709.22	-1.18491	0.289794	-4.0888	4.3361e-05	0.000158723	IL27RA
ENSG00000136156.12	9033.84	-1.18451	0.145512	-8.14028	3.94357260753708e-16	5.89380933421525e-15	ITM2B
ENSG00000176393.10	1754.92	-1.18423	0.315152	-3.75765	0.000171516	0.00056224	RNPEP
ENSG00000141503.15	1701.69	-1.18401	0.289204	-4.09404	4.23926e-05	0.000155699	MINK1
ENSG00000023697.12	522.724	-1.18386	0.176619	-6.70289	2.04340117390538e-11	1.85465781326258e-10	DERA
ENSG00000148660.20	156.243	-1.18357	0.199092	-5.94481	2.76769804267357e-9	1.92530414922735e-8	CAMK2G
ENSG00000130299.16	52.6653	-1.18031	0.260221	-4.53582	5.73807e-06	2.44767e-05	GTPBP3
ENSG00000042317.16	16.0715	-1.17891	0.306159	-3.85063	0.000117812	0.000398454	SPATA7
ENSG00000059122.16	153.848	-1.17887	0.245144	-4.80889	1.51771e-06	7.13219e-06	FLYWCH1
ENSG00000279278.1	14.9475	-1.17865	0.468337	-2.51667	0.0118469	0.0251652	CH17-264L24.1
ENSG00000123815.11	222.648	-1.17864	0.224233	-5.25632	1.4696393387539e-7	7.99628035442687e-7	COQ8B
ENSG00000176401.5	18.0463	-1.17757	0.271095	-4.34375	1.4007e-05	5.5912e-05	EID2B
ENSG00000040341.17	435.096	-1.17698	0.197253	-5.96683	2.41902718141078e-9	1.69714561979269e-8	STAU2
ENSG00000181544.13	13.0036	-1.17682	0.398513	-2.95302	0.00314682	0.00774668	FANCB
ENSG00000148337.20	1276.38	-1.17646	0.229959	-5.11596	3.12156020258644e-7	1.6144e-06	CIZ1
ENSG00000135049.15	1042.25	-1.17616	0.217369	-5.41087	6.27183404922372e-8	3.58168102116808e-7	AGTPBP1
ENSG00000174456.13	139.105	-1.17602	0.168962	-6.96026	3.39653380096338e-12	3.36170806235277e-11	C12orf76
ENSG00000152767.16	169.453	-1.17481	0.260512	-4.50964	6.49388e-06	2.7458e-05	FARP1
ENSG00000005469.11	37.7163	-1.17478	0.405362	-2.89809	0.00375438	0.0090829	CROT
ENSG00000140044.12	1201.44	-1.17465	0.256889	-4.57262	4.81667e-06	2.08278e-05	JDP2
ENSG00000106333.12	6.58019	-1.17456	0.456333	-2.57392	0.0100553	0.0217547	PCOLCE
ENSG00000198689.10	1177.04	-1.17445	0.191003	-6.14886	7.80418827632112e-10	5.83447515327697e-9	SLC9A6
ENSG00000153885.14	170.37	-1.17438	0.232164	-5.0584	4.22794232621928e-7	2.15467e-06	KCTD15
ENSG00000188827.10	553.694	-1.17401	0.316066	-3.71445	0.000203647	0.000658103	SLX4
ENSG00000104884.14	74.1573	-1.1739	0.20155	-5.82439	5.73224673626539e-9	3.80680570384925e-8	ERCC2
ENSG00000173402.11	388.898	-1.17318	0.264527	-4.435	9.20707e-06	3.78098e-05	DAG1
ENSG00000241990.5	25.5608	-1.17249	0.388535	-3.01771	0.00254693	0.00640936	PRR34-AS1
ENSG00000161048.11	5.57703	-1.17237	0.463864	-2.52739	0.0114912	0.0245088	NAPEPLD
ENSG00000263843.1	37.7065	-1.17236	0.29838	-3.92907	8.52737e-05	0.000296974	RP11-649A18.12
ENSG00000168995.13	265.293	-1.17176	0.455743	-2.57109	0.0101378	0.021907	SIGLEC7
ENSG00000232859.9	6.32072	-1.17158	0.454038	-2.58036	0.00986965	0.0214121	LYRM9
ENSG00000228242.6	27.605	-1.17152	0.319	-3.67247	0.00024022	0.000765438	AC093495.4
ENSG00000198624.12	2545.5	-1.17145	0.228627	-5.12385	2.99365069825071e-7	1.55658e-06	CCDC69
ENSG00000109113.18	779.537	-1.17138	0.303861	-3.85497	0.000115742	0.000392018	RAB34
ENSG00000121236.20	15.0862	-1.17084	0.436791	-2.68054	0.00735027	0.0164734	TRIM6
ENSG00000267123.5	50.9605	-1.16955	0.464603	-2.5173	0.0118257	0.0251243	LINC02081
ENSG00000255031.5	23.9389	-1.16953	0.37806	-3.09349	0.00197815	0.00510159	RP11-802E16.3
ENSG00000085185.15	615.519	-1.16946	0.354908	-3.2951	0.000983858	0.00273137	BCORL1
ENSG00000143614.9	273.803	-1.16926	0.195252	-5.98847	2.11827572369063e-9	1.497024316355e-8	GATAD2B
ENSG00000204282.4	35.6444	-1.16911	0.299355	-3.90543	9.40596e-05	0.000324064	TNRC6C-AS1
ENSG00000163322.13	98.8172	-1.16876	0.251997	-4.63801	3.51782e-06	1.55474e-05	FAM175A
ENSG00000114439.18	1750.12	-1.16811	0.245627	-4.75562	1.97837e-06	9.10915e-06	BBX
ENSG00000125124.11	153.117	-1.16775	0.302341	-3.86236	0.000112298	0.000381377	BBS2
ENSG00000164638.10	23.0362	-1.16709	0.281039	-4.15278	3.28465e-05	0.000122893	SLC29A4
ENSG00000130775.15	7222.2	-1.1666	0.264171	-4.41607	1.00511e-05	4.10499e-05	THEMIS2
ENSG00000086015.20	848.207	-1.16642	0.315933	-3.69198	0.000222515	0.000713597	MAST2
ENSG00000205084.10	7.48085	-1.16639	0.413879	-2.81819	0.00482951	0.011364	TMEM231
ENSG00000110171.19	214.154	-1.16602	0.21261	-5.48433	4.15045288883328e-8	2.42208150447205e-7	TRIM3
ENSG00000143919.14	14.9296	-1.16557	0.36617	-3.18313	0.00145691	0.00387927	CAMKMT
ENSG00000244005.12	118.973	-1.1647	0.169012	-6.89118	5.53311831099408e-12	5.33167771482166e-11	NFS1
ENSG00000171777.15	1378.7	-1.16465	0.334018	-3.48678	0.000488874	0.00145624	RASGRP4
ENSG00000279179.1	17.0129	-1.16437	0.307259	-3.78954	0.000150927	0.000500142	RP11-131M11.3
ENSG00000115548.16	1824.3	-1.16424	0.137195	-8.486	2.13866751266442e-17	3.63684288941172e-16	KDM3A
ENSG00000135390.17	1758.22	-1.16384	0.205186	-5.67211	1.41050720876443e-8	8.79423377500922e-8	ATP5G2
ENSG00000011258.15	681.439	-1.1633	0.225945	-5.14857	2.62476520049862e-7	1.37788e-06	MBTD1
ENSG00000109743.10	334.858	-1.16279	0.336957	-3.45086	0.000558813	0.00164723	BST1
ENSG00000139354.10	616.013	-1.16169	0.300114	-3.87084	0.000108462	0.000369344	GAS2L3
ENSG00000279873.2	8.3277	-1.16158	0.423287	-2.7442	0.00606589	0.0138966	LINC01126
ENSG00000197208.5	622.885	-1.16148	0.242026	-4.79898	1.59473e-06	7.47273e-06	SLC22A4
ENSG00000250461.1	15.1903	-1.16109	0.442567	-2.62353	0.00870229	0.0191324	RP11-631M6.2
ENSG00000106479.10	130.529	-1.15971	0.243785	-4.75711	1.96389e-06	9.05519e-06	ZNF862
ENSG00000205593.11	143.059	-1.15957	0.296792	-3.90702	9.34425e-05	0.000322209	DENND6B
ENSG00000259004.1	36.0842	-1.15848	0.345545	-3.35263	0.000800477	0.00227381	RP11-8L8.2
ENSG00000109944.10	40.5383	-1.15803	0.217061	-5.33505	9.55163350373734e-8	5.33318495394113e-7	C11orf63
ENSG00000110880.10	11029.2	-1.1577	0.252478	-4.58537	4.53188e-06	1.96741e-05	CORO1C
ENSG00000214013.9	315.593	-1.15644	0.14821	-7.80272	6.05854528543118e-15	8.12260850767366e-14	GANC
ENSG00000132005.8	1035	-1.15615	0.369227	-3.13128	0.00174048	0.00455015	RFX1
ENSG00000111275.12	2274.84	-1.15606	0.226558	-5.10272	3.34813968207749e-7	1.72885e-06	ALDH2
ENSG00000259407.1	8.12292	-1.15574	0.421641	-2.74105	0.00612429	0.0140089	RP11-158M2.3
ENSG00000168291.12	569.737	-1.15556	0.121023	-9.54825	1.31906282939349e-21	3.16459371788701e-20	PDHB
ENSG00000244187.7	160.981	-1.15526	0.207732	-5.56129	2.67790700925645e-8	1.60439773719965e-7	TMEM141
ENSG00000112234.8	376.067	-1.15506	0.200781	-5.75286	8.77448353471777e-9	5.6644089222942e-8	FBXL4
ENSG00000169972.11	201.236	-1.15488	0.235286	-4.90839	9.18259708257683e-7	4.45422e-06	PUSL1
ENSG00000188917.14	242.405	-1.15399	0.19576	-5.8949	3.74911058444711e-9	2.55493790244091e-8	TRMT2B
ENSG00000100151.15	219.289	-1.15375	0.257053	-4.48836	7.1774e-06	3.01154e-05	PICK1
ENSG00000122952.16	10.5524	-1.1537	0.36062	-3.19922	0.00137802	0.00369088	ZWINT
ENSG00000255302.4	1427.71	-1.15354	0.211235	-5.46096	4.73560017208088e-8	2.74500878925635e-7	EID1
ENSG00000232528.3	8.17787	-1.15333	0.432162	-2.66875	0.00761352	0.0170099	RP4-673D20.3
ENSG00000101846.6	140.984	-1.15301	0.232944	-4.94971	7.43258405048489e-7	3.64086e-06	STS
ENSG00000175727.13	3268.06	-1.15246	0.360599	-3.19595	0.00139372	0.00372674	MLXIP
ENSG00000161980.5	107.044	-1.15226	0.246408	-4.67622	2.92213e-06	1.30981e-05	POLR3K
ENSG00000179627.9	120.547	-1.15208	0.237056	-4.85993	1.1743e-06	5.60183e-06	ZBTB42
ENSG00000138160.5	22.2902	-1.15176	0.415267	-2.77354	0.00554501	0.0128142	KIF11
ENSG00000196418.12	220.87	-1.15173	0.257268	-4.47679	7.57746e-06	3.16161e-05	ZNF124
ENSG00000083838.15	28.9936	-1.15163	0.266125	-4.3274	1.50877e-05	5.97895e-05	ZNF446
ENSG00000013563.13	790.067	-1.15159	0.243765	-4.72418	2.3104e-06	1.05462e-05	DNASE1L1
ENSG00000143315.6	305.464	-1.15143	0.181119	-6.35728	2.05363984101916e-10	1.65116265512613e-9	PIGM
ENSG00000121410.11	170.895	-1.15132	0.308261	-3.7349	0.00018779	0.00061083	A1BG
ENSG00000110583.12	145.892	-1.1511	0.215288	-5.34678	8.95339970555153e-8	5.01280413401913e-7	NAA40
ENSG00000138449.10	535.586	-1.15077	0.390761	-2.94495	0.00323005	0.00792067	SLC40A1
ENSG00000231113.2	30.9537	-1.15067	0.333273	-3.45262	0.000555161	0.00163764	RP3-475N16.1
ENSG00000182749.5	31.0745	-1.15052	0.352772	-3.26138	0.00110873	0.00303946	PAQR7
ENSG00000173614.13	288.688	-1.14973	0.191711	-5.99722	2.00717912080837e-9	1.42286245341733e-8	NMNAT1
ENSG00000148180.19	2270.67	-1.14967	0.256416	-4.48362	7.33861e-06	3.07211e-05	GSN
ENSG00000150477.14	48.7034	-1.14961	0.195594	-5.87752	4.16452475531632e-9	2.823960794824e-8	KIAA1328
ENSG00000152207.7	167.657	-1.14927	0.484949	-2.36988	0.0177938	0.0361159	CYSLTR2
ENSG00000144827.8	177.703	-1.14924	0.277043	-4.14825	3.35033e-05	0.000125037	ABHD10
ENSG00000186073.11	6.64702	-1.14823	0.503588	-2.28009	0.0226021	0.0444779	C15orf41
ENSG00000226777.7	7.72976	-1.1482	0.483018	-2.37715	0.0174471	0.035456	FAM30A
ENSG00000173110.7	694.55	-1.14775	0.259049	-4.43064	9.39544e-06	3.85544e-05	HSPA6
ENSG00000099330.8	113.35	-1.14735	0.402367	-2.85151	0.00435128	0.010356	OCEL1
ENSG00000114779.19	219.81	-1.14671	0.257487	-4.45345	8.4502e-06	3.49465e-05	ABHD14B
ENSG00000101624.10	102.17	-1.14622	0.233596	-4.90685	9.25503588344198e-7	4.48804e-06	CEP76
ENSG00000260686.1	14.8129	-1.14615	0.329666	-3.47671	0.000507615	0.00150878	CTB-36H16.2
ENSG00000114544.16	172.67	-1.14561	0.273867	-4.18309	2.8757e-05	0.000108808	SLC41A3
ENSG00000204217.13	2491	-1.14548	0.180736	-6.33788	2.32941785790684e-10	1.86103929154095e-9	BMPR2
ENSG00000164512.17	21.0285	-1.14518	0.4666	-2.45432	0.0141152	0.0293612	ANKRD55
ENSG00000154127.9	701.204	-1.14514	0.233179	-4.91099	9.06179601153723e-7	4.39823e-06	UBASH3B
ENSG00000090776.5	169.39	-1.14498	0.195606	-5.85348	4.81395729888237e-9	3.23625724189511e-8	EFNB1
ENSG00000133111.3	37.9254	-1.14482	0.337589	-3.39116	0.000695962	0.00200329	RFXAP
ENSG00000253958.1	188.091	-1.14468	0.328036	-3.48948	0.000483957	0.00144421	CLDN23
ENSG00000114013.15	4898.52	-1.14396	0.26143	-4.37577	1.21006e-05	4.88969e-05	CD86
ENSG00000132541.10	15.5255	-1.14384	0.466809	-2.45033	0.0142726	0.0296585	RIDA
ENSG00000184619.3	41.5518	-1.14312	0.234997	-4.8644	1.14803e-06	5.48885e-06	KRBA2
ENSG00000119685.19	168.854	-1.14292	0.159318	-7.17384	7.2924801208771e-13	7.79098950414018e-12	TTLL5
ENSG00000138185.18	774.738	-1.14286	0.275975	-4.14116	3.45554e-05	0.000128584	ENTPD1
ENSG00000198081.10	217.322	-1.14241	0.172935	-6.60599	3.94866199515787e-11	3.45402683051922e-10	ZBTB14
ENSG00000133872.13	7151.02	-1.14232	0.245664	-4.64993	3.32054e-06	1.47191e-05	SARAF
ENSG00000151503.12	392.226	-1.14214	0.150749	-7.57643	3.55199375835061e-14	4.35636902649728e-13	NCAPD3
ENSG00000167525.13	59.8951	-1.14196	0.236785	-4.82275	1.4159e-06	6.67668e-06	PROCA1
ENSG00000037757.13	60.8349	-1.14126	0.266397	-4.28404	1.83527e-05	7.16554e-05	MRI1
ENSG00000138698.14	1003.3	-1.14037	0.173595	-6.56914	5.06068973778042e-11	4.36394737766562e-10	RAP1GDS1
ENSG00000198252.11	970.698	-1.1398	0.298321	-3.82072	0.000133062	0.000445895	STYX
ENSG00000164953.15	17.7493	-1.13911	0.343476	-3.31642	0.000911785	0.00255157	TMEM67
ENSG00000116497.17	410.696	-1.13911	0.181144	-6.28841	3.20734387732732e-10	2.51469245231444e-9	S100PBP
ENSG00000113441.15	2913.85	-1.13882	0.288042	-3.95366	7.6964e-05	0.000269925	LNPEP
ENSG00000106460.18	284.726	-1.13869	0.38006	-2.99607	0.00273485	0.00683713	TMEM106B
ENSG00000140443.13	469.786	-1.13836	0.196545	-5.79183	6.96224589769857e-9	4.56636511515722e-8	IGF1R
ENSG00000231123.1	35.3706	-1.1373	0.442762	-2.56864	0.0102099	0.0220512	SPATA20P1
ENSG00000087253.12	1950.19	-1.13722	0.246713	-4.60949	4.03656e-06	1.76358e-05	LPCAT2
ENSG00000178537.9	409.288	-1.137	0.135585	-8.38591	5.03365566896144e-17	8.18655000274105e-16	SLC25A20
ENSG00000161558.10	13.8184	-1.13678	0.343316	-3.31118	0.000929028	0.00259407	TMEM143
ENSG00000096654.15	149.345	-1.13646	0.261904	-4.33922	1.42988e-05	5.69245e-05	ZNF184
ENSG00000236493.2	5.90477	-1.13643	0.433649	-2.62061	0.00877723	0.0192714	EIF2S2P3
ENSG00000251322.7	57.3286	-1.13556	0.491644	-2.30972	0.0209036	0.0414787	SHANK3
ENSG00000141294.9	11.8381	-1.13529	0.355727	-3.19145	0.00141558	0.00377904	LRRC46
ENSG00000146918.19	130.751	-1.13509	0.190852	-5.94751	2.72250263394877e-9	1.89627624036924e-8	NCAPG2
ENSG00000123352.17	169.113	-1.13507	0.177792	-6.38425	1.72240588231441e-10	1.39578669277924e-9	SPATS2
ENSG00000196378.11	99.0117	-1.13504	0.227754	-4.98361	6.24089062991112e-7	3.10154e-06	ZNF34
ENSG00000268006.1	233.746	-1.13491	0.18914	-6.00038	1.96857919087674e-9	1.39845820442802e-8	PTOV1-AS1
ENSG00000205784.2	16.4502	-1.13411	0.305879	-3.70772	0.000209135	0.000674509	ARRDC5
ENSG00000160972.9	193.924	-1.13375	0.383697	-2.95482	0.00312856	0.00771215	PPP1R16A
ENSG00000139112.10	4366.42	-1.13348	0.177366	-6.39066	1.65167667012692e-10	1.34111895877203e-9	GABARAPL1
ENSG00000102230.13	9.81263	-1.13322	0.424019	-2.67256	0.00752741	0.0168336	PCYT1B
ENSG00000101577.9	4092.49	-1.13268	0.15385	-7.36223	1.80858421245471e-13	2.06389895176508e-12	LPIN2
ENSG00000103152.11	265.387	-1.13208	0.261876	-4.32295	1.53955e-05	6.0921e-05	MPG
ENSG00000103479.15	1518.67	-1.131	0.221076	-5.11586	3.12320352468335e-7	1.61474e-06	RBL2
ENSG00000092094.10	464.124	-1.13025	0.153005	-7.38703	1.50148507810542e-13	1.72907860573403e-12	OSGEP
ENSG00000221994.10	35.3896	-1.12961	0.363401	-3.10844	0.00188076	0.00487494	ZNF630
ENSG00000174137.12	11.2219	-1.12949	0.398524	-2.83418	0.00459431	0.0108649	FAM53A
ENSG00000119661.14	83.7487	-1.12913	0.242794	-4.65058	3.31002e-06	1.46764e-05	DNAL1
ENSG00000228903.7	32.1416	-1.12797	0.41035	-2.7488	0.00598144	0.0137146	RASA4CP
ENSG00000141447.17	133.025	-1.12765	0.263438	-4.28052	1.86453e-05	7.2677e-05	OSBPL1A
ENSG00000197362.14	96.3756	-1.12754	0.229553	-4.91191	9.01932616019797e-7	4.3815e-06	ZNF786
ENSG00000133678.13	54.0795	-1.12741	0.239925	-4.69902	2.61411e-06	1.18305e-05	TMEM254
ENSG00000162885.12	199.774	-1.12692	0.336866	-3.34531	0.000821904	0.00232783	B3GALNT2
ENSG00000165097.13	601.694	-1.12668	0.194312	-5.79828	6.69972027898049e-9	4.40761975372826e-8	KDM1B
ENSG00000184207.8	226.939	-1.12659	0.192197	-5.86161	4.58406624061021e-9	3.08676762447327e-8	PGP
ENSG00000213638.5	131.958	-1.12564	0.368713	-3.05289	0.00226647	0.00576677	ADAT3
ENSG00000119326.14	157.716	-1.12563	0.389536	-2.88966	0.00385663	0.00929738	CTNNAL1
ENSG00000187164.19	2071.68	-1.12556	0.190449	-5.91005	3.42009075070722e-9	2.34827151544374e-8	SHTN1
ENSG00000213983.11	222.139	-1.12547	0.178046	-6.32121	2.59529610107166e-10	2.06141379567212e-9	AP1G2
ENSG00000104889.5	76.1582	-1.12502	0.27256	-4.1276	3.66575e-05	0.000135759	RNASEH2A
ENSG00000157657.14	59.1915	-1.12474	0.277756	-4.04937	5.1355e-05	0.000185502	ZNF618
ENSG00000183020.13	1095.53	-1.12462	0.295813	-3.80179	0.000143653	0.000478746	AP2A2
ENSG00000154079.5	50.2885	-1.12421	0.235438	-4.77496	1.79739e-06	8.36267e-06	SDHAF4
ENSG00000133808.4	23.0362	-1.12188	0.375515	-2.98757	0.00281203	0.00701299	MICALCL
ENSG00000181218.5	36.8051	-1.12178	0.479793	-2.33806	0.0193843	0.0388491	HIST3H2A
ENSG00000138778.11	24.2279	-1.12148	0.399883	-2.80452	0.00503919	0.0117796	CENPE
[truncated: 346 more rows]

## Sheet: Upregulated genes Spy
GENE_ID	baseMean	log2FoldChange	lfcSE	stat	pvalue	padj	GENE
ENSG00000164400.5	13044.4	13.4747	0.365602	36.8563	2.32150141692943e-297	1.26993865844096e-293	CSF2
ENSG00000113302.4	22380.5	12.4825	0.469441	26.5901	8.83838499192421e-156	6.90698743345086e-153	IL12B
ENSG00000108342.12	4914.73	12.169	0.387233	31.4257	9.03134342843578e-217	1.85266721255074e-213	CSF3
ENSG00000140519.12	2074.08	12.0223	0.501622	23.9669	6.16563357493049e-127	2.59446698969703e-124	RHCG
ENSG00000136244.11	170361	12.0168	0.83387	14.4109	4.41836934670407e-47	1.83569264174077e-45	IL6
ENSG00000187479.5	2068.35	11.8321	0.475078	24.9056	6.46527349994597e-137	3.31567510648791e-134	C11orf96
ENSG00000258153.1	290.98	11.7199	0.742592	15.7824	4.11549941507186e-56	2.39501634399802e-54	HSPE1P4
ENSG00000140955.10	262.427	11.5728	0.834179	13.8733	9.19017982326696e-44	3.32936073023475e-42	ADAD2
ENSG00000013588.7	2648.03	11.322	0.375618	30.1424	1.34897724276225e-199	2.21380655309712e-196	GPRC5A
ENSG00000137869.14	3438.73	11.1699	0.309187	36.1266	8.67124546302984e-286	3.55759523234457e-282	CYP19A1
ENSG00000136688.10	2617.07	11.1687	0.314327	35.5322	1.56524888328892e-276	5.13745988473091e-273	IL36G
ENSG00000218976.2	134.363	10.9669	0.796098	13.7758	3.56378545851772e-43	1.24172575710689e-41	RP11-528A10.1
ENSG00000232810.3	116305	10.8766	0.252671	43.0464	0	0	TNF
ENSG00000078401.6	12960.7	10.7937	0.389541	27.7087	5.48835421846247e-169	5.62933631744922e-166	EDN1
ENSG00000250685.7	110.632	10.6873	0.973645	10.9766	4.95125678488676e-28	8.30828988719597e-27	RP11-486L19.2
ENSG00000168334.8	637.342	10.6785	0.507703	21.0329	3.28199771322343e-98	7.08695585154076e-96	XIRP1
ENSG00000115009.11	44044	10.6653	0.407373	26.1807	4.41426393812545e-151	3.14967328211203e-148	CCL20
ENSG00000117525.13	42112.2	10.606	0.590993	17.9461	5.14463724903898e-72	4.5637103726475e-70	F3
ENSG00000232194.1	215.006	10.5725	0.725157	14.5796	3.78902375809187e-48	1.67155023908725e-46	RP1-313L4.3
ENSG00000238033.1	126.306	10.5161	0.820784	12.8123	1.39925243240546e-37	3.82082057707254e-36	AC002480.2
ENSG00000154099.17	4136.1	10.3012	0.441617	23.3262	2.40648786626997e-120	9.18438892403639e-118	DNAAF1
ENSG00000233834.6	2588.55	10.2598	0.32292	31.772	1.57636360029355e-221	3.69567186348822e-218	AC005083.1
ENSG00000228705.1	105.368	10.2527	0.824333	12.4376	1.63381695222811e-35	4.11235736242569e-34	LINC00659
ENSG00000122641.10	68341.5	10.1701	0.586897	17.3286	2.86091370193483e-67	2.17363216492835e-65	INHBA
ENSG00000284196.1	89.776	10.0253	0.783696	12.7923	1.8095992132008e-37	4.90865003104765e-36	RP11-470M1.2
ENSG00000276462.1	85.2919	9.94863	0.787443	12.6341	1.36958103990843e-36	3.60195423813098e-35	BX255923.3
ENSG00000189143.9	77.8811	9.81547	0.809106	12.1313	7.2136016488106e-34	1.65801704003684e-32	CLDN4
ENSG00000260542.1	46.9069	9.81199	0.845544	11.6043	3.91688880219893e-31	7.82948381642956e-30	RP13-379O24.2
ENSG00000180828.2	42.5339	9.66208	0.800619	12.0683	1.55373549886864e-33	3.50252105383698e-32	BHLHE22
ENSG00000165805.9	52.202	9.59697	0.844071	11.3699	5.90819273704884e-30	1.11575777914509e-28	C12orf50
ENSG00000115008.5	221603	9.45334	0.646517	14.622	2.0345137820658e-48	9.04834842208179e-47	IL1A
ENSG00000277632.1	79962.4	9.44016	0.345786	27.3006	4.17687470567593e-164	4.03215828204986e-161	CCL3
ENSG00000247131.5	46.9553	9.43867	0.766624	12.312	7.80609670595869e-35	1.90068031218825e-33	RP11-588G21.2
ENSG00000165694.9	73.8937	9.37731	0.788049	11.8994	1.19205119561252e-32	2.5740463383154e-31	FRMD7
ENSG00000145879.10	136.895	9.32601	0.848522	10.9909	4.22736009382594e-28	7.12271113960755e-27	SPINK7
ENSG00000110944.8	7924.81	9.25844	0.350954	26.3808	2.27720712570851e-153	1.69869300636375e-150	IL23A
ENSG00000166670.9	341.778	9.20615	1.17935	7.80615	5.89602064011974e-15	4.20328387163358e-14	MMP10
ENSG00000256442.1	51.0544	9.20176	0.788306	11.6728	1.75497925527791e-31	3.56447581167893e-30	RP11-705C15.4
ENSG00000073756.11	204742	9.17194	0.304518	30.1195	2.68928464077385e-199	4.0121682036127e-196	PTGS2
ENSG00000276085.1	32925.8	9.10095	0.778527	11.69	1.43451984519529e-31	2.92809765914178e-30	CCL3L3
ENSG00000261618.1	2043.88	9.09444	0.601725	15.1139	1.31044341325088e-51	6.41960801637617e-50	RP11-79H23.3
ENSG00000219565.2	308.596	9.09128	0.428281	21.2274	5.33405356485051e-100	1.21579379239947e-97	ZNF259P1
ENSG00000249738.8	36.6788	9.0884	0.796798	11.4062	3.89585498176626e-30	7.46902758244931e-29	AC008697.1
ENSG00000181634.7	21777.1	8.94756	0.347304	25.7629	2.31285093265321e-146	1.45985371752968e-143	TNFSF15
ENSG00000213344.2	32.9914	8.93066	0.778005	11.4789	1.68347494381491e-30	3.27728437757372e-29	PCNPP3
ENSG00000081041.8	188720	8.91381	0.36504	24.4187	1.08205488291176e-131	4.9326674120736e-129	CXCL2
ENSG00000255521.1	1121.71	8.89615	0.302851	29.3747	1.15629314395929e-189	1.58132723212633e-186	RP4-607I7.1
ENSG00000224116.6	246.339	8.86477	0.46663	18.9974	1.79116212863386e-80	2.16137953625076e-78	INHBA-AS1
ENSG00000254102.1	23.7498	8.82555	0.800738	11.0218	3.00090925201628e-28	5.10870557415344e-27	RP11-21C4.1
ENSG00000179428.2	38.9397	8.81401	0.80307	10.9754	5.01879589406121e-28	8.41301934805296e-27	AC073072.5
ENSG00000205502.3	23.2508	8.79784	1.21861	7.21955	5.2160175856193e-13	3.14474888308591e-12	C2CD4B
ENSG00000204960.6	374.729	8.7851	0.397152	22.1203	2.01755132323207e-108	6.13148791954844e-106	BLACE
ENSG00000275302.1	68531.9	8.69812	0.346327	25.1153	3.38325813338719e-139	1.85075497423391e-136	CCL4
ENSG00000260583.1	796.605	8.69187	0.706531	12.3022	8.81633647400643e-35	2.14030914016153e-33	AP000223.42
ENSG00000251127.2	130.14	8.68354	0.570193	15.2291	2.266187696013e-52	1.15140576716004e-50	RP11-280G9.1
ENSG00000269826.1	35.5924	8.68253	0.856823	10.1334	3.92755114707941e-24	5.28177804925226e-23	RP11-158I3.3
ENSG00000111537.4	818.869	8.67837	0.442293	19.6213	1.01698841558863e-85	1.54535156372454e-83	IFNG
ENSG00000265494.1	330.385	8.66464	0.473934	18.2824	1.14374595366277e-74	1.07257227688913e-72	RP11-131K5.2
ENSG00000125538.11	1.51263e+06	8.6539	0.363723	23.7925	3.99099627098567e-125	1.63740599507864e-122	IL1B
ENSG00000112115.5	26.6707	8.63094	0.815867	10.5788	3.73517005425098e-26	5.67047879373846e-25	IL17A
ENSG00000121101.15	688.741	8.61191	0.391795	21.9806	4.41113059038959e-107	1.24812179515316e-104	TEX14
ENSG00000041982.15	362.891	8.60989	0.461959	18.6378	1.58718889781968e-77	1.71364190803413e-75	TNC
ENSG00000273124.1	158.707	8.5659	0.524817	16.3217	6.92050635782897e-60	4.35143409342265e-58	RP11-236B18.5
ENSG00000172548.14	1902.53	8.55933	0.466717	18.3395	4.00821687832981e-75	3.82257577277448e-73	NIPAL4
ENSG00000260253.1	31.6282	8.51933	0.769344	11.0735	1.68674909811044e-28	2.91996196720363e-27	RP4-676L2.1
ENSG00000229017.6	51.1407	8.48703	0.787658	10.775	4.51706376183658e-27	7.16227375801934e-26	LINC01277
ENSG00000171855.6	100.701	8.48451	0.706837	12.0035	3.4062621574173e-33	7.52357580960637e-32	IFNB1
ENSG00000255921.1	949.279	8.47809	0.294657	28.7727	4.71046349113903e-182	5.15356109020551e-179	RP11-662I13.2
ENSG00000172738.11	811.975	8.45953	0.333876	25.3373	1.24029885546901e-141	7.01880845417306e-139	TMEM217
ENSG00000265185.5	30.5036	8.45521	0.895092	9.44619	3.51399273712044e-21	4.0019524503042e-20	SNORD3B-1
ENSG00000165474.5	8376.27	8.42052	0.737629	11.4157	3.49266751996904e-30	6.73538973798024e-29	GJB2
ENSG00000278095.1	46.2768	8.34043	0.766611	10.8796	1.44182390704348e-27	2.35675021299707e-26	RP11-283G6.6
ENSG00000279719.1	27.6362	8.31904	0.771528	10.7825	4.16202225258828e-27	6.63135409584721e-26	RP11-81A1.7
ENSG00000243742.5	67.5575	8.31014	0.667929	12.4416	1.55269010548313e-35	3.91416241491299e-34	RPLP0P2
ENSG00000050730.15	6549.29	8.3022	0.45067	18.4219	8.77059220634005e-76	8.67073425893051e-74	TNIP3
ENSG00000275410.4	75.7826	8.25952	0.593892	13.9074	5.70804381657398e-44	2.09095328289722e-42	HNF1B
ENSG00000229664.1	33.7694	8.25392	0.794588	10.3877	2.8214154983793e-25	4.08309080634063e-24	RP11-536K7.5
ENSG00000172403.10	2104.82	8.21255	0.393642	20.863	1.16174670598638e-96	2.38317814899282e-94	SYNPO2
ENSG00000253522.5	18042.3	8.19117	0.373119	21.9532	8.06672263219333e-107	2.24377940876144e-104	MIR3142HG
ENSG00000123689.5	21593.5	8.17715	0.337311	24.2421	8.00462700668425e-130	3.45694562649198e-127	G0S2
ENSG00000279130.1	71.1579	8.16213	0.659838	12.3699	3.80292994674752e-35	9.38494486557497e-34	RP11-278J6.4
ENSG00000251230.5	5537.63	8.16085	0.375343	21.7424	8.15046768237418e-105	2.08995820524129e-102	MIR3945HG
ENSG00000271474.1	113.08	8.14098	0.620974	13.11	2.88542634863864e-39	8.33674855765998e-38	RP11-710C12.1
ENSG00000196611.4	183.323	8.13347	0.693239	11.7326	8.67872067042828e-32	1.79604646812609e-30	MMP1
ENSG00000280228.1	303.103	8.12236	0.371915	21.8393	9.82988161681414e-106	2.56060614624662e-103	RP11-67L14.1
ENSG00000180616.8	474.994	8.10398	0.441382	18.3605	2.72260144950516e-75	2.62827131693113e-73	SSTR2
ENSG00000205622.9	77.6575	8.08482	0.567273	14.2521	4.35076540034592e-46	1.73939558969523e-44	AF064858.6
ENSG00000232759.1	57.0582	8.07651	0.693705	11.6426	2.50381905830976e-31	5.06036632585239e-30	AC002480.3
ENSG00000225345.3	22.9034	8.05533	0.807653	9.97375	1.98592690544104e-23	2.56824637077958e-22	SNX18P3
ENSG00000276070.4	20586.2	8.03913	0.717317	11.2072	3.75812761903461e-29	6.78488804796227e-28	CCL4L2
ENSG00000203364.2	163.825	8.02504	0.460472	17.4278	5.07200787469328e-68	4.00176544382651e-66	RP11-370F5.4
ENSG00000240481.3	13.6155	8.02307	0.921372	8.70774	3.09989990713922e-18	2.83886480893202e-17	RN7SL38P
ENSG00000136695.14	1013.35	8.00621	0.435793	18.3716	2.2178521377942e-75	2.15367878303791e-73	IL36RN
ENSG00000264490.3	27.8573	7.9652	0.84572	9.41825	4.58679447595317e-21	5.17346282782594e-20	WI2-87327B8.1
ENSG00000234883.5	23183.8	7.95062	0.412536	19.2725	9.1360776790066e-83	1.22895221959162e-80	MIR155HG
ENSG00000253556.1	52.6977	7.94177	0.720623	11.0207	3.03693687015374e-28	5.16468093016509e-27	MTCO1P4
ENSG00000109471.4	70.428	7.92915	0.684681	11.5808	5.15680475781438e-31	1.02579785309687e-29	IL2
ENSG00000196569.11	763.738	7.92234	0.262008	30.237	7.72912839679617e-201	1.40936362355358e-197	LAMA2
ENSG00000136689.18	215018	7.84103	0.381938	20.5296	1.17185935160596e-93	2.23620742083784e-91	IL1RN
ENSG00000283422.1	15.4124	7.83332	0.807928	9.69558	3.14858591982453e-22	3.84746414968282e-21	RP11-256L6.5
ENSG00000250739.1	25.0948	7.82319	0.827501	9.454	3.26135635645918e-21	3.7297644018015e-20	LINC01262
ENSG00000189001.10	39.9596	7.81584	0.685213	11.4064	3.88293556005234e-30	7.45296555275076e-29	SBSN
ENSG00000248371.5	94.3734	7.81254	0.526482	14.8391	8.18131251274449e-50	3.80349914013172e-48	LINC02056
ENSG00000229962.1	11.5806	7.78281	0.919387	8.46521	2.55681436793745e-17	2.20377524118811e-16	AP000221.1
ENSG00000232618.1	98.7192	7.76608	0.501709	15.4793	4.7886450745081e-54	2.62830950895493e-52	RP11-439L18.1
ENSG00000269303.1	18.6418	7.74935	0.801251	9.67156	3.98257084476069e-22	4.82702881339495e-21	CTD-2527I21.7
ENSG00000269902.1	30.3358	7.73668	0.847562	9.12816	6.96720099200407e-20	7.23205157999866e-19	RP6-99M1.3
ENSG00000123610.4	18042.1	7.72481	0.405007	19.0733	4.21040068442977e-81	5.1952545588103e-79	TNFAIP6
ENSG00000237513.1	1541.98	7.72071	0.205622	37.5481	0	0	RP11-325F22.2
ENSG00000232873.1	104.896	7.72023	0.451923	17.0831	1.98389305047295e-65	1.44060481642972e-63	RPL23AP93
ENSG00000125657.4	966.921	7.69968	0.424056	18.1572	1.12621838241313e-73	1.04420168778428e-71	TNFSF9
ENSG00000256915.1	10.8525	7.67942	0.809122	9.49105	2.28715900505721e-21	2.64514210232515e-20	RP11-221N13.4
ENSG00000224081.8	17.3397	7.64138	0.807106	9.46762	2.86291035799349e-21	3.28553999196022e-20	SLC44A3-AS1
ENSG00000228013.1	524.506	7.64073	0.342653	22.2987	3.80003259522484e-110	1.19927567154298e-107	RP11-350G8.5
ENSG00000274092.1	21.8334	7.6111	0.77561	9.81306	9.89255861597819e-23	1.23457626955755e-21	CTD-3203P2.3
ENSG00000175183.9	176.96	7.59715	0.522354	14.5441	6.36868836756227e-48	2.77232214323778e-46	CSRP2
ENSG00000254416.5	16.7975	7.59381	0.798464	9.51053	1.89697599130819e-21	2.20945869363795e-20	RP11-347E10.1
ENSG00000267737.1	130.993	7.59287	0.437408	17.3588	1.69309839345799e-67	1.29234594116461e-65	AC061992.2
ENSG00000255874.2	927.489	7.55645	0.323118	23.3861	5.92239063392688e-121	2.31410363555652e-118	LINC00346
ENSG00000257747.1	12.6202	7.54433	0.894117	8.43774	3.23523837810955e-17	2.77250637196636e-16	RP11-362A1.1
ENSG00000197632.8	513550	7.53319	0.394024	19.1186	1.76747746086729e-81	2.28394272521993e-79	SERPINB2
ENSG00000006128.11	9.59777	7.51106	0.814952	9.21656	3.06771202820228e-20	3.25641798802248e-19	TAC1
ENSG00000131459.12	128.027	7.49983	0.485709	15.441	8.67477362053595e-54	4.65234346034691e-52	GFPT2
ENSG00000142871.16	15.8667	7.49839	0.832105	9.01135	2.03535607044247e-19	2.05173393562846e-18	CYR61
ENSG00000164949.7	14819	7.48613	0.395921	18.9082	9.77064317847807e-80	1.14532875144288e-77	GEM
ENSG00000267729.1	9.36768	7.48184	0.797254	9.38451	6.32098722615933e-21	7.05191851587361e-20	AC010761.14
ENSG00000246214.1	25.6469	7.48065	0.780243	9.58759	9.01684686822963e-22	1.07618526512376e-20	RP11-260E18.1
ENSG00000267365.1	419.034	7.4731	0.348122	21.4669	3.17639180590825e-102	7.55474868503773e-100	KCNJ2-AS1
ENSG00000229419.1	621.92	7.46722	0.386659	19.3122	4.24486300909616e-83	5.85398712960311e-81	RALGAPA1P1
ENSG00000227145.1	11.7187	7.44878	0.937341	7.94671	1.91526633811845e-15	1.42223691741456e-14	IL21-AS1
ENSG00000243649.8	530.698	7.43618	0.691295	10.7569	5.49916451938881e-27	8.69429565777358e-26	CFB
ENSG00000144802.11	107596	7.42888	0.257499	28.8501	5.04502728904759e-183	5.91385306004e-180	NFKBIZ
ENSG00000169429.10	2.21556e+06	7.41182	0.335306	22.1046	2.8519694627669e-108	8.50975833699412e-106	CXCL8
ENSG00000231560.1	124.412	7.41071	0.479539	15.4538	7.11175018317526e-54	3.86460040583077e-52	AC091814.3
ENSG00000226380.9	13668.1	7.3902	0.38744	19.0744	4.11833597449849e-81	5.1201523998102e-79	AC058791.1
ENSG00000234285.1	14.4896	7.38013	0.859841	8.58314	9.23168639984103e-18	8.19811718115753e-17	GAPDHP49
ENSG00000242113.3	35.2489	7.36473	0.654878	11.246	2.42426099838866e-29	4.42050524939515e-28	RN7SL124P
ENSG00000273036.2	14.1681	7.35977	0.82669	8.9027	5.45051308439805e-19	5.30850861887575e-18	FAM95C
ENSG00000162891.10	137.188	7.35489	0.471834	15.5879	8.79950596821875e-55	4.94550316590541e-53	IL20
ENSG00000253795.1	29.5116	7.35413	1.01133	7.27172	3.54935500568003e-13	2.16940279322961e-12	MTND1P5
ENSG00000104432.13	729.397	7.34272	0.335932	21.8578	6.55729904252112e-106	1.73567475140023e-103	IL7
ENSG00000232803.1	23.4112	7.33347	0.784888	9.34334	9.33455768161432e-21	1.03088442875486e-19	SLCO4A1-AS1
ENSG00000249881.1	8.30324	7.32221	0.818928	8.94121	3.84920718065443e-19	3.8008025897545e-18	CTB-57H20.1
ENSG00000180071.19	50.9424	7.30859	0.540402	13.5244	1.12324782161001e-41	3.62153634586283e-40	ANKRD18A
ENSG00000229740.1	10.4226	7.2628	0.828589	8.76527	1.86335293345212e-18	1.7394473828716e-17	U91324.1
ENSG00000262074.6	38.0786	7.26013	0.654563	11.0916	1.37870415167831e-28	2.39935459524844e-27	SNORD3B-2
ENSG00000261504.1	13.0877	7.25076	1.01058	7.17483	7.2395859025713e-13	4.30935234846201e-12	LINC01686
ENSG00000164761.8	93.5895	7.19909	0.426007	16.899	4.57639275109656e-64	3.2095376683011e-62	TNFRSF11B
ENSG00000220412.1	12.6188	7.19568	0.782561	9.19504	3.7485696196587e-20	3.96377422862235e-19	RP11-95M15.2
ENSG00000243089.1	12.294	7.14315	0.887958	8.04447	8.66189989782982e-16	6.6208867826402e-15	RP11-779P15.2
ENSG00000117594.9	85.2238	7.13577	0.534221	13.3573	1.07339717952493e-40	3.30497581860855e-39	HSD11B1
ENSG00000165124.17	44.4278	7.11359	0.596173	11.9321	8.05382869183836e-33	1.75061433989085e-31	SVEP1
ENSG00000239744.3	11.9718	7.11175	0.784092	9.07005	1.18961450230727e-19	1.21788918261788e-18	RN7SL63P
ENSG00000261120.1	11.6275	7.08014	0.827003	8.5612	1.11700130350825e-17	9.84484876040486e-17	RP11-62H20.1
ENSG00000241280.1	42.8231	7.07517	0.561277	12.6055	1.96921503265938e-36	5.12964887317033e-35	RP11-221J22.2
ENSG00000266698.1	14.8768	7.06124	0.788459	8.95575	3.37444583747851e-19	3.34954191623111e-18	MIR3945
ENSG00000262202.4	32.7707	7.04242	0.625934	11.2511	2.28814064260943e-29	4.18158976457276e-28	RP11-160E2.6
ENSG00000237605.1	14.5426	7.04022	0.782538	8.99665	2.32705690179849e-19	2.33859956003766e-18	RP11-343H5.6
ENSG00000279212.1	64.5032	7.02072	0.484498	14.4907	1.38673561176728e-47	5.94196295684409e-46	RP13-16H11.8
ENSG00000214407.3	18.5216	7.01216	0.778876	9.00292	2.19794426138459e-19	2.21155507502039e-18	LINC02085
ENSG00000101670.11	8.67449	7.01161	0.833515	8.41209	4.02763339364681e-17	3.43542056253315e-16	LIPG
ENSG00000279393.1	8.72869	7.00698	0.824468	8.49879	1.91581591234969e-17	1.66000290061092e-16	RP11-95G6.1
ENSG00000206113.10	342.739	6.99058	0.518105	13.4926	1.72870251383491e-41	5.53016314903404e-40	CFAP99
ENSG00000112116.9	6.55338	6.98124	0.872554	8.00092	1.23489304329684e-15	9.30478867472199e-15	IL17F
ENSG00000104368.17	274.066	6.95312	0.413884	16.7997	2.45306732428347e-63	1.66352429168661e-61	PLAT
ENSG00000232517.2	65.6482	6.95068	0.41832	16.6157	5.36338739756295e-62	3.52074202325622e-60	AC112198.1
ENSG00000226979.8	80.5045	6.94765	0.456957	15.2042	3.31729334758898e-52	1.66994175237064e-50	LTA
ENSG00000165891.15	376.686	6.93399	0.466618	14.8601	5.98511640423071e-50	2.80633558028086e-48	E2F7
ENSG00000275538.1	8.26938	6.93339	0.928009	7.47125	7.94352020102666e-14	5.1282891431569e-13	RNVU1-19
ENSG00000270069.1	2020.37	6.92772	0.353606	19.5916	1.82371572940987e-85	2.72081807594049e-83	MIR222HG
ENSG00000105707.13	55.766	6.92589	0.531988	13.0189	9.5568213262377e-39	2.71814549020601e-37	HPN
ENSG00000128917.6	10.4432	6.9252	0.8035	8.61879	6.76673485431518e-18	6.07156291384179e-17	DLL4
ENSG00000171811.13	105.32	6.89195	1.00162	6.88077	5.95288779811023e-12	3.23272143132981e-11	CFAP46
ENSG00000225541.1	6.16056	6.87723	0.962059	7.14845	8.77619749376277e-13	5.18639456500327e-12	AC002480.5
ENSG00000256268.1	16.8751	6.86923	0.8316	8.26025	1.45362813260143e-16	1.1834027900358e-15	RP11-221N13.3
ENSG00000102755.11	4466.52	6.83532	0.359892	18.9927	1.95970015542801e-80	2.3474919161116e-78	FLT1
ENSG00000230298.1	5.93885	6.8351	0.863181	7.91851	2.40381302983374e-15	1.78018843107408e-14	RP11-253D19.2
[truncated: 4,024 more rows]

## Sheet: Downregulated genes Spy
GENE_ID	baseMean	log2FoldChange	lfcSE	stat	pvalue	padj	GENE
[truncated: 2,656 more rows]

## Sheet: EV_baseMean_Ranking
#	baseMean	GENE
[truncated: 5,114 more rows]

## Sheet: Spy_baseMean_Ranking
#	baseMean	GENE
[truncated: 6,857 more rows]
