# Supplementary material for: Streptococcus pyogenes EVs induce the alternative inflammasome via caspase-4/-5 in human monocytes
Source: EMBO Rep. 2025 Sep 8;26(19):4847–85. doi: 10.1038/s44319-025-00558-7 (PMC12508482; doi:10.1038/s44319-025-00558-7)
Supplement: Supplementary file 4 — Dataset EV2 [file 44319_2025_558_MOESM4_ESM.xlsx]

## Sheet: Legend
Dataset_EV2. Differentially expressed genes in BLaER1 monocytes infected with S. pyogenes or treated with S. pyogenes EVs for 4 h versus untreated cells (related to Figure EV4A-C). Genes were defined as differentially expressed when the log2 expression was ≤ -2 or ≥ 2 and the adjusted p-value was <0.01 after Benjamini-Hochberg correction for multiple comparisons.

## Sheet: Upregulated genes MVs
GENE_ID	baseMean	log2FoldChange	lfcSE	stat	pvalue	padj	GENE
ENSG00000115009.11	1732.04	13.3274	0.999156	13.3386	1.37944897987812e-40	1.07235908132096e-38	CCL20
ENSG00000102794.9	11371.4	11.3023	0.34572	32.6921	2.02198031408174e-234	6.00447274069714e-231	ACOD1
ENSG00000108342.12	322.04	11.2351	1.1468	9.79695	1.16041773182693e-22	3.86320235026149e-21	CSF3
ENSG00000113302.4	131.913	10.6237	1.06489	9.97633	1.93483210722565e-23	6.78242743449171e-22	IL12B
ENSG00000050730.15	224.976	10.3262	0.991164	10.4182	2.0474606505211e-25	8.32895773669516e-24	TNIP3
ENSG00000275302.1	7488.49	10.0144	0.329792	30.3659	1.55147978435222e-202	3.29091026258025e-199	CCL4
ENSG00000178803.10	2851.95	9.93506	0.404432	24.5654	2.95758775243861e-133	2.19571314741042e-130	ADORA2A-AS1
ENSG00000198535.5	117.837	9.85743	1.04317	9.44949	3.4049209394848e-21	1.01722869435554e-19	C2CD4A
ENSG00000123610.4	328.316	9.09975	0.705517	12.898	4.61960204628089e-38	3.29768515303743e-36	TNFAIP6
ENSG00000163734.4	160.62	8.95848	1.07672	8.32013	8.7867490595822e-17	1.9797518973699e-15	CXCL3
ENSG00000276070.4	10469.9	8.90964	0.323317	27.557	3.6507770362363e-167	4.92788522127606e-164	CCL4L2
ENSG00000136244.11	16316.3	8.81493	0.23814	37.0158	6.38210226569867e-300	4.73807272205469e-296	IL6
ENSG00000136688.10	35.751	8.77372	1.06956	8.20311	2.34238114460945e-16	5.09219256737352e-15	IL36G
ENSG00000049249.8	554.384	8.7729	0.489536	17.9208	8.10832739889486e-72	1.82412795786047e-69	TNFRSF9
ENSG00000125538.11	103572	8.77104	0.319237	27.475	3.49252020838853e-166	4.3214116711794e-163	IL1B
ENSG00000249790.2	92.3905	8.74964	0.984731	8.88531	6.37425510335743e-19	1.6781017690541e-17	RP11-20D14.6
ENSG00000258153.1	40.9817	8.72677	1.07653	8.10643	5.21295788793477e-16	1.09016899605712e-14	HSPE1P4
ENSG00000170214.3	26.5137	8.45286	1.07496	7.86345	3.73709153055191e-15	7.29150263411758e-14	ADRA1B
ENSG00000100678.18	70.8458	8.42223	1.04283	8.07631	6.67553900989496e-16	1.38047915346686e-14	SLC8A3
ENSG00000187479.5	2629.44	8.20158	0.748843	10.9523	6.47555517184058e-28	2.98599513017046e-26	C11orf96
ENSG00000277632.1	9234.31	7.91524	0.489934	16.1557	1.03485362451892e-58	1.61742174914284e-56	CCL3
ENSG00000146216.11	17.5441	7.86342	1.08804	7.22717	4.93165689058467e-13	7.94200016392638e-12	TTBK1
ENSG00000178860.8	17.9548	7.8093	1.10782	7.04926	1.79872742560412e-12	2.74486174875333e-11	MSC
ENSG00000120217.13	245.098	7.80758	0.479637	16.2781	1.41178705633162e-59	2.27850154482738e-57	CD274
ENSG00000169245.5	5941.38	7.70356	0.667922	11.5336	8.93043946609015e-31	4.63633444729044e-29	CXCL10
ENSG00000165694.9	27.0026	7.66865	1.11567	6.8736	6.26025415194859e-12	8.8779611889334e-11	FRMD7
ENSG00000168334.8	10663.7	7.63542	0.552218	13.8268	1.75557614902979e-43	1.60906139881446e-41	XIRP1
ENSG00000117525.13	353.355	7.59574	0.458209	16.577	1.02192061150706e-61	1.72425877723373e-59	F3
ENSG00000236056.1	15.7113	7.59312	1.09694	6.92211	4.44961837093026e-12	6.45825352605792e-11	GAPDHP14
ENSG00000157111.12	35.9835	7.54309	0.993573	7.59189	3.15283559675635e-14	5.73692437998019e-13	TMEM171
ENSG00000154099.17	278.195	7.49674	0.460144	16.2922	1.12165110728083e-59	1.83014018031931e-57	DNAAF1
ENSG00000008517.16	147.611	7.451	0.572748	13.0092	1.08457455018204e-38	7.97215986193216e-37	IL32
ENSG00000108700.4	4752.94	7.42002	0.527326	14.071	5.72393234987065e-45	5.44800945710765e-43	CCL8
ENSG00000101331.15	193.594	7.39438	0.492004	15.0291	4.73418326888379e-51	5.36588955544935e-49	CCM2L
ENSG00000234883.5	188.252	7.21739	0.486824	14.8255	1.00300623147876e-49	1.11139078544751e-47	MIR155HG
ENSG00000185433.8	11.1562	7.21547	1.12622	6.40678	1.48626290342607e-10	1.82531278660631e-9	LINC00158
ENSG00000023445.13	736.582	7.19092	0.600224	11.9804	4.50145073167392e-33	2.56082530513005e-31	BIRC3
ENSG00000128271.21	1306.87	7.1485	0.31233	22.8876	6.16771623818555e-116	3.47043690031039e-113	ADORA2A
ENSG00000105697.7	275.526	7.10249	0.400906	17.7161	3.14948222784715e-70	6.77732059696733e-68	HAMP
ENSG00000126251.6	17.1559	7.09532	1.10454	6.42376	1.3294871579227e-10	1.64091648552254e-9	GPR42
ENSG00000116132.11	67.4367	7.03273	0.713373	9.85841	6.30377935300556e-23	2.14675495030795e-21	PRRX1
ENSG00000232810.3	2659.23	6.96998	0.251388	27.726	3.3967945584992e-169	5.60395617828847e-166	TNF
ENSG00000056558.10	10159.8	6.96062	0.258991	26.876	4.19514120718664e-159	4.15263044295382e-156	TRAF1
ENSG00000257194.2	13.1661	6.9081	1.13034	6.1115	9.8699267344986e-10	1.08554571965804e-8	RP11-567C2.1
ENSG00000177272.8	235.169	6.88541	0.401645	17.143	7.0896703575601e-66	1.36710942167601e-63	KCNA3
ENSG00000140379.7	1297.94	6.78698	0.558223	12.1582	5.18940090380515e-34	3.02165586743917e-32	BCL2A1
ENSG00000267607.1	44.0481	6.76693	0.795903	8.50221	1.86012342260619e-17	4.48362217189233e-16	CTD-2369P2.8
ENSG00000143297.18	14.2752	6.73786	1.11785	6.02751	1.66508693159102e-9	1.77227317277874e-8	FCRL5
ENSG00000078401.6	1202.11	6.70261	0.298763	22.4345	1.81142387854136e-111	8.6761360479297e-109	EDN1
ENSG00000165474.5	40.1935	6.68282	0.79203	8.43759	3.23957245927596e-17	7.63510664687768e-16	GJB2
ENSG00000080493.15	7.83861	6.65882	1.15293	5.77555	7.67010380098219e-9	7.45325269875547e-8	SLC4A4
ENSG00000164181.13	182.612	6.59549	0.947458	6.96124	3.37279070295301e-12	4.99294081330472e-11	ELOVL7
ENSG00000171855.6	13.7871	6.5778	1.10987	5.92665	3.09168539762067e-9	3.19008650339622e-8	IFNB1
ENSG00000143333.6	4760.33	6.56157	0.208456	31.4771	1.78920783088666e-217	4.42769297883418e-214	RGS16
ENSG00000243649.8	350.287	6.52209	0.616247	10.5836	3.55174952760568e-26	1.49819252800821e-24	CFB
ENSG00000276085.1	10226.7	6.47876	0.530517	12.2122	2.67699945555503e-34	1.57730507603496e-32	CCL3L3
ENSG00000187054.15	11.6857	6.47254	1.14404	5.65761	1.53497840514617e-8	1.4298217916945e-7	TMPRSS11A
ENSG00000106341.10	16.5068	6.43895	1.02417	6.287	3.23655662975729e-10	3.81399943163779e-9	PPP1R17
ENSG00000104368.17	149.847	6.39224	0.414506	15.4214	1.17612345409917e-53	1.53184921460215e-51	PLAT
ENSG00000169429.10	41714.7	6.38779	0.703789	9.07629	1.12336840919521e-19	3.05490368859533e-18	CXCL8
ENSG00000259354.5	11.7794	6.3788	1.11613	5.71511	1.09632730384211e-8	1.04616117014445e-7	RP11-519G16.3
ENSG00000163735.6	36.283	6.3514	1.05359	6.02832	1.65677452804243e-9	1.76649349135413e-8	CXCL5
ENSG00000146674.14	632.561	6.34014	0.34976	18.1271	1.94615627609756e-73	4.51508256054633e-71	IGFBP3
ENSG00000163661.3	25986.3	6.33687	0.157992	40.1089	0	0	PTX3
ENSG00000279212.1	42.4593	6.33235	0.719932	8.79577	1.42075647222391e-18	3.66876384340531e-17	RP13-16H11.8
ENSG00000226239.1	6.5032	6.3174	1.20975	5.22207	1.76937135457454e-7	1.41094e-06	RP1-310O13.7
ENSG00000260583.1	12.03	6.29438	1.11505	5.64491	1.65270285513045e-8	1.53370824956106e-7	AP000223.42
ENSG00000169248.12	91.4309	6.24326	0.504857	12.3664	3.97271384648008e-35	2.49944301663289e-33	CXCL11
ENSG00000279835.1	17.0222	6.23084	1.05736	5.89281	3.79672727880699e-9	3.85593752638346e-8	RP4-811M8.1
ENSG00000105825.11	10.6948	6.19572	1.07976	5.73805	9.57716265656067e-9	9.18022667040754e-8	TFPI2
ENSG00000241997.3	9.06949	6.18615	1.1315	5.4672	4.57208228565141e-8	4.00982148714425e-7	RN7SL323P
ENSG00000184557.4	10839.5	6.18409	0.226228	27.3356	1.60015155634805e-164	1.82761925451199e-161	SOCS3
ENSG00000242048.3	36.1711	6.09755	0.750923	8.12007	4.65919560655609e-16	9.81272856257373e-15	RP13-452N2.1
ENSG00000170054.14	19.4103	6.04714	0.932131	6.48744	8.7309693667839e-11	1.10235912549326e-9	SERPINA9
ENSG00000280228.1	9.51548	6.03848	1.1466	5.26645	1.39090234529632e-7	1.131e-06	RP11-67L14.1
ENSG00000115604.10	152.026	6.01036	0.396287	15.1667	5.87790331590965e-52	6.81836784645519e-50	IL18R1
ENSG00000156234.7	19.6736	6.00604	0.963152	6.23581	4.49438934115289e-10	5.19320567606522e-9	CXCL13
ENSG00000267737.1	74.9446	6.00164	0.506088	11.8589	1.93505059396351e-32	1.08831936436251e-30	AC061992.2
ENSG00000186827.10	960.869	5.98174	0.297039	20.1379	3.43649484361537e-90	1.04132807016329e-87	TNFRSF4
ENSG00000154451.14	58.3575	5.9505	0.624189	9.53317	1.52546818308993e-21	4.71878157969153e-20	GBP5
ENSG00000249173.5	8.24814	5.93557	1.16555	5.09249	3.53398830716055e-7	2.6854e-06	LINC01093
ENSG00000168389.17	1012.43	5.86886	0.235076	24.9658	1.4394270606562e-137	1.12487436824333e-134	MFSD2A
ENSG00000108702.3	53.6454	5.85321	0.558804	10.4745	1.130874607935e-25	4.67722177677405e-24	CCL1
ENSG00000251230.5	798.024	5.8479	0.257202	22.7366	1.94884495890359e-114	9.9780861895864e-112	MIR3945HG
ENSG00000148926.9	4515.39	5.81301	0.168159	34.5686	7.5001328513633e-262	3.71206575256808e-258	ADM
ENSG00000110047.17	37774	5.81137	0.177733	32.6972	1.70947724648203e-234	6.00447274069714e-231	EHD1
ENSG00000137507.11	114.565	5.80653	0.473241	12.2697	1.31690019830606e-34	7.91632961313702e-33	LRRC32
ENSG00000254281.1	112.986	5.78908	0.435674	13.2876	2.73070866857258e-40	2.11174803702947e-38	KB-1507C5.4
ENSG00000105246.5	1019.45	5.72697	0.255818	22.3869	5.2804377716187e-111	2.45012312603108e-108	EBI3
ENSG00000102755.11	3883.41	5.71036	0.295845	19.3018	5.18240782293958e-83	1.39906166100012e-80	FLT1
ENSG00000122035.6	454.282	5.70408	0.281944	20.2313	5.19463171420384e-91	1.60687274359372e-88	RASL11A
ENSG00000116106.11	265.334	5.6953	0.309517	18.4006	1.29842674334653e-75	3.10952262664666e-73	EPHA4
ENSG00000185897.6	48.1445	5.67024	0.549863	10.3121	6.21355801532641e-25	2.44071188919488e-23	FFAR3
ENSG00000163216.6	6.71203	5.62576	1.19315	4.71506	2.41639e-06	1.59319e-05	SPRR2D
ENSG00000173918.14	1815.98	5.6166	0.303457	18.5087	1.75657451650969e-76	4.42061329171796e-74	C1QTNF1
ENSG00000228923.1	14.768	5.6016	0.961041	5.82868	5.58669891678634e-9	5.54487336339863e-8	AP000355.2
ENSG00000259834.1	14.6448	5.58657	0.954522	5.85274	4.83537684701406e-9	4.84451251177225e-8	RP11-284N8.3
ENSG00000124145.6	2885.44	5.57946	0.19444	28.695	4.40206791802676e-181	8.17023805585767e-178	SDC4
ENSG00000110436.11	16.0686	5.56996	0.931839	5.97739	2.2674063463612e-9	2.38262204039428e-8	SLC1A2
ENSG00000134363.11	505.933	5.39329	0.292398	18.445	5.71548785768995e-76	1.39120596247509e-73	FST
ENSG00000118503.14	11504.6	5.36851	0.254503	21.0941	9.0020140835396e-99	3.260046466156e-96	TNFAIP3
ENSG00000232680.2	9.05026	5.36848	1.14346	4.69493	2.66703e-06	1.74912e-05	AC002511.3
ENSG00000148677.6	14.1099	5.36045	0.951019	5.63654	1.73505114275649e-8	1.59913341822771e-7	ANKRD1
ENSG00000121594.11	384.777	5.22628	0.334481	15.625	4.91716553631017e-55	6.82337139094704e-53	CD80
ENSG00000171811.13	18.4716	5.22295	0.754176	6.92537	4.34829272595607e-12	6.32355047943151e-11	CFAP46
ENSG00000163874.10	8619.52	5.21306	0.201648	25.8522	2.29577869517597e-147	2.00516012152781e-144	ZC3H12A
ENSG00000163082.9	32.1158	5.1286	0.613456	8.36018	6.26236769377184e-17	1.43715047167116e-15	SGPP2
ENSG00000232803.1	7.47025	5.12681	1.10542	4.6379	3.51965e-06	2.25647e-05	SLCO4A1-AS1
ENSG00000138755.5	6.96855	5.12639	1.10941	4.62084	3.82188e-06	2.4355e-05	CXCL9
ENSG00000126262.4	9076.51	5.12445	0.190446	26.9077	1.78680881676028e-159	1.89503837937547e-156	FFAR2
ENSG00000108688.11	336.449	5.11259	0.26602	19.2188	2.57549442650379e-82	6.70893706047864e-80	CCL7
ENSG00000158050.4	1105.84	5.0549	0.240346	21.0318	3.3595390163538e-98	1.18767703130527e-95	DUSP2
ENSG00000253522.5	1051.47	5.0415	0.26338	19.1415	1.13880319868485e-81	2.91533618863322e-79	MIR3142HG
ENSG00000164683.16	69.2885	5.02505	0.432263	11.625	3.07641466452564e-31	1.61980868577577e-29	HEY1
ENSG00000233251.7	24.0173	5.01185	0.675865	7.41547	1.21197892703457e-13	2.06133598036761e-12	AC007743.1
ENSG00000041982.15	203.683	4.98948	0.365755	13.6416	2.26536046201706e-42	1.86867067444607e-40	TNC
ENSG00000181634.7	14559.3	4.98538	0.295506	16.8706	7.3997827311749e-64	1.35644412336401e-61	TNFSF15
ENSG00000128965.11	681.985	4.98083	0.22685	21.9565	7.51055121351862e-107	3.09768512273124e-104	CHAC1
ENSG00000125845.6	1022.56	4.96779	0.314353	15.8032	2.9567637436579e-56	4.34673545206263e-54	BMP2
ENSG00000253372.5	11.2592	4.96518	0.945228	5.25289	1.49727739780076e-7	1.20824e-06	RP11-44N11.1
ENSG00000104951.15	3340.88	4.92483	0.211471	23.2885	5.79880210102463e-120	3.58752556650057e-117	IL4I1
ENSG00000160326.13	10916.4	4.90144	0.17685	27.7152	4.57641944039629e-169	6.79506758510041e-166	SLC2A6
ENSG00000055813.5	147.265	4.88692	0.311064	15.7103	1.28534097202594e-55	1.85288764588749e-53	CCDC85A
ENSG00000119698.11	45.8248	4.88602	0.480424	10.1702	2.69329958529438e-24	1.01497746808251e-22	PPP4R4
ENSG00000249138.1	105.077	4.87628	0.354339	13.7616	4.33829978877915e-43	3.83423067046386e-41	SLED1
ENSG00000090339.8	23033.8	4.86178	0.210449	23.102	4.4234172253822e-118	2.627155958499e-115	ICAM1
ENSG00000140961.12	1554.19	4.85605	0.237966	20.4065	1.46367437017446e-92	4.62396532943625e-90	OSGIN1
ENSG00000126266.3	225.878	4.85322	0.270669	17.9305	6.81779007780249e-72	1.55739303192633e-69	FFAR1
ENSG00000254687.1	26.0804	4.84866	0.652079	7.43569	1.04027400768364e-13	1.78566340648401e-12	RP11-162D9.3
ENSG00000236453.5	12.0716	4.84432	0.867717	5.58284	2.36628956094986e-8	2.14235776835265e-7	AC003092.1
ENSG00000112149.9	17885.7	4.84294	0.295657	16.3803	2.64632036856215e-60	4.36584053693454e-58	CD83
ENSG00000153898.12	74.4516	4.83919	0.374348	12.927	3.16983039023029e-38	2.2847398851524e-36	MCOLN2
ENSG00000124102.4	64.048	4.82345	0.999732	4.82474	1.40184e-06	9.66322e-06	PI3
ENSG00000279393.1	26.0825	4.7992	0.587559	8.16803	3.13461226709524e-16	6.71612163662773e-15	RP11-95G6.1
ENSG00000229644.6	17.8041	4.78832	0.702743	6.81376	9.50805176410406e-12	1.32063192323122e-10	NAMPTP1
ENSG00000251139.2	24.4721	4.7568	0.585777	8.1205	4.64273066635468e-16	9.79194104176623e-15	RP11-701P16.2
ENSG00000138622.3	22.5964	4.74001	0.637533	7.43492	1.0462927723856e-13	1.79392091043665e-12	HCN4
ENSG00000115607.9	94.6452	4.73695	0.653832	7.2449	4.32744852904965e-13	6.99934158598357e-12	IL18RAP
ENSG00000224080.1	8.46308	4.73054	0.998015	4.73995	2.13768e-06	1.41761e-05	UBE2FP1
ENSG00000050344.8	1376.98	4.72726	0.207264	22.8079	3.82367319331171e-115	2.02763927051044e-112	NFE2L3
ENSG00000142178.7	55.9016	4.72614	0.424827	11.1249	9.49528878667701e-29	4.49000152562358e-27	SIK1
ENSG00000138821.12	3765.28	4.72222	0.284161	16.6181	5.15168007565636e-62	9.21592117630671e-60	SLC39A8
ENSG00000227502.2	8.91013	4.71754	0.971973	4.85358	1.21254e-06	8.4485e-06	LINC01268
ENSG00000166016.5	2419.86	4.70925	0.193189	24.3764	3.04725553494309e-131	2.15455477061119e-128	ABTB2
ENSG00000137203.10	987.313	4.66892	0.232032	20.1218	4.75074234305492e-90	1.41078044619359e-87	TFAP2A
ENSG00000107968.9	8087.71	4.62929	0.20587	22.4865	5.63160095653559e-112	2.78726703342135e-109	MAP3K8
ENSG00000185215.8	44551.7	4.60045	0.207958	22.122	1.94330197283689e-108	8.48651402725947e-106	TNFAIP2
ENSG00000101187.15	1054.79	4.59233	0.228822	20.0695	1.36495608297917e-89	3.89747460001438e-87	SLCO4A1
ENSG00000230923.1	10.1659	4.57234	0.857054	5.33495	9.55690811646858e-8	7.98991957845301e-7	LINC00309
ENSG00000151726.13	59536.4	4.54841	0.221233	20.5593	6.35004075129257e-94	2.09523122389316e-91	ACSL1
ENSG00000255398.2	4979.91	4.54636	0.206866	21.9773	4.75129968732292e-107	2.01563707878202e-104	HCAR3
ENSG00000134070.4	8137.86	4.53864	0.235931	19.2372	1.80710796038299e-82	4.79141767781548e-80	IRAK2
ENSG00000109320.11	23063	4.52352	0.186529	24.251	6.45371462021026e-130	4.16629368177747e-127	NFKB1
ENSG00000166394.14	18.2963	4.51698	0.669484	6.74697	1.5096619534025e-11	2.07358563220355e-10	CYB5R2
ENSG00000226979.8	17.2671	4.50535	0.705458	6.38642	1.69816323511033e-10	2.07014184851545e-9	LTA
ENSG00000197632.8	943.818	4.49454	0.325193	13.8211	1.90068101970162e-43	1.73136882089139e-41	SERPINB2
ENSG00000137193.13	13277	4.48031	0.178961	25.0351	2.53959535242478e-138	2.09488398848907e-135	PIM1
ENSG00000159173.18	10.1344	4.47528	0.866707	5.16354	2.4231976736223e-7	1.89167e-06	TNNI1
ENSG00000082556.10	54.1274	4.45851	0.477484	9.33751	9.86248227310476e-21	2.81611801521268e-19	OPRK1
ENSG00000267034.1	202.846	4.4543	0.256439	17.3698	1.39701888308945e-67	2.72933373369897e-65	RP11-384O8.1
ENSG00000112096.16	84881.9	4.42004	0.26152	16.9014	4.39650740320119e-64	8.26320783832041e-62	SOD2
ENSG00000185338.4	227.894	4.407	0.250944	17.5617	4.83862531263192e-69	9.84163132081627e-67	SOCS1
ENSG00000257202.1	6.55546	4.39492	1.01782	4.31798	1.57461e-05	8.8829e-05	RP11-512N21.3
ENSG00000077150.18	21899.5	4.39231	0.280772	15.6437	3.66757140776399e-55	5.13736794929054e-53	NFKB2
ENSG00000184226.14	2175.31	4.38983	0.2728	16.0917	2.91481381028936e-58	4.50824535991421e-56	PCDH9
ENSG00000108691.9	3815.65	4.37104	0.203178	21.5133	1.1679152971026e-102	4.563475350363e-100	CCL2
ENSG00000167034.9	932.508	4.36768	0.311666	14.014	1.28076522315855e-44	1.21126127601644e-42	NKX3-1
ENSG00000229781.1	30.1345	4.36289	0.580663	7.51364	5.75068760952885e-14	1.01408800031216e-12	AC013444.1
ENSG00000162897.14	13.2321	4.35023	0.775499	5.6096	2.0279930567633e-8	1.85367500092047e-7	FCAMR
ENSG00000152229.18	429.238	4.34386	0.283615	15.3161	5.97390834189344e-53	7.39171592170282e-51	PSTPIP2
ENSG00000131979.18	2914.09	4.32854	0.260294	16.6294	4.26614837494953e-62	7.72485013064032e-60	GCH1
ENSG00000125384.6	1299.67	4.31992	0.202923	21.2885	1.45073759829745e-100	5.52321842551808e-98	PTGER2
ENSG00000266698.1	9.23452	4.31507	0.948404	4.54982	5.36912e-06	3.32308e-05	MIR3945
ENSG00000065320.8	97.0011	4.29164	0.323666	13.2595	3.9757515713049e-40	3.05865074252514e-38	NTN1
ENSG00000255521.1	29.6841	4.2911	0.50911	8.42863	3.49731924671111e-17	8.21648673657698e-16	RP4-607I7.1
ENSG00000149798.4	3539.22	4.26876	0.25122	16.9921	9.39446714565101e-65	1.78832113049521e-62	CDC42EP2
ENSG00000185022.11	3292.55	4.25185	0.1746	24.3519	5.53183111040894e-131	3.73348310578872e-128	MAFF
ENSG00000126353.3	377.447	4.25135	0.612383	6.94231	3.85739411805513e-12	5.67075127375075e-11	CCR7
ENSG00000076716.8	27.7752	4.24466	0.541195	7.84312	4.39474511771612e-15	8.48545845355643e-14	GPC4
ENSG00000119508.17	114.248	4.2374	0.93152	4.54891	5.39255e-06	3.33202e-05	NR4A3
ENSG00000242829.1	5.98304	4.23558	1.03057	4.10993	3.95778e-05	0.000207138	RPS26P21
ENSG00000120337.8	331.466	4.23062	0.313614	13.4899	1.793866199544e-41	1.44757202884942e-39	TNFSF18
ENSG00000164741.14	261.483	4.2125	0.254021	16.5833	9.20383765815744e-62	1.57880619602984e-59	DLC1
ENSG00000225886.3	28.3662	4.19925	0.897944	4.67652	2.91783e-06	1.89684e-05	RP11-288L9.4
ENSG00000253831.1	18.6365	4.19796	0.606741	6.91886	4.55282282186019e-12	6.58872448917934e-11	ETV3L
ENSG00000135114.12	3825.32	4.18976	0.281992	14.8578	6.19657280975961e-50	6.91779797588802e-48	OASL
ENSG00000102096.9	9084.02	4.18853	0.192408	21.7691	4.55900845413931e-105	1.82951777100163e-102	PIM2
ENSG00000100906.10	29509.6	4.16569	0.159956	26.0427	1.62791616201647e-149	1.51070619835128e-146	NFKBIA
ENSG00000177374.12	105.526	4.15422	0.321042	12.9398	2.68335633750515e-38	1.94353536094032e-36	HIC1
ENSG00000145506.13	19.7813	4.14296	0.602366	6.8778	6.078203398682e-12	8.64455594479218e-11	NKD2
ENSG00000124875.9	41.4364	4.12933	0.437666	9.43489	3.91411301306883e-21	1.15540258485181e-19	CXCL6
ENSG00000105835.11	11358.4	4.07539	0.297185	13.7133	8.4509092736117e-43	7.29529656363875e-41	NAMPT
ENSG00000151012.13	1085.18	4.06399	0.296758	13.6946	1.09289072834476e-42	9.27270944826456e-41	SLC7A11
ENSG00000166592.11	58.8148	4.03883	0.435162	9.28123	1.67539809209896e-20	4.73834492790198e-19	RRAD
ENSG00000255553.1	10.3139	4.03251	0.758014	5.31983	1.03863276630901e-7	8.61061938255512e-7	RP11-810P12.5
ENSG00000184489.11	1158.11	4.01957	0.189276	21.2365	4.39449827908108e-100	1.6312377611949e-97	PTP4A3
ENSG00000115963.13	1256.09	4.01824	0.557289	7.21033	5.58181865944649e-13	8.94054406207784e-12	RND3
ENSG00000137393.9	4223.62	4.01455	0.277561	14.4637	2.05568776203752e-47	2.09060629388582e-45	RNF144B
ENSG00000165312.6	6594.53	4.00121	0.293283	13.6428	2.22815704608751e-42	1.84825004582723e-40	OTUD1
ENSG00000149289.10	607.489	4.00085	0.292437	13.6811	1.31739751485932e-42	1.1114044488995e-40	ZC3H12C
ENSG00000269906.1	10.509	3.99408	0.826147	4.83459	1.33421e-06	9.23562e-06	RP11-248J18.2
ENSG00000137801.10	1785.08	3.9919	0.180241	22.1476	1.10003778312955e-108	4.94950333451742e-106	THBS1
ENSG00000135604.9	828.954	3.97555	0.204238	19.4653	2.16086382223047e-84	6.05368038348642e-82	STX11
ENSG00000176842.14	10.8186	3.972	0.746474	5.32101	1.03190453315178e-7	8.57398909246653e-7	IRX5
ENSG00000175697.10	14.831	3.95053	0.644853	6.12624	8.99775152323276e-10	9.95518737831296e-9	GPR156
ENSG00000125430.8	436.505	3.89529	0.294546	13.2247	6.31799107800856e-40	4.78620058807506e-38	HS3ST3B1
ENSG00000128917.6	164.006	3.8894	0.342486	11.3564	6.89442014156194e-30	3.42369064421109e-28	DLL4
ENSG00000130589.16	4069.24	3.88884	0.29508	13.1789	1.16012868280283e-39	8.65607571972687e-38	HELZ2
ENSG00000125731.12	175.724	3.8852	0.282442	13.7558	4.70362109706713e-43	4.13250686681969e-41	SH2D3A
ENSG00000117228.9	1116.21	3.87383	0.30611	12.655	1.04930166138825e-36	7.04978781370711e-35	GBP1
ENSG00000230638.4	7.88578	3.8561	0.836226	4.61131	4.00135e-06	2.53248e-05	RP11-486B10.4
ENSG00000113504.20	884.383	3.84936	0.231981	16.5934	7.77460144964303e-62	1.37425336100357e-59	SLC12A7
ENSG00000135245.9	1731.31	3.83895	0.245874	15.6135	5.89061042852584e-55	8.09849848543997e-53	HILPDA
ENSG00000107104.18	1072.05	3.83667	0.276169	13.8924	7.03864979823664e-44	6.49129641019985e-42	KANK1
ENSG00000135919.12	4898.6	3.83573	0.251265	15.2657	1.29430519861077e-52	1.56242630804656e-50	SERPINE2
ENSG00000251194.2	14.325	3.81387	0.680955	5.60076	2.13415412231563e-8	1.94047277453414e-7	RP1-68D18.2
ENSG00000095951.16	2251.75	3.81362	0.305466	12.4846	9.0592034613043e-36	5.87384510888412e-34	HIVEP1
ENSG00000073282.12	517.794	3.80102	0.249237	15.2507	1.62964626028588e-52	1.95136997360683e-50	TP63
ENSG00000274215.1	26.1238	3.79967	0.565572	6.71828	1.83880794259521e-11	2.49566913452045e-10	CTD-2313J17.6
ENSG00000164236.11	453.174	3.77898	0.288528	13.0975	3.40437300909032e-39	2.52740652194865e-37	ANKRD33B
ENSG00000235217.6	239.741	3.75119	0.240408	15.6034	6.89970629035518e-55	9.39879256873337e-53	TSPY26P
ENSG00000254554.1	7.38304	3.74599	0.836608	4.47759	7.549e-06	4.55542e-05	RP11-351I24.1
ENSG00000105559.11	119.498	3.71125	0.259753	14.2876	2.61495557201079e-46	2.57131525385538e-44	PLEKHA4
ENSG00000173846.12	3182.6	3.70458	0.223397	16.583	9.25081755486234e-62	1.57880619602984e-59	PLK3
ENSG00000114019.14	22.8227	3.68238	0.555358	6.63064	3.34229734422822e-11	4.4269786768154e-10	AMOTL2
ENSG00000198355.4	7183.83	3.66943	0.160331	22.8866	6.31073520395882e-116	3.47043690031039e-113	PIM3
ENSG00000162772.16	4069.29	3.66339	0.294268	12.4492	1.41287146457133e-35	8.965092096562e-34	ATF3
ENSG00000099860.8	2621.36	3.65974	0.189254	19.3377	2.58879993996325e-83	7.11824102010636e-81	GADD45B
ENSG00000228318.3	4.1217	3.6409	1.19081	3.0575	0.00223192	0.00776467	AP001610.5
ENSG00000148459.15	934.382	3.63017	0.229435	15.8222	2.18607868953201e-56	3.24588963821712e-54	PDSS1
ENSG00000170525.19	13432.7	3.62605	0.205859	17.6143	1.91398640352082e-69	3.94706529437183e-67	PFKFB3
ENSG00000172602.9	160.94	3.60683	0.265945	13.5623	6.69846784206856e-42	5.46477200654033e-40	RND1
ENSG00000177875.4	41.3854	3.58478	0.393708	9.10517	8.61305546719992e-20	2.3551868798708e-18	CCDC184
ENSG00000164761.8	33.6141	3.57896	0.404157	8.85538	8.34011313688278e-19	2.17634446144878e-17	TNFRSF11B
ENSG00000110848.8	51.1297	3.57138	0.413873	8.62916	6.18045540804212e-18	1.53201004839081e-16	CD69
ENSG00000150938.9	1092.16	3.56982	0.302259	11.8105	3.44672635891806e-32	1.8884499253585e-30	CRIM1
ENSG00000158517.13	21890.8	3.54403	0.201917	17.5519	5.74892128793991e-69	1.15351328761259e-66	NCF1
ENSG00000260475.1	7.44436	3.54004	0.885429	3.9981	6.38517e-05	0.000320078	RP11-85A1.3
ENSG00000227908.3	16.7377	3.53966	0.587531	6.02463	1.69496495461121e-9	1.80149174273925e-8	FLJ31104
ENSG00000271503.5	1509	3.53718	0.260106	13.599	4.06063736219939e-42	3.33106870463738e-40	CCL5
ENSG00000162407.8	141.617	3.53144	0.257774	13.6998	1.01874298686226e-42	8.69327348789126e-41	PLPP3
ENSG00000149557.12	1201.09	3.52539	0.22979	15.3418	4.01919631044012e-53	5.10060058268503e-51	FEZ1
ENSG00000106546.12	71.4586	3.5247	0.352797	9.99074	1.67332572751683e-23	5.9015535397078e-22	AHR
ENSG00000145832.12	17.1144	3.52221	0.565252	6.23122	4.62817124067829e-10	5.33947836686801e-9	SLC25A48
ENSG00000118515.11	24823.2	3.51845	0.171332	20.5358	1.03005055176772e-93	3.32482404187982e-91	SGK1
ENSG00000167617.2	73.1653	3.51685	0.378224	9.29831	1.4269172981811e-20	4.05102639453021e-19	CDC42EP5
ENSG00000215218.3	17.5843	3.51618	0.528272	6.656	2.81372600909307e-11	3.75028759273015e-10	UBE2QL1
ENSG00000069702.10	86.5097	3.51363	0.346459	10.1416	3.61248808016724e-24	1.34431636627376e-22	TGFBR3
ENSG00000255355.1	6.31426	3.5106	0.939037	3.73851	0.000185113	0.000841491	AP000640.2
ENSG00000219565.2	14.266	3.49892	0.6052	5.78143	7.40675005730785e-9	7.21623522643746e-8	ZNF259P1
ENSG00000126003.6	6864.56	3.49849	0.168932	20.7095	2.84466976957216e-95	9.59946744059261e-93	PLAGL2
ENSG00000120738.7	1223.9	3.49563	0.512587	6.81958	9.13069797065058e-12	1.27059609623449e-10	EGR1
ENSG00000072274.12	6299.35	3.48397	0.267924	13.0036	1.1678497578655e-38	8.54198680038765e-37	TFRC
ENSG00000182782.7	10622.3	3.47658	0.228644	15.2052	3.26715446949544e-52	3.85005631452923e-50	HCAR2
ENSG00000179388.8	80.9803	3.47282	0.4064	8.54532	1.28178288082649e-17	3.11998560893634e-16	EGR3
ENSG00000249948.6	7.82952	3.47079	0.803835	4.31779	1.57601e-05	8.88742e-05	GBA3
ENSG00000184545.10	218.944	3.44708	0.340224	10.1318	3.99192140197215e-24	1.47442907901698e-22	DUSP8
ENSG00000198719.8	22.3732	3.44283	0.54184	6.35395	2.09852240081542e-10	2.52502922263431e-9	DLL1
ENSG00000148737.16	2406.24	3.44272	0.222751	15.4555	6.93018111763459e-54	9.18744011023557e-52	TCF7L2
ENSG00000087074.7	16543.2	3.44228	0.237293	14.5065	1.10249924933331e-47	1.12895923131731e-45	PPP1R15A
ENSG00000277443.2	10961.1	3.4175	0.257759	13.2585	4.02670576510487e-40	3.08188284537511e-38	MARCKS
ENSG00000144802.11	20532.8	3.41544	0.193741	17.6289	1.47788695679771e-69	3.09065711753978e-67	NFKBIZ
ENSG00000234175.1	8.32485	3.41489	0.776418	4.39827	1.09119e-05	6.36872e-05	RP11-730A19.9
ENSG00000158470.5	4750.05	3.40012	0.16187	21.0052	5.87331756051762e-98	2.02807021252478e-95	B4GALT5
ENSG00000078804.12	20911.9	3.39442	0.239908	14.1488	1.89905742682753e-45	1.83098731646332e-43	TP53INP2
ENSG00000179630.10	834.942	3.39256	0.501162	6.7694	1.29318763773301e-11	1.78119202644339e-10	LACC1
ENSG00000026751.16	2536.51	3.38918	0.276154	12.2728	1.26826775926362e-34	7.65497548355538e-33	SLAMF7
ENSG00000163121.9	4.023	3.38742	1.05971	3.19656	0.00139079	0.00510516	NEURL3
ENSG00000250033.5	14.6341	3.37755	0.649648	5.19905	2.00309892463976e-7	1.58286e-06	SLC7A11-AS1
ENSG00000172738.11	54.0276	3.37498	0.356836	9.45805	3.13747802983545e-21	9.43021736578881e-20	TMEM217
ENSG00000115919.14	2990.73	3.36687	0.217865	15.454	7.09505748700485e-54	9.32277996168567e-52	KYNU
ENSG00000101230.5	18.5645	3.3613	0.524513	6.40842	1.47032044969331e-10	1.80722831432502e-9	ISM1
ENSG00000123358.19	415.272	3.34024	0.726931	4.595	4.32753e-06	2.72345e-05	NR4A1
ENSG00000125735.10	20.4532	3.33946	0.54266	6.15388	7.56099363521059e-10	8.48568658319024e-9	TNFSF14
ENSG00000205189.11	1334.05	3.33921	0.496994	6.71881	1.83213961096617e-11	2.48889377343328e-10	ZBTB10
ENSG00000070808.15	49.6876	3.335	0.356438	9.35646	8.24553545857683e-21	2.36807950655607e-19	CAMK2A
ENSG00000197461.13	202.563	3.33409	0.285627	11.6729	1.75373807974966e-31	9.29982250290106e-30	PDGFA
ENSG00000104856.13	9798.04	3.30627	0.258898	12.7706	2.39448562454488e-37	1.65364290945313e-35	RELB
ENSG00000244953.1	9.45658	3.30491	0.842245	3.92393	8.71156e-05	0.000422459	RP11-613D13.8
ENSG00000164603.11	1595	3.29438	0.494158	6.66665	2.61705399760992e-11	3.51656269289702e-10	BMT2
ENSG00000133805.15	4535.43	3.28033	0.26857	12.214	2.61556229425315e-34	1.55343475780283e-32	AMPD3
ENSG00000101017.13	4023.31	3.27782	0.197601	16.5881	8.49383760312257e-62	1.48372353801369e-59	CD40
ENSG00000167191.11	183.34	3.26545	0.348409	9.37247	7.08518874937265e-21	2.04670977725068e-19	GPRC5B
ENSG00000249738.8	16.6928	3.26373	0.544251	5.99674	2.01317629919228e-9	2.12600581012852e-8	AC008697.1
ENSG00000179431.6	532.434	3.263	0.193289	16.8814	6.16226613591631e-64	1.14371659482607e-61	FJX1
ENSG00000238133.6	10.4985	3.25906	0.718632	4.53509	5.75796e-06	3.54013e-05	MAP3K20-AS1
ENSG00000131323.14	2358.69	3.25581	0.182048	17.8843	1.56231971841415e-71	3.46228704164378e-69	TRAF3
ENSG00000134326.11	559.697	3.2529	0.318531	10.2122	1.74848469701566e-24	6.65679507212525e-23	CMPK2
ENSG00000119917.13	6194.33	3.23799	0.543935	5.95289	2.63446760233409e-9	2.75830116954615e-8	IFIT3
ENSG00000116514.16	21288.7	3.22675	0.223608	14.4304	3.33225193793736e-47	3.29848511829959e-45	RNF19B
ENSG00000010818.9	2731.32	3.21388	0.509721	6.30517	2.8787421436102e-10	3.4277115756475e-9	HIVEP2
ENSG00000175592.8	490.739	3.20753	0.233971	13.7091	8.95387400384449e-43	7.68480469416665e-41	FOSL1
ENSG00000136842.13	10.5784	3.20214	0.66994	4.77974	1.75521e-06	1.19002e-05	TMOD1
ENSG00000176788.8	717.898	3.19242	0.20815	15.3371	4.31795500669884e-53	5.38764671760205e-51	BASP1
ENSG00000145779.7	2110.39	3.18078	0.238362	13.3443	1.27839225784742e-40	9.99029907606234e-39	TNFAIP8
ENSG00000249574.1	6.62863	3.17353	0.789907	4.0176	5.87937e-05	0.000297231	AC226118.1
ENSG00000183742.12	108.253	3.16459	0.38679	8.18167	2.79928097097665e-16	6.04123893271239e-15	MACC1
ENSG00000139514.12	2712.34	3.14109	0.204644	15.349	3.59426608899064e-53	4.60066059390802e-51	SLC7A1
ENSG00000136052.9	103.886	3.13995	0.258695	12.1377	6.67120724238433e-34	3.85424455777909e-32	SLC41A2
ENSG00000117009.11	360.938	3.13761	0.302312	10.3787	3.09939948340392e-25	1.24715131516481e-23	KMO
ENSG00000087510.6	9.20423	3.13603	0.70959	4.4195	9.89312e-06	5.80605e-05	TFAP2C
ENSG00000122641.10	3.96999	3.13488	1.04953	2.98694	0.00281784	0.00955235	INHBA
ENSG00000188886.3	10.914	3.13187	0.658504	4.75604	1.9743e-06	1.31988e-05	ASTL
ENSG00000197415.11	10.0308	3.13179	0.758827	4.12715	3.67286e-05	0.000193454	VEPH1
ENSG00000144749.13	1296.28	3.12751	0.223197	14.0123	1.31070552609256e-44	1.23173137034319e-42	LRIG1
ENSG00000150782.11	36.9787	3.12186	0.396642	7.87073	3.52588758880923e-15	6.8884709103473e-14	IL18
ENSG00000283828.1	24.3892	3.12014	0.443196	7.04009	1.92111005783055e-12	2.91961536731504e-11	RP11-98F14.12
ENSG00000246339.5	8.84386	3.11547	0.713357	4.36733	1.25772e-05	7.24948e-05	EXTL3-AS1
ENSG00000170542.5	2080.84	3.11041	0.213693	14.5555	5.38604832023235e-48	5.63183418724013e-46	SERPINB9
ENSG00000165178.9	9187.93	3.11001	0.193723	16.0539	5.36608642671727e-58	8.21398466638124e-56	NCF1C
ENSG00000139572.3	8171.53	3.10879	0.175344	17.7296	2.4778826036735e-70	5.4105295440212e-68	GPR84
ENSG00000100024.14	816.571	3.10552	0.197211	15.7472	7.17660039584327e-56	1.04468786938707e-53	UPB1
ENSG00000132003.9	2413.95	3.08971	0.241128	12.8135	1.37728900289557e-37	9.64622033726102e-36	ZSWIM4
ENSG00000138135.6	710.305	3.08662	0.267967	11.5187	1.06260196352631e-30	5.44052205325472e-29	CH25H
ENSG00000177535.7	78.7441	3.08573	0.339719	9.08319	1.05436970711735e-19	2.87252869931714e-18	OR2B11
ENSG00000270069.1	28.9377	3.08548	0.451544	6.83316	8.30618815497079e-12	1.16130208780609e-10	MIR222HG
ENSG00000188211.8	206.881	3.08184	0.243896	12.6359	1.33846855028279e-36	8.95206352909858e-35	NCR3LG1
ENSG00000237927.1	9.99415	3.07298	0.752279	4.08489	4.40982e-05	0.000228461	RP3-393E18.2
ENSG00000169047.5	188.712	3.06905	0.266228	11.5279	9.54697053093621e-31	4.92199369594934e-29	IRS1
ENSG00000172548.14	7.49222	3.05545	0.778077	3.92693	8.60381e-05	0.000418165	NIPAL4
ENSG00000146457.14	5507.39	3.05383	0.260247	11.7343	8.49778805880841e-32	4.58818753080681e-30	WTAP
ENSG00000075223.13	148.437	3.05305	0.590286	5.17215	2.31410076604515e-7	1.81127e-06	SEMA3C
ENSG00000237732.9	154.069	3.04965	0.228324	13.3567	1.08320765506389e-40	8.50977103830083e-39	AC010980.2
ENSG00000260196.1	26.962	3.04227	0.435821	6.98055	2.94031136724695e-12	4.38330754828139e-11	RP1-239B22.5
ENSG00000121989.14	1062.1	3.03969	0.314855	9.65427	4.71496800025314e-22	1.508789760081e-20	ACVR2A
ENSG00000138670.17	2918.95	3.03793	0.213096	14.2562	4.10384380272765e-46	4.00880741992764e-44	RASGEF1B
ENSG00000271856.1	128.601	3.03566	0.342149	8.87232	7.16400215979616e-19	1.87603358145773e-17	LINC01215
ENSG00000167100.14	27.2581	3.02466	0.418981	7.21907	5.23434667793504e-13	8.40213415774269e-12	SAMD14
ENSG00000159231.5	56.3515	3.02444	0.332602	9.09327	9.61017583994934e-20	2.623012699845e-18	CBR3
ENSG00000137757.10	1096.77	3.02191	0.24364	12.4032	2.51241463995395e-35	1.5874184074058e-33	CASP5
ENSG00000157601.13	7590.89	3.01804	0.264539	11.4087	3.78355849545446e-30	1.90434835730535e-28	MX1
ENSG00000104267.9	652.54	3.01685	0.195863	15.4029	1.56549307385835e-53	2.02125575309989e-51	CA2
ENSG00000139289.13	128.651	3.01613	0.32047	9.4116	4.88653672240035e-21	1.42544788318665e-19	PHLDA1
ENSG00000198435.3	60.2716	3.01335	0.328854	9.16317	5.0393612361325e-20	1.40120665981452e-18	NRARP
ENSG00000215417.12	7.54307	3.00651	0.825804	3.64071	0.000271885	0.00119049	MIR17HG
ENSG00000123700.4	4036.59	2.99206	0.307367	9.7345	2.14864580225735e-22	7.0426253580391e-21	KCNJ2
ENSG00000152484.13	1422.36	2.9919	0.253923	11.7827	4.79459974871915e-32	2.59818310470737e-30	USP12
ENSG00000276980.1	10.3472	2.98825	0.668835	4.46784	7.90133e-06	4.74591e-05	CTD-3128G10.7
ENSG00000182487.12	5677.52	2.98648	0.217242	13.7472	5.29069778348355e-43	4.59393454322595e-41	NCF1B
ENSG00000127666.9	5480.34	2.98416	0.216603	13.7771	3.50091765365195e-43	3.15040153463177e-41	TICAM1
ENSG00000140450.8	699.841	2.98383	0.287802	10.3677	3.47875933665223e-25	1.38851125351108e-23	ARRDC4
ENSG00000078081.7	74.8593	2.97677	0.367108	8.10869	5.11691512744215e-16	1.07159317083584e-14	LAMP3
ENSG00000205856.3	554.359	2.97602	0.191195	15.5654	1.25179447168916e-54	1.68969493778551e-52	C22orf42
ENSG00000166002.6	857.486	2.97221	0.167884	17.7039	3.90948933621464e-70	8.29258538058786e-68	SMCO4
ENSG00000151014.5	532.152	2.96334	0.24441	12.1244	7.83894439114473e-34	4.51134288060918e-32	NOCT
ENSG00000186583.11	24.6515	2.94575	0.431388	6.82854	8.57838822284891e-12	1.19598035993296e-10	SPATC1
ENSG00000042062.11	30.0323	2.94514	0.479189	6.1461	7.94134322602757e-10	8.85898303681874e-9	FAM65C
ENSG00000038210.12	508.144	2.93871	0.248737	11.8145	3.28530585899438e-32	1.80667486645736e-30	PI4K2B
ENSG00000084734.8	85.1468	2.92987	0.318485	9.19939	3.59992996522131e-20	1.01043024808329e-18	GCKR
ENSG00000136048.13	14752.9	2.91299	0.157455	18.5004	2.04965759708851e-76	5.07221933359503e-74	DRAM1
ENSG00000234191.1	19.7038	2.90942	0.493417	5.89648	3.71329585799685e-9	3.77827537343751e-8	RP11-157D23.2
ENSG00000168734.13	1454.85	2.9081	0.217239	13.3866	7.23885845855599e-41	5.71715799960847e-39	PKIG
ENSG00000204086.4	10.1846	2.90659	0.672077	4.32479	1.52676e-05	8.6524e-05	RPA4
ENSG00000112972.14	1976.42	2.89734	0.245031	11.8243	2.92175509504012e-32	1.61272192011731e-30	HMGCS1
ENSG00000149547.14	6743.4	2.89692	0.144074	20.1073	6.37518019035969e-90	1.85605246012668e-87	EI24
ENSG00000178764.7	3767.88	2.89369	0.243446	11.8864	1.39314992645487e-32	7.86520536425926e-31	ZHX2
ENSG00000123240.16	4503.19	2.89106	0.290228	9.96137	2.24948876110018e-23	7.80383390766717e-22	OPTN
ENSG00000131669.9	26546.6	2.87846	0.196963	14.6142	2.2791730169233e-48	2.4172257825198e-46	NINJ1
ENSG00000170775.2	309.499	2.87747	0.230258	12.4967	7.78046484857981e-36	5.06685710840847e-34	GPR37
ENSG00000186480.12	13115.3	2.87645	0.180522	15.934	3.6783006462049e-57	5.57300081580106e-55	INSIG1
ENSG00000171621.13	1022.17	2.87454	0.276521	10.3954	2.60295524754131e-25	1.05309753448211e-23	SPSB1
ENSG00000237372.2	15.9735	2.86748	0.51838	5.53162	3.17279000986334e-8	2.82940456855561e-7	UNQ6494
ENSG00000015475.18	7062.29	2.85608	0.186592	15.3065	6.91633321242431e-53	8.48708392876662e-51	BID
ENSG00000255823.4	16.1348	2.85071	0.56512	5.04444	4.54839986663699e-7	3.41256e-06	MTRNR2L8
ENSG00000147883.10	830.223	2.84583	0.211187	13.4754	2.18287672066172e-41	1.74254588969813e-39	CDKN2B
ENSG00000106689.10	23.8078	2.8456	0.442017	6.43776	1.21245662749717e-10	1.50397293275505e-9	LHX2
ENSG00000146426.17	59.8723	2.82807	0.379414	7.45378	9.07051126975419e-14	1.57151635161389e-12	TIAM2
ENSG00000222009.8	28.6557	2.8276	0.44145	6.40526	1.50111795870977e-10	1.84051192823474e-9	BTBD19
ENSG00000187699.10	8.5797	2.8242	0.782368	3.60981	0.000306427	0.00132919	C2orf88
ENSG00000026559.13	1004	2.81754	0.194028	14.5213	8.88012088735369e-48	9.15639131496025e-46	KCNG1
ENSG00000105717.13	22.2282	2.81126	0.547865	5.13129	2.87758087028509e-7	2.2184e-06	PBX4
ENSG00000267365.1	95.2624	2.80672	0.344774	8.14074	3.92881412759864e-16	8.35745446512674e-15	KCNJ2-AS1
ENSG00000136689.18	43456.3	2.79598	0.24605	11.3635	6.35770293402937e-30	3.16775748874054e-28	IL1RN
ENSG00000080561.13	10.6028	2.79572	0.657387	4.25278	2.11137e-05	0.000116368	MID2
ENSG00000279491.1	221.265	2.79566	0.266845	10.4767	1.10529557835835e-25	4.58419797415216e-24	RP11-810P12.7
ENSG00000104312.7	1829.48	2.79387	0.286736	9.74369	1.96288935331516e-22	6.4766624706719e-21	RIPK2
ENSG00000157557.11	5207.85	2.78771	0.191322	14.5708	4.30963856421783e-48	4.53826336180896e-46	ETS2
ENSG00000116044.15	4062.61	2.78723	0.235453	11.8378	2.49038616422038e-32	1.38491587139866e-30	NFE2L2
ENSG00000242052.1	6.27841	2.78156	0.759165	3.66397	0.000248332	0.00109772	RPL10P7
ENSG00000115267.5	733.853	2.77831	0.545744	5.09086	3.56437861231669e-7	2.70572e-06	IFIH1
ENSG00000283849.1	8.82351	2.77795	0.69	4.02601	5.67305e-05	0.000287388	RP11-331G2.7
ENSG00000074416.13	1913.19	2.77737	0.169514	16.3843	2.47794576096685e-60	4.13399310773435e-58	MGLL
ENSG00000186891.13	317.186	2.77077	0.293319	9.44628	3.51073122486686e-21	1.04673367925348e-19	TNFRSF18
ENSG00000167874.6	21.0052	2.76932	0.526278	5.26209	1.42423489792475e-7	1.15431e-06	TMEM88
ENSG00000003402.19	5560.58	2.75498	0.232495	11.8496	2.16179065293634e-32	1.20670179003003e-30	CFLAR
ENSG00000125657.4	2698.18	2.74904	0.186689	14.7252	4.43861051218575e-49	4.8459183003628e-47	TNFSF9
ENSG00000180758.11	909.589	2.74764	0.179136	15.3383	4.2431728651659e-53	5.3392059916935e-51	GPR157
ENSG00000169136.10	3682.27	2.74463	0.149489	18.36	2.74570056418199e-75	6.47113682174194e-73	ATF5
ENSG00000233791.5	11.4885	2.74374	0.573747	4.78214	1.73437e-06	1.17858e-05	LINC01136
ENSG00000196396.9	6547.85	2.72967	0.206892	13.1937	9.53866020737398e-40	7.15303165449944e-38	PTPN1
ENSG00000196876.15	13.067	2.72924	0.626475	4.3565	1.32159e-05	7.59696e-05	SCN8A
ENSG00000122733.12	43.6665	2.72298	0.348298	7.81794	5.36951261643342e-15	1.03139098743601e-13	PHF24
ENSG00000234292.3	18.5091	2.71863	0.573483	4.74057	2.13122e-06	1.41459e-05	RP11-213H15.1
ENSG00000113645.14	59.3033	2.71824	0.288243	9.43038	4.08604994472183e-21	1.20376328530218e-19	WWC1
ENSG00000110092.3	16.336	2.71145	0.523961	5.1749	2.28028748375899e-7	1.78763e-06	CCND1
ENSG00000105855.9	175.788	2.7009	0.339463	7.95639	1.77124451548281e-15	3.53487077498504e-14	ITGB8
ENSG00000223711.1	11.7628	2.70007	0.605376	4.46016	8.18996e-06	4.89354e-05	AC091633.3
ENSG00000232043.1	17.8259	2.69434	0.630159	4.27565	1.90578e-05	0.000105942	RP4-530I15.9
ENSG00000171522.5	5780.97	2.69321	0.199288	13.5142	1.28991101224436e-41	1.04659009343192e-39	PTGER4
ENSG00000136379.11	890.765	2.6931	0.225476	11.9441	6.97344738081346e-33	3.95197506527932e-31	ABHD17C
ENSG00000251493.4	71.8739	2.69306	0.330138	8.15736	3.42417371230938e-16	7.31541457271507e-15	FOXD1
ENSG00000179428.2	38.4259	2.68023	0.356679	7.51439	5.71784067004038e-14	1.0100738039485e-12	AC073072.5
ENSG00000154856.12	1046.18	2.67746	0.185153	14.4608	2.14285177670232e-47	2.16442606669905e-45	APCDD1
ENSG00000184371.13	352.534	2.67349	0.226892	11.7831	4.76884558045442e-32	2.59369301020466e-30	CSF1
ENSG00000211459.2	455832	2.67039	0.257714	10.3618	3.69838581153912e-25	1.4722153493226e-23	MT-RNR1
ENSG00000171236.9	372.684	2.66539	0.191207	13.9398	3.63191406026902e-44	3.39161383439462e-42	LRG1
ENSG00000145901.14	36059.4	2.6626	0.169802	15.6807	2.05045152651981e-55	2.92741387170828e-53	TNIP1
ENSG00000127561.14	17.0274	2.65861	0.485355	5.47766	4.30985549255879e-8	3.80004360769079e-7	SYNGR3
ENSG00000187608.8	2883.07	2.65764	0.205855	12.9103	3.93892024526526e-38	2.82536656046853e-36	ISG15
ENSG00000253123.3	49.5537	2.6492	0.345144	7.67565	1.64585673507208e-14	3.04709236937036e-13	RP11-527N22.1
ENSG00000123728.9	1645.01	2.64825	0.230264	11.501	1.30444481947168e-30	6.63301256147791e-29	RAP2C
ENSG00000180447.6	200.468	2.64543	0.261099	10.1319	3.98782091577657e-24	1.47442907901698e-22	GAS1
ENSG00000140511.11	67.6649	2.64512	0.271439	9.74478	1.94197620938746e-22	6.42192934454008e-21	HAPLN3
ENSG00000111331.12	3947.13	2.64073	0.280282	9.42168	4.43939763301517e-21	1.30269122638358e-19	OAS3
ENSG00000266709.1	90.0407	2.63979	0.275223	9.59146	8.68490450016314e-22	2.73786543563529e-20	RP11-214O1.2
ENSG00000103569.9	2700.77	2.63405	0.242113	10.8794	1.44458648430008e-27	6.51951979297496e-26	AQP9
ENSG00000048162.20	705.11	2.6328	0.191445	13.7522	4.93757249363461e-43	4.31253390502863e-41	NOP16
ENSG00000135083.14	208.119	2.62581	0.212473	12.3583	4.39173299864188e-35	2.72838709472111e-33	CCNJL
ENSG00000164142.15	13.2514	2.62304	0.609193	4.30577	1.66407e-05	9.34498e-05	FAM160A1
ENSG00000179862.6	463.787	2.62165	0.235675	11.124	9.58507107757233e-29	4.51806778919981e-27	CITED4
ENSG00000153976.2	88.3051	2.61965	0.259011	10.1141	4.78507541552207e-24	1.74997043767664e-22	HS3ST3A1
ENSG00000171798.17	79.3394	2.61473	0.286712	9.11969	7.53367849717388e-20	2.07918324026092e-18	KNDC1
ENSG00000134460.15	525.468	2.61283	0.273775	9.54371	1.37806803065231e-21	4.28065985755762e-20	IL2RA
ENSG00000143375.14	36.8745	2.61184	0.398373	6.55627	5.51715895342797e-11	7.12337183830422e-10	CGN
ENSG00000248323.5	403.541	2.60425	0.310971	8.37459	5.54144023939423e-17	1.28160910707984e-15	LUCAT1
ENSG00000079215.13	183.02	2.60352	0.230719	11.2844	1.56765838644917e-29	7.65677359276227e-28	SLC1A3
ENSG00000128165.8	135.395	2.60275	0.299912	8.67839	4.01403527812711e-18	1.00676344273026e-16	ADM2
ENSG00000100311.16	17.5712	2.59995	0.483907	5.37283	7.75102621668092e-8	6.535334313758e-7	PDGFB
ENSG00000076554.15	392.845	2.59623	0.256472	10.1228	4.37505815880719e-24	1.60794216688042e-22	TPD52
ENSG00000188613.6	52.1243	2.59531	0.346439	7.49139	6.81497244541055e-14	1.19185760741409e-12	NANOS1
ENSG00000261889.1	18.0819	2.59235	0.500041	5.18428	2.16853615866927e-7	1.70362e-06	RP11-473M20.16
ENSG00000116574.5	2111.97	2.58402	0.222045	11.6374	2.66034312516325e-31	1.40572152037096e-29	RHOU
ENSG00000259954.1	37.1891	2.58153	0.366454	7.04463	1.85955221419219e-12	2.83185961808467e-11	IL21R-AS1
ENSG00000137094.14	1262.41	2.57482	0.218411	11.7889	4.45403612793729e-32	2.43137972160341e-30	DNAJB5
ENSG00000122877.15	1481.78	2.57086	0.270837	9.49226	2.26068414592539e-21	6.89253351102674e-20	EGR2
ENSG00000136997.16	5761.1	2.56511	0.200504	12.7933	1.78665931169444e-37	1.23964100280556e-35	MYC
ENSG00000109321.10	14.0462	2.55252	0.564662	4.52044	6.17114e-06	3.7661e-05	AREG
ENSG00000244405.7	3909.52	2.54963	0.156961	16.2436	2.47744531524542e-59	3.95538796137247e-57	ETV5
ENSG00000164949.7	53.7946	2.54635	0.365274	6.97109	3.14499409379039e-12	4.67436159205203e-11	GEM
ENSG00000107815.7	497.269	2.54549	0.206637	12.3186	7.19094883417806e-35	4.39387688435703e-33	TWNK
ENSG00000173334.3	23385.6	2.53989	0.18582	13.6685	1.56509730971029e-42	1.31291326862025e-40	TRIB1
ENSG00000156273.15	6474.15	2.53769	0.244642	10.3731	3.28637417449179e-25	1.31881307413119e-23	BACH1
ENSG00000188786.9	2547.66	2.53509	0.205338	12.346	5.12087228511342e-35	3.15496729001511e-33	MTF1
ENSG00000259094.1	17.9665	2.52778	0.476947	5.2999	1.15863856302543e-7	9.54157813854773e-7	RP11-77A13.1
ENSG00000103257.8	3400.46	2.52694	0.227333	11.1156	1.05339684047254e-28	4.94963173649883e-27	SLC7A5
ENSG00000181649.5	7.81115	2.51962	0.742377	3.39399	0.00068881	0.00272732	PHLDA2
ENSG00000272384.1	14.1998	2.51753	0.547782	4.59585	4.30984e-06	2.71385e-05	RP11-44N11.2
ENSG00000128284.19	1987.39	2.50955	0.237175	10.581	3.64979834740951e-26	1.53518996777157e-24	APOL3
ENSG00000148344.10	574.943	2.50623	0.22204	11.2873	1.5164832727889e-29	7.43126852619459e-28	PTGES
ENSG00000171763.18	502.868	2.50459	0.211775	11.8266	2.84353442985795e-32	1.57540295576608e-30	SPATA5L1
ENSG00000107201.9	2273.43	2.50422	0.498447	5.02404	5.05949726041306e-7	3.75242e-06	DDX58
ENSG00000211592.8	37.4969	2.49476	0.367062	6.79656	1.07149058259222e-11	1.48133074211632e-10	IGKC
ENSG00000152503.9	611.008	2.49363	0.235728	10.5785	3.75079536470978e-26	1.57321495975172e-24	TRIM36
ENSG00000175040.5	1464.87	2.48976	0.169737	14.6684	1.02804403235024e-48	1.10611578205336e-46	CHST2
ENSG00000162924.13	1203.09	2.48949	0.260895	9.54208	1.39991729952823e-21	4.33945137022864e-20	REL
ENSG00000134317.17	16.7488	2.48844	0.521286	4.77366	1.80911e-06	1.22204e-05	GRHL1
ENSG00000274029.1	77.0696	2.4828	0.306599	8.09789	5.59208777868589e-16	1.16453463307052e-14	RP11-340F14.6
ENSG00000271855.1	41.7097	2.47981	0.363145	6.82871	8.5683734058558e-12	1.19570684520815e-10	RP11-214N9.1
ENSG00000144655.14	5617.11	2.47524	0.266595	9.28464	1.62247147734025e-20	4.59741536174581e-19	CSRNP1
ENSG00000104885.17	3932.21	2.47071	0.198091	12.4726	1.05332003398544e-35	6.77043111022332e-34	DOT1L
ENSG00000115956.9	52403.3	2.46916	0.199745	12.3616	4.21918224410371e-35	2.63848679664554e-33	PLEK
ENSG00000133106.14	710.909	2.4649	0.493911	4.99058	6.01968092707672e-7	4.38353e-06	EPSTI1
ENSG00000168685.14	5556.72	2.46139	0.230883	10.6607	1.55340030745505e-26	6.66615253326375e-25	IL7R
ENSG00000125733.17	4863.48	2.45822	0.156806	15.6768	2.17904517791373e-55	3.0813774096822e-53	TRIP10
ENSG00000148840.10	1711.43	2.45748	0.191378	12.8409	9.66816819975918e-38	6.83585530619163e-36	PPRC1
ENSG00000143067.4	643.742	2.45382	0.199077	12.326	6.56175281783165e-35	4.02598784459357e-33	ZNF697
ENSG00000162645.12	12864.5	2.45187	0.233826	10.4858	1.00352375396633e-25	4.17375929940956e-24	GBP2
ENSG00000272601.1	20.6203	2.44218	0.524643	4.65495	3.24065e-06	2.09296e-05	RP11-155G14.5
ENSG00000119922.9	5901.68	2.43653	0.609696	3.9963	6.43403e-05	0.0003222	IFIT2
ENSG00000146278.10	8578.56	2.43608	0.229802	10.6008	2.95516193762353e-26	1.25009243446821e-24	PNRC1
ENSG00000167910.3	12.711	2.41472	0.550854	4.38359	1.16738e-05	6.77611e-05	CYP7A1
ENSG00000160223.16	82.9407	2.41183	0.26307	9.16802	4.81772284485978e-20	1.34209284803899e-18	ICOSLG
ENSG00000114554.11	952.997	2.40948	0.223949	10.7591	5.37106086002597e-27	2.35249296901668e-25	PLXNA1
ENSG00000175352.10	121.398	2.40794	0.270098	8.91507	4.87508921940983e-19	1.29259508446066e-17	NRIP3
ENSG00000086062.12	21925	2.4069	0.190804	12.6145	1.75670347273859e-36	1.16444344478672e-34	B4GALT1
ENSG00000156206.13	46.5239	2.40469	0.377735	6.36608	1.93918714315016e-10	2.34662189906223e-9	CFAP161
ENSG00000236700.5	8.7419	2.40065	0.679542	3.53275	0.000411266	0.00172111	LINC01010
ENSG00000141384.12	249.167	2.38955	0.195473	12.2244	2.30210788869178e-34	1.37275895306408e-32	TAF4B
ENSG00000150510.16	119.899	2.38876	0.280469	8.51702	1.63708461909008e-17	3.95886521567582e-16	FAM124A
ENSG00000197580.11	19.7991	2.38758	0.544899	4.38169	1.17764e-05	6.82231e-05	BCO2
ENSG00000197122.11	6416.32	2.38077	0.172529	13.7992	2.57593821296076e-43	2.33216649914886e-41	SRC
ENSG00000083857.13	4552.06	2.37783	0.297005	8.00605	1.18449532891462e-15	2.39937061988052e-14	FAT1
ENSG00000181577.15	127.484	2.36956	0.263521	8.99192	2.42938217077679e-19	6.48767382584421e-18	C6orf223
ENSG00000272669.1	11.2946	2.36852	0.559024	4.23689	2.26637e-05	0.000124036	RP3-508I15.21
ENSG00000108179.13	2708.88	2.36781	0.163792	14.4562	2.29250474030554e-47	2.29993989081464e-45	PPIF
ENSG00000031081.10	7538.89	2.36558	0.192471	12.2906	1.0178219430699e-34	6.16841641253138e-33	ARHGAP31
ENSG00000117298.14	2458.4	2.3638	0.244376	9.6728	3.93453911562505e-22	1.26177185288987e-20	ECE1
ENSG00000173391.8	4908.29	2.356	0.242669	9.70867	2.76923986578469e-22	8.99730274117528e-21	OLR1
ENSG00000154640.14	423.551	2.35525	0.259529	9.07511	1.1356017762106e-19	3.08252562580895e-18	BTG3
ENSG00000124391.4	19.5555	2.34593	0.491464	4.77335	1.81185e-06	1.22283e-05	IL17C
ENSG00000145777.14	22.0384	2.34459	0.559626	4.18957	2.79481e-05	0.00015019	TSLP
ENSG00000168209.4	2365.18	2.34416	0.18299	12.8103	1.43514899983771e-37	1.00042687087278e-35	DDIT4
ENSG00000277117.4	107.353	2.33651	0.255514	9.14437	5.99783315829598e-20	1.66148930474587e-18	CH507-9B2.1
ENSG00000173517.10	3809.77	2.33607	0.287744	8.11857	4.71693127512213e-16	9.92025433045516e-15	PEAK1
ENSG00000177045.7	262.304	2.33506	0.23103	10.1072	5.13411522627572e-24	1.86841526666034e-22	SIX5
ENSG00000110218.8	912.482	2.33404	0.156035	14.9584	1.37291516850535e-50	1.54432154711874e-48	PANX1
ENSG00000120549.17	196.907	2.32987	0.567033	4.10887	3.97592e-05	0.000207941	KIAA1217
ENSG00000223321.1	6.35598	2.32227	0.775642	2.994	0.00275346	0.00935457	RN7SKP293
ENSG00000127124.14	2312.55	2.31486	0.189538	12.2132	2.64369969139167e-34	1.56389055847743e-32	HIVEP3
ENSG00000147650.11	526.078	2.31298	0.255292	9.06013	1.30291556240784e-19	3.53023545084519e-18	LRP12
ENSG00000171658.8	64.3842	2.30617	0.380744	6.05702	1.38668271715517e-9	1.49850545737409e-8	NMRAL2P
ENSG00000136960.12	509.006	2.30528	0.305043	7.55724	4.11696866592137e-14	7.39162645122134e-13	ENPP2
ENSG00000164823.9	1174.76	2.29289	0.239164	9.58709	9.06044678530775e-22	2.85020156500528e-20	OSGIN2
ENSG00000159388.5	28479.9	2.28936	0.166354	13.762	4.312808279513e-43	3.83423067046386e-41	BTG2
ENSG00000241794.1	36.0076	2.28226	0.387961	5.88272	4.03588230032031e-9	4.0792907008275e-8	SPRR2A
ENSG00000261504.1	32.8343	2.28205	0.388785	5.8697	4.3658674406169e-9	4.39487455988338e-8	LINC01686
ENSG00000248161.5	25.449	2.2794	0.400636	5.68945	1.27448202529639e-8	1.20378556689572e-7	RP11-499E18.1
ENSG00000134028.14	57.3108	2.2793	0.363982	6.26212	3.79780363930452e-10	4.44014082176327e-9	ADAMDEC1
ENSG00000169242.11	45.5458	2.27829	0.385459	5.91058	3.40894901975081e-9	3.48835803206478e-8	EFNA1
ENSG00000105810.9	1707.86	2.2727	0.278197	8.16937	3.10000766048637e-16	6.65157713047712e-15	CDK6
ENSG00000127314.17	3241.05	2.27129	0.230218	9.86578	5.85751249473138e-23	1.99936426486831e-21	RAP1B
ENSG00000162433.14	318.723	2.26889	0.265452	8.5473	1.25999852940934e-17	3.0719964145599e-16	AK4
ENSG00000278921.2	16.9867	2.26846	0.494914	4.58354	4.57164e-06	2.8593e-05	EPB41L4A-AS2
ENSG00000075461.5	33.3088	2.25958	0.343737	6.57359	4.91178378929634e-11	6.36388880484049e-10	CACNG4
ENSG00000272666.1	6.4834	2.256	0.75809	2.9759	0.00292129	0.00985343	CTA-384D8.35
ENSG00000137975.7	30.5489	2.25449	0.414187	5.44317	5.23402275331719e-8	4.54206720287864e-7	CLCA2
ENSG00000114315.3	76.2334	2.25356	0.296314	7.60529	2.84263182156821e-14	5.19795533086758e-13	HES1
ENSG00000181374.7	9.02912	2.25306	0.600506	3.75193	0.000175476	0.000801191	CCL13
ENSG00000143514.16	2668.67	2.25244	0.229555	9.8122	9.97654342762855e-23	3.35139630799612e-21	TP53BP2
ENSG00000064989.12	142.205	2.24713	0.329004	6.83008	8.48671567602185e-12	1.18542572302514e-10	CALCRL
ENSG00000223387.6	8.57637	2.24188	0.638855	3.50921	0.000449432	0.00186349	LINC02068
ENSG00000134470.20	59.7335	2.24132	0.357021	6.27784	3.43315010318834e-10	4.03925615944061e-9	IL15RA
ENSG00000231233.1	91.6021	2.24126	0.294791	7.60286	2.89664505373506e-14	5.28444008203319e-13	CFAP58-AS1
ENSG00000145911.5	206.811	2.23893	0.233845	9.5744	1.02453676372743e-21	3.20259407743683e-20	N4BP3
ENSG00000227741.1	25.6759	2.23677	0.444596	5.031	4.87922824613454e-7	3.62778e-06	RP11-536C5.7
ENSG00000162711.16	20520.1	2.23613	0.22994	9.72486	2.36230686962866e-22	7.70890821983436e-21	NLRP3
ENSG00000232759.1	35.242	2.23299	0.370403	6.02855	1.65436428420575e-9	1.76592385994874e-8	AC002480.3
ENSG00000119862.12	34.9075	2.23254	0.347097	6.43203	1.25910831623785e-10	1.5579366899583e-9	LGALSL
ENSG00000273151.1	179.135	2.23214	0.24708	9.03409	1.65374238637847e-19	4.45640053592513e-18	RP11-449P15.2
ENSG00000204103.3	51676	2.23116	0.173799	12.8376	1.00961860586027e-37	7.10465263498259e-36	MAFB
ENSG00000147119.3	850.809	2.23023	0.204717	10.8942	1.22828798036384e-27	5.59436194246697e-26	CHST7
ENSG00000067113.16	124.217	2.22371	0.257393	8.63936	5.65288776043672e-18	1.40828989038531e-16	PLPP1
ENSG00000130584.10	502.768	2.22201	0.196571	11.3039	1.25517685225411e-29	6.17114764975794e-28	ZBTB46
ENSG00000133789.14	3676.97	2.21584	0.177634	12.4742	1.03227689940135e-35	6.66402060970055e-34	SWAP70
ENSG00000272053.1	17.3091	2.21583	0.476204	4.65312	3.26954e-06	2.10887e-05	RP11-367G6.3
ENSG00000107562.16	88.0504	2.21534	0.290886	7.61582	2.6202871447649e-14	4.79729020042777e-13	CXCL12
ENSG00000155629.14	16704.7	2.21503	0.179309	12.3532	4.68387244683636e-35	2.89775575377609e-33	PIK3AP1
ENSG00000171368.11	19.0838	2.20536	0.457157	4.82407	1.40656e-06	9.69122e-06	TPPP
ENSG00000243806.1	13.7628	2.20312	0.524559	4.19995	2.66974e-05	0.000144251	RPL7P18
ENSG00000111859.16	844.001	2.20294	0.191133	11.5257	9.79325774947803e-31	5.03149796070068e-29	NEDD9
ENSG00000221949.5	43.1645	2.20141	0.318906	6.90301	5.09106233164958e-12	7.29653412165376e-11	LINC01465
ENSG00000197860.9	1513.18	2.19951	0.217858	10.0961	5.74941328945967e-24	2.08721976826154e-22	SGTB
ENSG00000131378.13	4029.4	2.19786	0.209934	10.4693	1.1953705666047e-25	4.90300060026151e-24	RFTN1
ENSG00000068366.19	6495.9	2.19454	0.243473	9.01349	1.99606868675571e-19	5.35942637630177e-18	ACSL4
ENSG00000255150.2	9.91447	2.1924	0.57801	3.79302	0.000148829	0.000690565	EID3
ENSG00000183486.12	4005.17	2.19124	0.293483	7.46634	8.24589597623631e-14	1.43198904625914e-12	MX2
ENSG00000154153.13	290.77	2.18902	0.269457	8.12383	4.51714962348253e-16	9.55422188169067e-15	FAM134B
ENSG00000128016.5	17738.9	2.18712	0.180596	12.1106	9.28436197666151e-34	5.32255624052008e-32	ZFP36
ENSG00000117226.11	175.731	2.18674	0.560915	3.89852	9.67806e-05	0.000466104	GBP3
ENSG00000271383.6	389.645	2.1866	0.555372	3.93718	8.24449e-05	0.000402281	NBPF19
ENSG00000163660.11	1921.89	2.18206	0.299098	7.29546	2.97633904844615e-13	4.87777949131661e-12	CCNL1
ENSG00000272825.1	786.495	2.18146	0.215123	10.1405	3.65069656647496e-24	1.3551385654755e-22	LL21NC02-1C16.2
ENSG00000165891.15	179.214	2.17375	0.289281	7.51431	5.72112115517704e-14	1.0100738039485e-12	E2F7
ENSG00000184588.17	693.603	2.17248	0.331637	6.55077	5.7239409846577e-11	7.37752393578103e-10	PDE4B
ENSG00000103522.15	2419.6	2.16833	0.176178	12.3076	8.2424296362423e-35	5.01572111634941e-33	IL21R
ENSG00000257743.8	16.491	2.1677	0.461461	4.69748	2.63393e-06	1.72894e-05	MGAM2
ENSG00000241155.1	18.2324	2.16636	0.474106	4.56937	4.89198e-06	3.04171e-05	ARHGAP31-AS1
ENSG00000255833.1	290.675	2.16504	0.239679	9.03306	1.6693344277313e-19	4.49026767807144e-18	TIFAB
ENSG00000196449.3	673.934	2.16038	0.184278	11.7235	9.66412772369024e-32	5.16161756983283e-30	YRDC
ENSG00000086061.15	5847.31	2.15354	0.200931	10.7178	8.39716268982865e-27	3.6350166652646e-25	DNAJA1
ENSG00000185800.11	606.4	2.15124	0.189685	11.3411	8.20591862753104e-30	4.06138265938603e-28	DMWD
ENSG00000253210.1	91.6568	2.15092	0.27294	7.88057	3.25896417249338e-15	6.38378628406091e-14	RP11-809O17.1
ENSG00000026508.17	54305	2.14913	0.16734	12.8429	9.43192863926961e-38	6.70073092994618e-36	CD44
ENSG00000151693.9	237.629	2.14791	0.224112	9.58408	9.32820315601217e-22	2.92822749387883e-20	ASAP2
ENSG00000176928.5	8.5165	2.14764	0.668507	3.21258	0.00131547	0.00485388	GCNT4
ENSG00000197329.11	7269.35	2.14496	0.268496	7.98879	1.36265173327222e-15	2.75274189600354e-14	PELI1
ENSG00000169783.12	11.266	2.14376	0.608144	3.52509	0.000423344	0.00176717	LINGO1
ENSG00000162888.4	24.6541	2.14337	0.402496	5.32519	1.00849397331973e-7	8.39356419049966e-7	C1orf147
ENSG00000198060.9	1157.23	2.13664	0.187289	11.4083	3.80110891064009e-30	1.90671841571568e-28	MARCH5
ENSG00000142961.14	3331.09	2.1366	0.168507	12.6796	7.67006203173985e-37	5.20023201129102e-35	MOB3C
ENSG00000280303.2	73.2965	2.13658	0.287238	7.43834	1.01957159833527e-13	1.75418297706629e-12	ERICD
ENSG00000148154.9	533.9	2.13641	0.286774	7.44981	9.34775151810444e-14	1.61390016907924e-12	UGCG
ENSG00000159128.14	5575.44	2.13562	0.180118	11.8568	1.98470300677166e-32	1.11203283941682e-30	IFNGR2
ENSG00000165732.12	3476.27	2.13463	0.169112	12.6226	1.5851554945399e-36	1.05544344318065e-34	DDX21
ENSG00000168884.14	2897.96	2.13312	0.158162	13.487	1.86535399720633e-41	1.49712303516322e-39	TNIP2
ENSG00000133818.13	81.7359	2.13299	0.271728	7.84973	4.16934035979247e-15	8.08177097417736e-14	RRAS2
ENSG00000266970.1	15.0373	2.13135	0.516746	4.12455	3.71456e-05	0.000195581	RP11-806H10.4
ENSG00000174059.16	34.0058	2.12812	0.390736	5.44645	5.1384930908527e-8	4.46699914595907e-7	CD34
ENSG00000159202.17	10636.3	2.12694	0.168001	12.6603	9.81849904796659e-37	6.62659426655491e-35	UBE2Z
ENSG00000168994.13	1473.42	2.11727	0.20929	10.1164	4.6705336130382e-24	1.71229834781213e-22	PXDC1
ENSG00000171385.9	12.8405	2.11549	0.504231	4.19547	2.72304e-05	0.000146917	KCND3
ENSG00000138166.5	3939.43	2.10573	0.213792	9.84942	6.89432187241859e-23	2.3424917885966e-21	DUSP5
ENSG00000272269.1	70.5394	2.10394	0.255695	8.22831	1.89873935751068e-16	4.16432525558621e-15	RP11-500C11.3
ENSG00000251136.8	168.544	2.10332	0.259209	8.11438	4.88276325423175e-16	1.02544934651815e-14	RP11-37B2.1
ENSG00000204165.5	10.4224	2.10273	0.587477	3.57926	0.000344569	0.00147482	CXorf65
ENSG00000171612.6	226.744	2.09874	0.19549	10.7358	6.91302156225846e-27	3.00130246071385e-25	SLC25A33
ENSG00000114784.3	1966.65	2.09851	0.180822	11.6054	3.86756539172476e-31	2.0220285540961e-29	EIF1B
ENSG00000227032.1	8.79267	2.09467	0.666137	3.1445	0.0016637	0.00598932	RPS2P36
ENSG00000185507.19	1529.5	2.094	0.187231	11.184	4.88111134342475e-29	2.33789487829583e-27	IRF7
ENSG00000155307.17	755.967	2.09103	0.317967	6.57624	4.82491718583421e-11	6.2568009061368e-10	SAMSN1
ENSG00000284052.1	92.7115	2.08953	0.291017	7.18009	6.96635619508625e-13	1.10745671075632e-11	RP11-284E5.1
ENSG00000156127.6	647.177	2.08357	0.196388	10.6095	2.69171785914686e-26	1.14190362207464e-24	BATF
ENSG00000167695.14	302.626	2.0797	0.225743	9.21269	3.18055932240708e-20	8.94411833695082e-19	FAM57A
ENSG00000273521.1	9.2083	2.07908	0.608431	3.41712	0.000632882	0.00252676	RP11-45A17.4
ENSG00000144843.11	106.607	2.07833	0.270463	7.68436	1.53767698222406e-14	2.86108118196275e-13	ADPRH
ENSG00000234518.2	85.3382	2.07827	0.328581	6.32498	2.53262674360924e-10	3.03017259380418e-9	PTGES3P1
ENSG00000151304.5	155.898	2.07327	0.290379	7.13988	9.34111670293892e-13	1.4739309331056e-11	SRFBP1
ENSG00000113916.17	9717.76	2.06823	0.164729	12.5554	3.71379365314335e-36	2.45077369608322e-34	BCL6
ENSG00000111335.12	6797.23	2.06509	0.241111	8.56489	1.08181598692232e-17	2.64626091825744e-16	OAS2
ENSG00000184221.12	130.47	2.06336	0.311436	6.62532	3.46486041189942e-11	4.58114402456657e-10	OLIG1
ENSG00000275023.4	934.578	2.06284	0.166878	12.3614	4.22925550647655e-35	2.63848679664554e-33	MLLT6
ENSG00000183250.11	1286.9	2.06272	0.200346	10.2958	7.3628495671271e-25	2.87693658875535e-23	LINC01547
ENSG00000160285.14	1281.36	2.06261	0.184676	11.1688	5.79419292692892e-29	2.76630792858652e-27	LSS
ENSG00000115652.14	1248.95	2.05899	0.231717	8.88581	6.3458999076909e-19	1.67360429537113e-17	UXS1
ENSG00000162616.8	159.755	2.05833	0.364574	5.64586	1.64354664373076e-8	1.52712018561416e-7	DNAJB4
ENSG00000254325.2	10.9806	2.05172	0.578075	3.54922	0.000386372	0.0016284	RP11-318K15.2
ENSG00000182957.15	2462.06	2.04952	0.141133	14.5219	8.80643445864662e-48	9.14391180713182e-46	SPATA13
ENSG00000074590.13	71.9972	2.0463	0.299422	6.83416	8.24863860663136e-12	1.15434294091671e-10	NUAK1
ENSG00000003989.17	511.767	2.04559	0.575027	3.55738	0.000374576	0.00158408	SLC7A2
ENSG00000117394.20	1061.63	2.04527	0.16776	12.1916	3.446579878634e-34	2.01475661566762e-32	SLC2A1
ENSG00000011422.11	6750	2.04232	0.204723	9.976	1.94136022336946e-23	6.78242743449171e-22	PLAUR
ENSG00000167378.8	1249.21	2.04108	0.186821	10.9253	8.7211466273594e-28	3.99665386182199e-26	IRGQ
ENSG00000180694.13	229.174	2.04042	0.204012	10.0015	1.50110310323636e-23	5.31942216631348e-22	TMEM64
ENSG00000172403.10	16.0037	2.03817	0.518675	3.92958	8.50942e-05	0.000413984	SYNPO2
ENSG00000125753.13	35850.7	2.03791	0.167135	12.1932	3.37930355514607e-34	1.98323712200825e-32	VASP
ENSG00000160161.9	33.9831	2.03542	0.427606	4.76004	1.93556e-06	1.29807e-05	CILP2
ENSG00000161791.13	6813.77	2.03485	0.189179	10.7563	5.53729427975939e-27	2.41816898429022e-25	FMNL3
ENSG00000166173.10	101.959	2.03234	0.263145	7.72327	1.13378383140141e-14	2.13364034583627e-13	LARP6
ENSG00000166527.7	206.933	2.03091	0.284526	7.13785	9.48029174294838e-13	1.49430330997131e-11	CLEC4D
ENSG00000135763.9	495.338	2.02881	0.209415	9.68797	3.39189063265443e-22	1.09484330681854e-20	URB2
ENSG00000254893.5	11.8633	2.02852	0.540174	3.75531	0.000173125	0.000791185	AC113404.1
ENSG00000234043.3	8.23177	2.02714	0.614765	3.29742	0.000975759	0.00371203	NUDT9P1
ENSG00000140406.3	3183.05	2.02685	0.188381	10.7593	5.35854400467592e-27	2.35249296901668e-25	MESDC1
ENSG00000186654.20	1227.81	2.0259	0.197952	10.2343	1.39186759145805e-24	5.32640463865182e-23	PRR5
ENSG00000280434.1	11.8928	2.02526	0.613471	3.30131	0.000962356	0.00366574	RP4-671O14.6
ENSG00000059804.15	8328.08	2.02119	0.223644	9.03752	1.60265158734488e-19	4.32657650343579e-18	SLC2A3
ENSG00000188766.12	13.1379	2.01864	0.496441	4.06623	4.77806e-05	0.000245869	SPRED3
ENSG00000135842.16	8357.5	2.0174	0.266326	7.57492	3.59350613172646e-14	6.50687549315543e-13	FAM129A
ENSG00000128383.12	3737.47	2.01684	0.174357	11.5673	6.03796905780127e-31	3.14567594983275e-29	APOBEC3A
ENSG00000162654.8	394.056	2.01572	0.298806	6.74591	1.52072311389431e-11	2.08684813263426e-10	GBP4
ENSG00000105849.5	489.401	2.01543	0.253815	7.94053	2.01311732329959e-15	3.99075647748363e-14	TWISTNB
ENSG00000145147.19	112.256	2.01516	0.359238	5.60954	2.02870546638993e-8	1.85367500092047e-7	SLIT2
ENSG00000107864.14	225.076	2.01502	0.201106	10.0197	1.24901369667277e-23	4.43668788712855e-22	CPEB3
ENSG00000111266.8	2414.19	2.01473	0.299032	6.73751	1.61120137446233e-11	2.19881599338388e-10	DUSP16
ENSG00000102780.16	370.442	2.01245	0.300775	6.69088	2.21830911036387e-11	2.99159433884493e-10	DGKH
ENSG00000172379.20	1237.85	2.01027	0.179296	11.212	3.55977580291146e-29	1.71608932213082e-27	ARNT2
ENSG00000102908.20	1206.45	2.00851	0.265748	7.55793	4.09522196057612e-14	7.36148373736493e-13	NFAT5
ENSG00000140563.14	25.123	2.00642	0.415733	4.82621	1.39158e-06	9.60477e-06	MCTP2
ENSG00000183508.4	39.9171	2.00522	0.397492	5.04468	4.54287932827763e-7	3.41015e-06	FAM46C
ENSG00000103313.12	194.642	2.00401	0.23298	8.60162	7.85996070799008e-18	1.94184187341492e-16	MEFV
ENSG00000196371.3	448.012	2.00194	0.197344	10.1444	3.50799099210048e-24	1.30870980529417e-22	FUT4

## Sheet: Downregulated genes MVs
GENE_ID	baseMean	log2FoldChange	lfcSE	stat	pvalue	padj	GENE
ENSG00000139352.3	12.438	-5.35626	1.06836	-5.01354	5.34377975741651e-7	3.93274e-06	ASCL1
ENSG00000198865.9	12.9331	-4.92212	0.941385	-5.22859	1.70805268803098e-7	1.36909e-06	CCDC152
ENSG00000266907.1	15.5628	-4.76896	0.884665	-5.3907	7.01841336325263e-8	5.97873790118044e-7	AC006116.22
ENSG00000087589.16	241.408	-4.59174	0.350766	-13.0906	3.72662992063345e-39	2.75288562495351e-37	CASS4
ENSG00000163545.8	111.045	-4.47735	0.359123	-12.4675	1.12343339784773e-35	7.15911548980392e-34	NUAK2
ENSG00000250508.1	9.4624	-4.33621	0.95829	-4.52495	6.04102e-06	3.6958e-05	RP11-757G1.6
ENSG00000064195.7	28.1468	-4.1008	0.59722	-6.86648	6.5807662445254e-12	9.27931787262232e-11	DLX3
ENSG00000198842.9	66.03	-4.07759	0.412808	-9.87769	5.2018177967613e-23	1.78375498028434e-21	DUSP27
ENSG00000182580.2	347.013	-4.0526	0.231899	-17.4757	2.19270886184271e-68	4.3409788240854e-66	EPHB3
ENSG00000272456.1	7.39473	-3.90183	0.976823	-3.99441	6.48567e-05	0.000324458	CTD-2342N23.3
ENSG00000254837.2	11.5775	-3.86443	0.772733	-5.00099	5.70357576951351e-7	4.17793e-06	AP001372.2
ENSG00000162367.11	19.0495	-3.85488	0.617616	-6.24155	4.33262862526717e-10	5.01019235420304e-9	TAL1
ENSG00000133121.20	20.4504	-3.8254	0.625288	-6.11782	9.48650112823487e-10	1.04647525075803e-8	STARD13
ENSG00000261269.1	19.4987	-3.81499	0.708039	-5.3881	7.12059080837622e-8	6.05535694861227e-7	RP11-389C8.2
ENSG00000179144.4	65.4684	-3.79236	0.372715	-10.175	2.56530228160033e-24	9.71673680540861e-23	GIMAP7
ENSG00000267452.1	23.3464	-3.79011	0.602688	-6.28867	3.20190343800171e-10	3.77616062330813e-9	LINC02073
ENSG00000273669.1	46.5532	-3.76452	0.427803	-8.79965	1.37237908461279e-18	3.55001474709595e-17	RP11-405M12.4
ENSG00000283787.1	35.4718	-3.64669	0.438671	-8.31304	9.32798940709743e-17	2.09217502593025e-15	PRR33
ENSG00000163947.11	821.234	-3.6374	0.23976	-15.171	5.50569870371539e-52	6.43689876793434e-50	ARHGEF3
ENSG00000126822.16	443.964	-3.60853	0.227342	-15.8727	9.79277971275519e-57	1.46871912297969e-54	PLEKHG3
ENSG00000277224.2	11.9838	-3.58067	0.762016	-4.69894	2.61511e-06	1.71811e-05	HIST1H2BF
ENSG00000181800.5	23.6235	-3.54421	0.553243	-6.40624	1.4914831663963e-10	1.83021008716135e-9	CELF2-AS1
ENSG00000255163.1	13.2505	-3.52237	0.691287	-5.09538	3.48038183661662e-7	2.65009e-06	HSPE1P18
ENSG00000138449.10	415.889	-3.52158	0.249063	-14.1393	2.17378794693624e-45	2.08234860878124e-43	SLC40A1
ENSG00000179023.8	30.9037	-3.48626	0.460987	-7.56259	3.95128019096865e-14	7.1199767324639e-13	KLHDC7A
ENSG00000141570.10	270.643	-3.44445	0.275475	-12.5037	7.12849189660129e-36	4.6627245674333e-34	CBX8
ENSG00000178789.8	433.332	-3.44311	0.256445	-13.4263	4.24096556627155e-41	3.36737201754011e-39	CD300LB
ENSG00000181908.5	17.9574	-3.36324	0.594103	-5.66104	1.5045830029226e-8	1.40503449228898e-7	AP003774.4
ENSG00000182257.6	18.9238	-3.3461	0.557794	-5.99881	1.98771010608986e-9	2.10060638115461e-8	PRR34
ENSG00000126882.12	1034.48	-3.32608	0.513335	-6.47936	9.21134006446353e-11	1.15710640674412e-9	FAM78A
ENSG00000162739.13	40.6768	-3.32364	0.401419	-8.27972	1.23465609595662e-16	2.74023523359699e-15	SLAMF6
ENSG00000254343.2	12.8368	-3.31657	0.661528	-5.01349	5.34513047272045e-7	3.93274e-06	RP11-760H22.2
ENSG00000220008.3	273.418	-3.2594	0.222113	-14.6745	9.39365468765871e-49	1.0180801810391e-46	LINGO3
ENSG00000174807.3	3928.46	-3.23529	0.220947	-14.6428	1.49709555876322e-48	1.5991996299652e-46	CD248
ENSG00000172349.17	2243.02	-3.23166	0.207936	-15.5416	1.81260728045907e-54	2.4246480090321e-52	IL16
ENSG00000180871.7	74.5388	-3.21209	0.32682	-9.82832	8.50235269475958e-23	2.86265153768232e-21	CXCR2
ENSG00000184574.9	795.231	-3.20047	0.263367	-12.1522	5.58696377149855e-34	3.24043898746916e-32	LPAR5
ENSG00000178175.11	31.3162	-3.19182	0.549154	-5.81226	6.16362873214207e-9	6.07686317495653e-8	ZNF366
ENSG00000188483.7	306.838	-3.1548	0.296898	-10.6258	2.25957800291179e-26	9.64086614575697e-25	IER5L
ENSG00000116824.4	34.1866	-3.13952	0.504498	-6.22307	4.87527573820582e-10	5.59413401552396e-9	CD2
ENSG00000260339.1	18.2709	-3.12467	0.603684	-5.176	2.26694489990199e-7	1.77905e-06	HEXA-AS1
ENSG00000188305.5	250.007	-3.09152	0.233777	-13.2242	6.35807511915911e-40	4.79211671925251e-38	C19orf35
ENSG00000262097.1	46.7797	-3.08994	0.374575	-8.2492	1.59461270551453e-16	3.50248660524849e-15	LINC02185
ENSG00000267296.2	83.6927	-3.0623	0.370667	-8.26158	1.43751051070392e-16	3.17149421440294e-15	CEBPA-AS1
ENSG00000145569.5	314.24	-3.04658	0.221379	-13.7619	4.32309612819033e-43	3.83423067046386e-41	FAM105A
ENSG00000282608.1	353.738	-3.0431	0.292569	-10.4013	2.44624951955842e-25	9.92401990885338e-24	ADORA3
ENSG00000101695.8	1121.16	-3.02896	0.200557	-15.1027	1.55393749689325e-51	1.77483568875931e-49	RNF125
ENSG00000273145.1	40.6564	-3.01435	0.408616	-7.37697	1.61927851463559e-13	2.7259690913049e-12	CITF22-92A6.1
ENSG00000255446.1	20.9991	-3.01363	0.528021	-5.70741	1.14708789548943e-8	1.09179237642481e-7	CTD-2531D15.4
ENSG00000100100.12	3156.47	-3.00268	0.211078	-14.2254	6.37341638147041e-46	6.18512983216161e-44	PIK3IP1
ENSG00000275793.1	57.7017	-2.99897	0.349025	-8.59242	8.51568422941716e-18	2.09686367227838e-16	RIMBP3
ENSG00000133561.15	1862.5	-2.968	0.260677	-11.3858	4.92419618481566e-30	2.46176649670515e-28	GIMAP6
ENSG00000224307.1	47.2893	-2.96655	0.373684	-7.93867	2.04367865452936e-15	4.04593875499358e-14	RP11-344B5.2
ENSG00000133574.9	1178.51	-2.95984	0.199808	-14.8134	1.19959938945945e-49	1.31938160997733e-47	GIMAP4
ENSG00000105516.10	1315.84	-2.94288	0.192977	-15.2499	1.6500888206823e-52	1.96004150475927e-50	DBP
ENSG00000129534.13	527.224	-2.90483	0.264248	-10.9928	4.13799739453988e-28	1.91404938673296e-26	MIS18BP1
ENSG00000183134.4	38.0336	-2.89281	0.417983	-6.92089	4.48819616830163e-12	6.50788444403736e-11	PTGDR2
ENSG00000167851.13	997.627	-2.88556	0.287477	-10.0375	1.04244749016273e-23	3.72970128528583e-22	CD300A
ENSG00000213203.2	409.855	-2.8699	0.210254	-13.6497	2.02789605097611e-42	1.6915843013985e-40	GIMAP1
ENSG00000253389.2	30.4936	-2.86753	0.438404	-6.54084	6.11761263550568e-11	7.84406842935996e-10	RP11-930P14.1
ENSG00000169122.11	145.814	-2.86696	0.286945	-9.99134	1.66324987705845e-23	5.87998432727712e-22	FAM110B
ENSG00000100336.17	30.7912	-2.85872	0.440968	-6.48284	9.00137061199868e-11	1.1326470410759e-9	APOL4
ENSG00000129422.14	112.187	-2.8574	0.291375	-9.80663	1.05426833560868e-22	3.52562528088235e-21	MTUS1
ENSG00000124813.20	133.132	-2.82896	0.260756	-10.8491	2.01467274936303e-27	9.0101990911272e-26	RUNX2
ENSG00000166793.10	163.054	-2.82108	0.283955	-9.93496	2.93283808926558e-23	1.01507645569733e-21	YPEL4
ENSG00000246731.2	35.2928	-2.80284	0.377606	-7.42265	1.14799572474549e-13	1.96376042868906e-12	MGC16275
ENSG00000110876.9	5129.89	-2.80237	0.243085	-11.5284	9.49175341197747e-31	4.91057681745789e-29	SELPLG
ENSG00000189367.14	28.6852	-2.79967	0.460373	-6.0813	1.19210716525689e-9	1.29863589066282e-8	KIAA0408
ENSG00000235027.1	34.1493	-2.78454	0.413207	-6.73886	1.59637541536408e-11	2.18058713590854e-10	AC068580.6
ENSG00000138439.11	113.933	-2.78085	0.270938	-10.2638	1.02604017325874e-24	3.97771396672212e-23	FAM117B
ENSG00000149300.9	6.84493	-2.78023	0.828891	-3.35415	0.000796089	0.00309433	C11orf52
ENSG00000133069.15	51.0474	-2.77949	0.356751	-7.79111	6.64239032779575e-15	1.27259627854337e-13	TMCC2
ENSG00000185924.6	64.8971	-2.7735	0.317625	-8.732	2.50212443709947e-18	6.33985386383157e-17	RTN4RL1
ENSG00000171408.13	38.28	-2.76116	0.375309	-7.35704	1.88036661965067e-13	3.13704309759248e-12	PDE7B
ENSG00000151623.14	63.6742	-2.76052	0.339356	-8.13458	4.13384830708515e-16	8.76848280908577e-15	NR3C2
ENSG00000141404.15	17.0082	-2.7564	0.564895	-4.87949	1.06362e-06	7.49891e-06	GNAL
ENSG00000076351.12	109.847	-2.75063	0.266359	-10.3268	5.3331032484739e-25	2.10042220247587e-23	SLC46A1
ENSG00000117152.13	27.6518	-2.73921	0.465715	-5.88173	4.06004209593214e-9	4.10091871023132e-8	RGS4
ENSG00000099822.2	114.174	-2.72706	0.328974	-8.28959	1.13641575362342e-16	2.53736858793994e-15	HCN2
ENSG00000254054.2	17.01	-2.70413	0.591215	-4.57384	4.78863e-06	2.98165e-05	RP11-156K13.3
ENSG00000161929.14	241.614	-2.70305	0.259225	-10.4275	1.85802670138022e-25	7.57911551156417e-24	SCIMP
ENSG00000234699.1	10.8065	-2.69754	0.64061	-4.21089	2.54364e-05	0.00013784	RP11-225H22.4
ENSG00000204131.9	1238.78	-2.69515	0.212457	-12.6856	7.10584037426501e-37	4.83979439803151e-35	NHSL2
ENSG00000073737.16	1450.07	-2.68053	0.263016	-10.1915	2.16370043858162e-24	8.21652790589769e-23	DHRS9
ENSG00000272316.1	11.0653	-2.68037	0.694701	-3.85831	0.000114175	0.000541795	XXbac-BPGBPG55C20.2
ENSG00000157514.16	2503.08	-2.67947	0.165582	-16.1822	6.73547432411361e-59	1.06391832728126e-56	TSC22D3
ENSG00000101298.13	81.1442	-2.65686	0.30347	-8.75492	2.04254853075254e-18	5.21095542690957e-17	SNPH
ENSG00000163393.12	14.5922	-2.64962	0.615181	-4.30706	1.65437e-05	9.30104e-05	SLC22A15
ENSG00000185669.5	462.344	-2.62929	0.258897	-10.1557	3.1248750879599e-24	1.17463659002604e-22	SNAI3
ENSG00000170989.8	993.191	-2.62555	0.20965	-12.5235	5.5542103019198e-36	3.64906701605775e-34	S1PR1
ENSG00000162543.5	107.884	-2.62552	0.266635	-9.84689	7.06989554216435e-23	2.39120293872565e-21	UBXN10
ENSG00000155792.9	316.277	-2.62377	0.273507	-9.5931	8.54790166365074e-22	2.70040944472098e-20	DEPTOR
ENSG00000254838.5	81.847	-2.62215	0.325411	-8.05797	7.75716255798535e-16	1.597480577822e-14	GVINP1
ENSG00000279833.1	22.5026	-2.60365	0.494433	-5.26593	1.39478325837019e-7	1.13292e-06	RP4-742C19.13
ENSG00000115525.17	323.426	-2.5914	0.272792	-9.49956	2.107779964328e-21	6.47956871849734e-20	ST3GAL5
ENSG00000247735.2	16.9643	-2.58743	0.505725	-5.11628	3.11624080622133e-7	2.38998e-06	CTD-2574D22.2
ENSG00000177383.4	129.723	-2.58037	0.256306	-10.0675	7.68737091312142e-24	2.77043891548609e-22	MAGEF1
ENSG00000178404.9	8.23696	-2.58013	0.705455	-3.65739	0.000254792	0.00112326	CEP295NL
ENSG00000091106.18	786.983	-2.57849	0.202704	-12.7204	4.55235869881271e-37	3.1293250907394e-35	NLRC4
ENSG00000178726.6	296.201	-2.5723	0.224216	-11.4725	1.81431661605577e-30	9.19418877651742e-29	THBD
ENSG00000229754.1	77.8991	-2.57159	0.317346	-8.10342	5.34356045947928e-16	1.11590978484316e-14	CXCR2P1
ENSG00000196659.9	30.4234	-2.56849	0.407481	-6.30334	2.9130617273739e-10	3.46302165957147e-9	TTC30B
ENSG00000198807.12	17.0104	-2.56587	0.531619	-4.82652	1.38941e-06	9.5953e-06	PAX9
ENSG00000114737.15	1213.41	-2.56395	0.233077	-11.0005	3.8019585065878e-28	1.76410874705674e-26	CISH
ENSG00000119986.6	695.286	-2.55116	0.250792	-10.1724	2.63248348696193e-24	9.94583074158035e-23	AVPI1
ENSG00000254827.5	24.9539	-2.54837	0.448301	-5.68452	1.31178930389463e-8	1.23666333868111e-7	SLC22A18AS
ENSG00000152804.10	779.016	-2.52453	0.217348	-11.6152	3.4509160956814e-31	1.81057251550097e-29	HHEX
ENSG00000106560.10	308.345	-2.52306	0.282671	-8.92577	4.42624310938692e-19	1.1756861840461e-17	GIMAP2
ENSG00000257591.5	13.3207	-2.52272	0.598282	-4.21661	2.47999e-05	0.000134685	ZNF625
ENSG00000257108.1	168.937	-2.5212	0.241074	-10.4582	1.34402722963591e-25	5.49755270127659e-24	NHLRC4
ENSG00000176920.11	9.05965	-2.51415	0.701244	-3.58528	0.00033672	0.00144749	FUT2
ENSG00000159915.12	10.7436	-2.50104	0.652164	-3.83498	0.000125573	0.000591905	ZNF233
ENSG00000134830.5	762.371	-2.48994	0.172387	-14.4439	2.73820267651954e-47	2.72864653295048e-45	C5AR2
ENSG00000189319.13	1310.64	-2.48973	0.199639	-12.4712	1.07259423872744e-35	6.86460312785564e-34	FAM53B
ENSG00000168264.10	1671.06	-2.48667	0.164141	-15.1496	7.62237422726855e-52	8.77341182375841e-50	IRF2BP2
ENSG00000180539.7	219.688	-2.48417	0.261445	-9.50171	2.06466058642617e-21	6.36018265295763e-20	C9orf139
ENSG00000115718.17	102.937	-2.47143	0.35607	-6.94086	3.89724175153716e-12	5.71236382298359e-11	PROC
ENSG00000121807.5	323.737	-2.47085	0.245854	-10.0501	9.18143817328899e-24	3.30087152535096e-22	CCR2
ENSG00000258515.1	8.60712	-2.4702	0.724406	-3.40996	0.000649718	0.00258702	RP11-203M5.7
ENSG00000158473.6	10.3378	-2.46318	0.695774	-3.5402	0.000399829	0.00167797	CD1D
ENSG00000270964.1	10.2134	-2.46306	0.633385	-3.88873	0.00010077	0.000483435	RP11-502I4.3
ENSG00000137834.14	142.281	-2.45281	0.289231	-8.48045	2.2431853069132e-17	5.37206700597535e-16	SMAD6
ENSG00000230479.1	12.4841	-2.45227	0.593196	-4.13399	3.56516e-05	0.000188315	AP000695.6
ENSG00000131759.17	2245.33	-2.45162	0.241553	-10.1494	3.33369666354094e-24	1.24681934660594e-22	RARA
ENSG00000170271.10	698.808	-2.45002	0.230339	-10.6366	2.01301935768854e-26	8.61363441583846e-25	FAXDC2
ENSG00000186918.13	1333.26	-2.44892	0.184985	-13.2385	5.25988805910071e-40	4.00506758469371e-38	ZNF395
ENSG00000187808.4	107.255	-2.44519	0.283324	-8.63038	6.1151021796034e-18	1.51834510305604e-16	SOWAHD
ENSG00000152518.7	6436.11	-2.4448	0.160038	-15.2763	1.1000136079816e-52	1.33877065994351e-50	ZFP36L2
ENSG00000234944.1	103.86	-2.4432	0.295153	-8.27773	1.25549487632636e-16	2.78232655577518e-15	RP11-124O11.1
ENSG00000100599.15	4721.79	-2.44185	0.199625	-12.2322	2.09185943736001e-34	1.25241648894845e-32	RIN3
ENSG00000164086.9	746.989	-2.44103	0.29174	-8.36712	5.9044102076318e-17	1.36131494973474e-15	DUSP7
ENSG00000181631.6	359.389	-2.41942	0.215936	-11.2043	3.88225975277736e-29	1.86549491292033e-27	P2RY13
ENSG00000164342.12	14.3536	-2.41764	0.592	-4.08385	4.42947e-05	0.00022932	TLR3
ENSG00000270605.1	39.6302	-2.41601	0.386181	-6.25616	3.94577462124159e-10	4.60226720944188e-9	RP5-1092A3.4
ENSG00000256660.5	56.1616	-2.41531	0.403043	-5.99267	2.06417264075713e-9	2.1752189758667e-8	CLEC12B
ENSG00000188549.12	211.008	-2.39897	0.247191	-9.70493	2.87265532204833e-22	9.31292275584578e-21	C15orf52
ENSG00000113555.5	908.052	-2.39285	0.172207	-13.8952	6.77133581509927e-44	6.28379963641212e-42	PCDH12
ENSG00000226137.5	463.5	-2.39086	0.23987	-9.96734	2.11834954023697e-23	7.36610163312379e-22	BAIAP2-AS1
ENSG00000260193.1	21.7004	-2.3906	0.4513	-5.29714	1.17630442885615e-7	9.67096797323148e-7	RP11-83N9.5
ENSG00000259088.1	7.1895	-2.38546	0.732983	-3.25445	0.00113613	0.0042593	CTD-2017C7.2
ENSG00000168427.8	268.721	-2.38298	0.284841	-8.36597	5.96203484615938e-17	1.37246966505077e-15	KLHL30
ENSG00000107738.19	8295.33	-2.37907	0.202816	-11.7302	8.92562269031407e-32	4.78439154172503e-30	VSIR
ENSG00000249978.1	16.6114	-2.37461	0.540852	-4.3905	1.13092e-05	6.57214e-05	TRGV7
ENSG00000092067.5	452.066	-2.37453	0.260395	-9.11893	7.5867766302796e-20	2.08995286468259e-18	CEBPE
ENSG00000233038.5	223.822	-2.37231	0.292969	-8.09748	5.61113030540855e-16	1.1668636242956e-14	AC011899.9
ENSG00000176714.9	8.58801	-2.3649	0.744399	-3.17692	0.00148846	0.00542615	CCDC121
ENSG00000139679.15	902.328	-2.3627	0.527938	-4.47534	7.62895e-06	4.59532e-05	LPAR6
ENSG00000230658.1	8.01692	-2.35837	0.713097	-3.30722	0.000942275	0.00359294	KLHL7-AS1
ENSG00000246430.6	14.5755	-2.35369	0.535836	-4.39256	1.12024e-05	6.51266e-05	LINC00968
ENSG00000215458.8	130.67	-2.34997	0.269847	-8.70854	3.07815975881468e-18	7.75968015261128e-17	AATBC
ENSG00000169313.9	87.5882	-2.34584	0.346372	-6.7726	1.26491378167022e-11	1.74386627950227e-10	P2RY12
ENSG00000244041.7	43.3589	-2.34507	0.422338	-5.5526	2.81446255988602e-8	2.52655018677071e-7	LINC01011
ENSG00000196227.10	219.014	-2.33282	0.218131	-10.6946	1.07919220630371e-26	4.65809473232484e-25	FAM217B
ENSG00000179088.14	17.6637	-2.32992	0.521641	-4.46652	7.95039e-06	4.77152e-05	C12orf42
ENSG00000169220.17	1601.95	-2.32052	0.246832	-9.40121	5.39412124608818e-21	1.56429516136557e-19	RGS14
ENSG00000171843.15	13.7501	-2.31503	0.535872	-4.32012	1.55942e-05	8.80388e-05	MLLT3
ENSG00000211696.2	10.6603	-2.31063	0.644344	-3.58601	0.000335771	0.00144382	TRGV8
ENSG00000135898.9	44.4665	-2.31016	0.365768	-6.3159	2.68595342662441e-10	3.2032961026923e-9	GPR55
ENSG00000224689.9	15.0081	-2.30893	0.513093	-4.50002	6.79464e-06	4.13132e-05	ZNF812P
ENSG00000214140.10	13.7174	-2.30804	0.562171	-4.10559	4.03291e-05	0.000210699	PRCD
ENSG00000185477.4	501.723	-2.30794	0.259079	-8.90823	5.18539863690919e-19	1.36997862919622e-17	GPRIN3
ENSG00000185905.3	1125.8	-2.2993	0.263865	-8.71394	2.93489962459756e-18	7.42374610324098e-17	C16orf54
ENSG00000189184.11	400.469	-2.2979	0.190507	-12.0621	1.67520676346056e-33	9.56671923994707e-32	PCDH18
ENSG00000279164.1	24.3585	-2.29294	0.428836	-5.34689	8.94766943491237e-8	7.49746025787691e-7	RP4-737E23.5
ENSG00000160588.9	356.912	-2.29113	0.215644	-10.6246	2.29044313056491e-26	9.74455576006528e-25	MPZL3
ENSG00000162881.6	17.7089	-2.29084	0.496813	-4.61107	4.00601e-06	2.53435e-05	OXER1
ENSG00000128487.16	1053.46	-2.28905	0.203126	-11.2691	1.86365180196076e-29	9.07262359197159e-28	SPECC1
ENSG00000279339.1	10.7277	-2.28831	0.603316	-3.79288	0.000148908	0.000690717	CTD-2373H9.3
ENSG00000174684.6	186.103	-2.28545	0.238679	-9.57544	1.01424195118004e-21	3.1771022133167e-20	B4GAT1
ENSG00000263874.2	20.4057	-2.27859	0.44736	-5.09343	3.51651245880562e-7	2.67349e-06	LINC00672
ENSG00000165424.6	613.768	-2.27691	0.234327	-9.71681	2.55675830815704e-22	8.32516389463063e-21	ZCCHC24
ENSG00000136478.7	1367.65	-2.27532	0.237036	-9.59902	8.07067657960739e-22	2.55567190016736e-20	TEX2
ENSG00000244682.7	14.0391	-2.27257	0.566655	-4.0105	6.05915e-05	0.00030497	FCGR2C
ENSG00000187815.9	30.7113	-2.2552	0.401954	-5.61059	2.01634713049849e-8	1.84579051748715e-7	ZFP69
ENSG00000245571.6	59.3967	-2.24272	0.297202	-7.54611	4.48448824172063e-14	8.0223712545865e-13	AP001258.4
ENSG00000128694.11	61.7086	-2.23823	0.323298	-6.92311	4.41840167530464e-12	6.4192199681921e-11	OSGEPL1
ENSG00000043591.5	222.784	-2.2353	0.270688	-8.25787	1.4829958675683e-16	3.26699148985967e-15	ADRB1
ENSG00000247796.2	9.1646	-2.23181	0.644161	-3.46467	0.000530878	0.00216318	CTD-2366F13.1
ENSG00000272654.1	29.338	-2.22919	0.449404	-4.96031	7.03793361876989e-7	5.08265e-06	RP11-422P24.11
ENSG00000131634.13	25.911	-2.22622	0.420556	-5.29352	1.19984249717977e-7	9.84812680935613e-7	TMEM204
ENSG00000253616.5	18.3784	-2.22355	0.481637	-4.61664	3.9e-06	2.47361e-05	RP11-875O11.3
ENSG00000179057.13	28.4193	-2.22299	0.392727	-5.6604	1.51021560392914e-8	1.40852269391582e-7	IGSF22
ENSG00000272839.1	10.6077	-2.21911	0.64775	-3.42588	0.000612821	0.0024526	RP11-452C13.1
ENSG00000139132.14	438.017	-2.21858	0.263671	-8.41422	3.95531416581829e-17	9.24858342268818e-16	FGD4
ENSG00000172728.15	118.058	-2.2143	0.241226	-9.17935	4.33707082393424e-20	1.21046668409353e-18	FUT10
ENSG00000124613.8	20.7112	-2.20489	0.50939	-4.32849	1.50132e-05	8.53105e-05	ZNF391
ENSG00000187626.8	246.984	-2.19915	0.262902	-8.36492	6.0153783404201e-17	1.38260584517891e-15	ZKSCAN4
ENSG00000154188.9	33.1064	-2.19629	0.526515	-4.17137	3.02778e-05	0.00016183	ANGPT1
ENSG00000109099.13	177.237	-2.1944	0.214622	-10.2245	1.53996006042866e-24	5.87797608669529e-23	PMP22
ENSG00000100596.6	1896.4	-2.18905	0.194296	-11.2666	1.91830178375524e-29	9.30815192326725e-28	SPTLC2
ENSG00000185614.4	498.184	-2.18681	0.24783	-8.82382	1.10619256221599e-18	2.87145929436766e-17	FAM212A
ENSG00000111145.7	427.768	-2.18507	0.218066	-10.0202	1.24232570353909e-23	4.4235136801315e-22	ELK3
ENSG00000105649.9	100.955	-2.18111	0.250633	-8.7024	3.24934375999961e-18	8.17733155058886e-17	RAB3A
ENSG00000013016.15	196.581	-2.17841	0.221197	-9.84829	6.9722113923774e-23	2.36354782543424e-21	EHD3
ENSG00000072422.16	170.042	-2.17798	0.311955	-6.98171	2.91608354349608e-12	4.35593646416799e-11	RHOBTB1
ENSG00000258376.2	62.7568	-2.17768	0.308045	-7.06934	1.5566953384551e-12	2.38779053567989e-11	RP4-647C14.2
ENSG00000159784.17	343.484	-2.17573	0.229189	-9.49317	2.2410636546501e-21	6.84677225190221e-20	FAM131B
ENSG00000198740.8	667.264	-2.16439	0.202836	-10.6706	1.39657496714268e-26	6.01053481511147e-25	ZNF652
ENSG00000120457.11	15.8799	-2.16421	0.53127	-4.07366	4.62801e-05	0.000239098	KCNJ5
ENSG00000274929.1	16.2009	-2.15464	0.585814	-3.67804	0.000235035	0.00104267	RP11-165D7.5
ENSG00000279278.1	10.2676	-2.14982	0.652165	-3.29643	0.000979209	0.00372325	CH17-264L24.1
ENSG00000196329.11	809.976	-2.13978	0.211994	-10.0936	5.89956527429503e-24	2.13650598031055e-22	GIMAP5
ENSG00000122223.12	233.295	-2.13476	0.244994	-8.71349	2.94664353522793e-18	7.44077605630346e-17	CD244
ENSG00000196639.6	468.385	-2.13456	0.247321	-8.63073	6.09606473712828e-18	1.51615358822246e-16	HRH1
ENSG00000139793.18	286.207	-2.13282	0.272076	-7.83906	4.53937402603586e-15	8.74197477802599e-14	MBNL2
ENSG00000203965.12	8.97511	-2.13041	0.639829	-3.32966	0.000869536	0.00334046	EFCAB7
ENSG00000260461.1	42.4594	-2.13019	0.333017	-6.39663	1.58846177179425e-10	1.94119180144865e-9	RP11-541N10.3
ENSG00000066468.22	30.6186	-2.12729	0.402445	-5.28591	1.25078781126859e-7	1.0238e-06	FGFR2
ENSG00000273373.1	10.5678	-2.12583	0.595315	-3.57093	0.000355714	0.00151597	RP5-1074L1.4
ENSG00000135094.10	18.1272	-2.12482	0.482781	-4.40121	1.07648e-05	6.29026e-05	SDS
ENSG00000183154.1	42.9768	-2.12328	0.318642	-6.66353	2.6732601698535e-11	3.57913137980024e-10	RP11-863K10.7
ENSG00000236829.9	8.87153	-2.12107	0.633195	-3.34979	0.000808731	0.00313526	Z97634.3
ENSG00000117318.8	1700.26	-2.11443	0.239031	-8.84586	9.08226921244481e-19	2.36585146081369e-17	ID3
ENSG00000259674.1	10.0424	-2.11279	0.64672	-3.26693	0.00108722	0.00408478	RP11-356M20.1
ENSG00000023171.16	326.585	-2.10694	0.205683	-10.2436	1.26415504618608e-24	4.87536990279764e-23	GRAMD1B
ENSG00000179082.3	94.7936	-2.10438	0.28461	-7.39391	1.42570458438627e-13	2.41653672020175e-12	C9orf106
ENSG00000123836.14	20.0345	-2.10277	0.496749	-4.23306	2.30536e-05	0.000126031	PFKFB2
ENSG00000164116.16	93.5824	-2.09247	0.288175	-7.26112	3.83898446277746e-13	6.2296438582863e-12	GUCY1A3
ENSG00000116133.11	24.385	-2.08981	0.442673	-4.72089	2.34813e-06	1.55232e-05	DHCR24
ENSG00000177614.10	3766.07	-2.07908	0.231814	-8.96877	2.99855153870245e-19	7.97894144205268e-18	PGBD5
ENSG00000125510.15	81.9403	-2.07874	0.29891	-6.9544	3.5407071837827e-12	5.22069714645536e-11	OPRL1
ENSG00000265666.1	108.043	-2.07625	0.246927	-8.40835	4.15816047889027e-17	9.70760484128345e-16	RARA-AS1
ENSG00000158717.10	1473.39	-2.07277	0.241028	-8.59969	7.99306250044162e-18	1.97144504994281e-16	RNF166
ENSG00000277763.1	11.5373	-2.07093	0.583184	-3.55108	0.000383655	0.00161878	CTD-2588E21.1
ENSG00000241975.1	19.0647	-2.07052	0.518212	-3.9955	6.45579e-05	0.000323181	ELOCP19
ENSG00000123405.13	2957.91	-2.06929	0.213926	-9.67292	3.92994558395578e-22	1.26177185288987e-20	NFE2
ENSG00000249087.6	28.6408	-2.06515	0.413099	-4.99917	5.75790330040336e-7	4.21149e-06	ZNF436-AS1
ENSG00000134222.16	302.982	-2.061	0.186371	-11.0586	1.99236903011743e-28	9.30273438968038e-27	PSRC1
ENSG00000189298.13	176.378	-2.06087	0.229758	-8.96974	2.97218227604336e-19	7.922973507126e-18	ZKSCAN3
ENSG00000177721.4	39.497	-2.05739	0.331426	-6.20769	5.37707868452438e-10	6.14617893054796e-9	ANXA2R
ENSG00000114378.16	18.0396	-2.05448	0.474363	-4.33102	1.4842e-05	8.44668e-05	HYAL1
ENSG00000092068.19	2786.97	-2.05303	0.205793	-9.9762	1.93751205947761e-23	6.78242743449171e-22	SLC7A8
ENSG00000258839.3	149.14	-2.05292	0.236331	-8.68665	3.7328260056365e-18	9.37817267879707e-17	MC1R
ENSG00000180340.6	559.072	-2.05275	0.216284	-9.49099	2.28857402039435e-21	6.96326783910149e-20	FZD2
ENSG00000164291.16	26.5877	-2.04907	0.408065	-5.02143	5.1288440959308e-7	3.79816e-06	ARSK
ENSG00000185909.14	502.814	-2.04729	0.19011	-10.769	4.82412440707489e-27	2.13816714018651e-25	KLHDC8B
ENSG00000153982.10	141.042	-2.0432	0.250924	-8.14269	3.86599516855895e-16	8.24745635959243e-15	GDPD1
ENSG00000139508.14	104.727	-2.04268	0.280152	-7.29135	3.06861696520541e-13	5.02346468570781e-12	SLC46A3
ENSG00000152213.3	466.724	-2.04189	0.245104	-8.3307	8.03662324337345e-17	1.82179819721541e-15	ARL11
ENSG00000166106.3	15.7965	-2.0416	0.508321	-4.01637	5.91024e-05	0.000298589	ADAMTS15
ENSG00000239282.7	140.729	-2.0404	0.242038	-8.43008	3.45428834793662e-17	8.12825251825085e-16	GATSL3
ENSG00000266921.1	7.50166	-2.03861	0.685544	-2.97372	0.00294217	0.00991047	RP11-15A1.7
ENSG00000155926.13	3568.33	-2.03723	0.156826	-12.9904	1.38787184745961e-38	1.01015299956276e-36	SLA
ENSG00000237651.6	25.8899	-2.0327	0.405032	-5.01862	5.20444078105157e-7	3.84838e-06	C2orf74
ENSG00000261460.1	22.5616	-2.02576	0.460256	-4.40137	1.07571e-05	6.28826e-05	RP11-106M3.3
ENSG00000172006.11	89.6193	-2.01959	0.289058	-6.98678	2.81262018911695e-12	4.21836207757661e-11	ZNF554
ENSG00000179240.9	20.2276	-2.01475	0.4606	-4.37418	1.21891e-05	7.03671e-05	RP11-111M22.2
ENSG00000255559.1	11.6027	-2.01414	0.602579	-3.34253	0.000830177	0.00321169	ZNF252P-AS1
ENSG00000138640.14	741.189	-2.00861	0.21463	-9.35848	8.0895420583785e-21	2.3277814047055e-19	FAM13A
ENSG00000180257.13	76.6326	-2.00819	0.288718	-6.95554	3.5120418831424e-12	5.18873610755208e-11	ZNF816
ENSG00000168661.14	11.3997	-2.00449	0.606225	-3.30652	0.000944639	0.00360103	ZNF30
ENSG00000227630.2	33.4011	-2.00397	0.367897	-5.44709	5.11993648156173e-8	4.45347491963846e-7	LINC01132
ENSG00000235078.1	14.9192	-2.00081	0.520258	-3.84581	0.000120155	0.000568533	AC142528.1

## Sheet: Upregulated genes Spy
GENE_ID	baseMean	log2FoldChange	lfcSE	stat	pvalue	padj	GENE
ENSG00000171855.6	637.032	12.0806	1.08262	11.1587	6.4914405136677e-29	6.6938472352397e-27	IFNB1
ENSG00000115009.11	641.401	12.0662	1.13299	10.6499	1.74567754047702e-26	1.56154010834598e-24	CCL20
ENSG00000113302.4	308.68	11.6482	1.06196	10.9687	5.40730020143542e-28	5.31741726431222e-26	IL12B
ENSG00000163216.6	344.775	11.1464	1.0744	10.3746	3.23609880835814e-25	2.68451570979386e-23	SPRR2D
ENSG00000169245.5	49411.7	10.6215	0.467074	22.7405	1.78107808269573e-114	3.30590355624362e-111	CXCL10
ENSG00000102794.9	7066.45	10.5587	0.375244	28.1383	3.3332163079451e-174	2.47474644783384e-170	ACOD1
ENSG00000169248.12	1542.82	10.2077	0.599736	17.0203	5.80248682922198e-65	2.3286791061383e-62	CXCL11
ENSG00000050730.15	141.286	9.75735	1.08345	9.00583	2.14040675505853e-19	1.18592910096508e-17	TNIP3
ENSG00000275302.1	6247.14	9.59469	0.380594	25.2098	3.12718646603192e-140	1.1608897958527e-136	CCL4
ENSG00000120217.13	820.729	9.33144	0.539834	17.2858	6.02006086536457e-67	2.62917305264113e-64	CD274
ENSG00000108700.4	19139.2	9.25583	0.510234	18.1404	1.53042759769702e-73	8.88175167632098e-71	CCL8
ENSG00000136688.10	41.9664	8.85774	1.08528	8.16175	3.30207467177919e-16	1.34704689014421e-14	IL36G
ENSG00000136244.11	13241.1	8.30966	0.255777	32.4879	1.58142617262197e-231	2.34825972372637e-227	IL6
ENSG00000258153.1	29.216	8.28391	1.09934	7.53537	4.86950000290676e-14	1.57189577267744e-12	HSPE1P4
ENSG00000108342.12	29.6637	8.24753	1.09469	7.53412	4.91651498556333e-14	1.5802019701435e-12	CSF3
ENSG00000276070.4	7297.03	8.1362	0.330523	24.6161	8.48492018511276e-134	2.09987633047899e-130	CCL4L2
ENSG00000234883.5	424.106	8.00876	0.739155	10.835	2.34912009321025e-27	2.21248630939948e-25	MIR155HG
ENSG00000108688.11	2651.08	7.93824	0.316733	25.0629	1.26308821131219e-138	3.75111936995495e-135	CCL7
ENSG00000138755.5	57.5792	7.91649	0.944116	8.38508	5.0691955488893e-17	2.22699658891885e-15	CXCL9
ENSG00000123610.4	145.363	7.90246	0.743737	10.6253	2.27192414945567e-26	2.0080834342421e-24	TNFAIP6
ENSG00000140379.7	3285.76	7.84348	0.402738	19.4754	1.77463452612885e-84	1.64697175490546e-81	BCL2A1
ENSG00000131203.12	21.4365	7.77157	1.09715	7.0834	1.40663630070122e-12	3.81152234107891e-11	IDO1
ENSG00000203783.4	17.8873	7.6676	1.0942	7.0075	2.42615366302545e-12	6.3650098484567e-11	PRR9
ENSG00000049249.8	288.603	7.66137	0.520589	14.7167	5.03368091651632e-49	1.26686657507374e-46	TNFRSF9
ENSG00000125538.11	55438.9	7.58546	0.316679	23.9531	8.56885790769058e-127	1.81769958673282e-123	IL1B
ENSG00000126251.6	28.3073	7.47176	1.15434	6.47274	9.62408640558266e-11	2.04274969807297e-9	GPR42
ENSG00000110848.8	811.835	7.46632	0.389688	19.1597	8.02830367289378e-82	6.62290451326666e-79	CD69
ENSG00000178803.10	542.022	7.4366	0.473512	15.7052	1.39366218342445e-55	4.49880212210209e-53	ADORA2A-AS1
ENSG00000023445.13	816.471	7.32578	0.530759	13.8025	2.46301931750708e-43	4.94234781698143e-41	BIRC3
ENSG00000187479.5	1081.37	7.26997	0.398615	18.2381	2.57304715732963e-74	1.66118161909512e-71	C11orf96
ENSG00000277632.1	6971.76	7.23203	0.326108	22.1768	5.75714845375967e-109	7.7716270354434e-106	CCL3
ENSG00000105697.7	296.739	7.20765	0.592354	12.1678	4.61310595143596e-34	5.90517329938557e-32	HAMP
ENSG00000165474.5	66.3835	7.06766	0.754853	9.36297	7.75259271503637e-21	4.6606578633836e-19	GJB2
ENSG00000236056.1	11.3027	6.98509	1.12039	6.23451	4.53203873906434e-10	8.72843621742755e-9	GAPDHP14
ENSG00000078401.6	1629.14	6.96916	0.258379	26.9726	3.10026460080906e-160	1.53452763524712e-156	EDN1
ENSG00000169429.10	76699.1	6.95539	0.50664	13.7285	6.857122965589e-43	1.33975551205304e-40	CXCL8
ENSG00000185433.8	11.2915	6.92352	1.13096	6.12179	9.25289447136157e-10	1.70044839115406e-8	LINC00158
ENSG00000154451.14	116.346	6.90593	0.598234	11.5438	7.92969951895596e-31	8.98840520282268e-29	GBP5
ENSG00000105825.11	59.0619	6.89591	1.42533	4.8381	1.31086e-06	1.27056e-05	TFPI2
ENSG00000232810.3	2878.99	6.82973	0.385518	17.7157	3.17194944984977e-70	1.68215276360069e-67	TNF
ENSG00000260583.1	16.9789	6.76873	1.1371	5.95263	2.63870546274173e-9	4.46265802007425e-8	AP000223.42
ENSG00000164181.13	169.448	6.59658	0.568175	11.6101	3.66084018409982e-31	4.18152429951524e-29	ELOVL7
ENSG00000101331.15	120.901	6.54567	0.640321	10.2225	1.57273853282724e-24	1.23563991925671e-22	CCM2L
ENSG00000117525.13	214.478	6.53391	0.646633	10.1045	5.27603950697316e-24	4.0383459092291e-22	F3
ENSG00000249790.2	21.3527	6.49534	1.1266	5.76544	8.14470058985276e-9	1.24041701598691e-7	RP11-20D14.6
ENSG00000198535.5	19.7209	6.44884	0.970277	6.64639	3.00358807468188e-11	6.79882306721818e-10	C2CD4A
ENSG00000135114.12	18070.2	6.37622	0.351511	18.1395	1.55515889005553e-73	8.88175167632098e-71	OASL
ENSG00000117228.9	6676.51	6.37093	0.292005	21.8179	1.57062798971168e-105	1.79401961686375e-102	GBP1
ENSG00000225492.6	12.492	6.33064	1.11844	5.66025	1.5115066221239e-8	2.15626724881425e-7	GBP1P1
ENSG00000119922.9	72374.6	6.30107	0.346023	18.21	4.30144287011904e-74	2.6613385490999e-71	IFIT2
ENSG00000108691.9	13522.3	6.2831	0.359477	17.4785	2.09098113742803e-68	1.00157996482803e-65	CCL2
ENSG00000185897.6	87.3321	6.27738	0.628929	9.98107	1.84457631780181e-23	1.38333907793127e-21	FFAR3
ENSG00000157111.12	13.4687	6.25351	1.11357	5.61574	1.95719534917208e-8	2.71357551259161e-7	TMEM171
ENSG00000116132.11	39.2891	6.25333	0.780001	8.01708	1.08287679299458e-15	4.18740559874388e-14	PRRX1
ENSG00000119917.13	50582.9	6.25331	0.362156	17.2669	8.35015260966114e-67	3.54261188859595e-64	IFIT3
ENSG00000243649.8	288.256	6.23364	0.35935	17.347	2.07767128482791e-67	9.34889118436655e-65	CFB
ENSG00000185745.9	80509.5	6.23074	0.450559	13.8289	1.70619196669154e-43	3.51878396019482e-41	IFIT1
ENSG00000187054.15	6.52888	6.21557	1.30456	4.76448	1.89339e-06	1.75718e-05	TMPRSS11A
ENSG00000257194.2	6.59458	6.195	1.33296	4.64755	3.35901e-06	2.93572e-05	RP11-567C2.1
ENSG00000163661.3	26514	6.19422	0.294039	21.066	1.6309153118823e-98	1.72981867615287e-95	PTX3
ENSG00000262406.2	23.5917	6.12301	0.936426	6.5387	6.20549253650167e-11	1.349126774151e-9	MMP12
ENSG00000197632.8	2773.78	6.11934	0.38124	16.0511	5.61172714045884e-58	1.93787293741101e-55	SERPINB2
ENSG00000143333.6	4305.36	6.1143	0.323426	18.9048	1.04155364523551e-79	8.14001583058007e-77	RGS16
ENSG00000267607.1	31.3591	6.05804	0.808291	7.49487	6.63617422518177e-14	2.10107784796853e-12	CTD-2369P2.8
ENSG00000163734.4	21.425	6.03957	0.933091	6.47265	9.62977162536927e-11	2.04274969807297e-9	CXCL3
ENSG00000229644.6	44.2681	5.96431	0.786017	7.58803	3.24817584131562e-14	1.0742129859175e-12	NAMPTP1
ENSG00000134321.11	3926.05	5.91317	0.365391	16.1831	6.63354911220436e-59	2.3452754944553e-56	RSAD2
ENSG00000100678.18	13.7476	5.86572	1.04242	5.62705	1.83321794704714e-8	2.56281240565708e-7	SLC8A3
ENSG00000276085.1	7612.16	5.84705	0.380057	15.3847	2.07456080078938e-53	6.41774027727531e-51	CCL3L3
ENSG00000156234.7	18.3899	5.84157	1.0353	5.64237	1.67723794106392e-8	2.36355542020881e-7	CXCL13
ENSG00000168334.8	3290.95	5.80406	0.331366	17.5156	1.08964062799549e-68	5.39335789503502e-66	XIRP1
ENSG00000148677.6	22.775	5.79944	0.949928	6.10514	1.02713763968117e-9	1.87370599651421e-8	ANKRD1
ENSG00000120337.8	1102.6	5.79613	0.350274	16.5474	1.67099681597124e-61	6.20315793008925e-59	TNFSF18
ENSG00000225886.3	99.8569	5.79351	0.540073	10.7273	7.57955450108927e-27	6.94745708559719e-25	RP11-288L9.4
ENSG00000163735.6	24.222	5.77666	1.49213	3.87141	0.000108206	0.000631335	CXCL5
ENSG00000228318.3	12.8585	5.76187	1.07548	5.3575	8.43829420137596e-8	1.04156e-06	AP001610.5
ENSG00000114019.14	101.474	5.74937	0.681148	8.4407	3.15434578476007e-17	1.41936001690613e-15	AMOTL2
ENSG00000226239.1	5.05531	5.74904	1.1937	4.81616	1.46345e-06	1.39928e-05	RP1-310O13.7
ENSG00000259354.5	7.85751	5.74673	1.15025	4.99607	5.85118229696453e-7	6.1143e-06	RP11-519G16.3
ENSG00000108702.3	57.482	5.7381	0.589651	9.73134	2.21647034587607e-22	1.48253910657269e-20	CCL1
ENSG00000184557.4	9332.5	5.73388	0.413396	13.8702	9.60523363853456e-44	2.00884668026197e-41	SOCS3
ENSG00000137033.11	7.62739	5.69944	1.14614	4.97271	6.60242503700528e-7	6.81302e-06	IL33
ENSG00000154099.17	94.3517	5.68487	0.510517	11.1355	8.42505778119647e-29	8.62784020641286e-27	DNAAF1
ENSG00000162772.16	18273	5.67823	0.340699	16.6664	2.29919184464457e-62	8.98439465819137e-60	ATF3
ENSG00000080493.15	6.12366	5.6449	1.25955	4.48169	7.40543e-06	5.95039e-05	SLC4A4
ENSG00000185338.4	583.388	5.61471	0.516806	10.8642	1.70642921074912e-27	1.62427995835985e-25	SOCS1
ENSG00000170214.3	4.21129	5.59527	1.24972	4.4772	7.56267e-06	6.06688e-05	ADRA1B
ENSG00000115963.13	4136.26	5.58122	0.427593	13.0526	6.13770462668183e-39	1.04757213794941e-36	RND3
ENSG00000134326.11	3002.34	5.57321	0.367155	15.1794	4.83925799705067e-52	1.40424568715276e-49	CMPK2
ENSG00000168062.9	1812.64	5.46128	0.502159	10.8756	1.50669973008384e-27	1.44341834142032e-25	BATF2
ENSG00000008517.16	41.5434	5.45385	0.603084	9.04327	1.52056248509316e-19	8.52031409099937e-18	IL32
ENSG00000168389.17	926.293	5.41756	0.369882	14.6467	1.41371106320396e-48	3.44134353729763e-46	MFSD2A
ENSG00000090104.11	355.291	5.40345	0.556659	9.70693	2.81684232075253e-22	1.8756633013836e-20	RGS1
ENSG00000241794.1	285.81	5.39084	0.394685	13.6586	1.79455781726153e-42	3.37308721879955e-40	SPRR2A
ENSG00000119698.11	72.8199	5.34558	0.655389	8.15634	3.45316749038127e-16	1.40098590340632e-14	PPP4R4
ENSG00000126353.3	878.425	5.34325	0.337328	15.8399	1.65002863411094e-56	5.44472781953628e-54	CCR7
ENSG00000181634.7	22127	5.33613	0.368112	14.496	1.28506977492422e-47	3.07774211094352e-45	TNFSF15
ENSG00000177272.8	96.338	5.32285	0.499239	10.6619	1.53363268200984e-26	1.3885921765344e-24	KCNA3
ENSG00000146216.11	3.58855	5.30291	1.26602	4.18865	2.80617e-05	0.000192911	TTBK1
ENSG00000105835.11	23827.7	5.27978	0.431032	12.2492	1.69721641659595e-34	2.29108787000302e-32	NAMPT
ENSG00000236453.5	17.4863	5.27437	0.884266	5.96469	2.45104783428499e-9	4.17380840496535e-8	AC003092.1
ENSG00000254281.1	88.7053	5.27058	0.532812	9.89201	4.50875915988296e-23	3.20337630455034e-21	KB-1507C5.4
ENSG00000188290.10	25.0142	5.24979	0.905665	5.79661	6.76671829182487e-9	1.04556711670455e-7	HES4
ENSG00000102755.11	3082.73	5.24569	0.385591	13.6043	3.77670860590391e-42	7.0100432611334e-40	FLT1
ENSG00000280228.1	5.55247	5.22174	1.18347	4.41223	1.0231e-05	7.9415e-05	RP11-67L14.1
ENSG00000126262.4	11898.7	5.20124	0.234181	22.2104	2.72793979494503e-109	4.05071780151387e-106	FFAR2
ENSG00000226979.8	29.837	5.20043	0.813725	6.3909	1.64913133362321e-10	3.3963871252387e-9	LTA
ENSG00000232680.2	9.43914	5.1902	1.10895	4.68026	2.86506e-06	2.55055e-05	AC002511.3
ENSG00000115604.10	118.32	5.1554	0.580032	8.88813	6.21471557248005e-19	3.28406802618349e-17	IL18R1
ENSG00000249173.5	5.22241	5.14614	1.19484	4.30698	1.65496e-05	0.000121596	LINC01093
ENSG00000148926.9	3298.41	5.12356	0.227273	22.5436	1.55162296022002e-112	2.5600054818119e-109	ADM
ENSG00000163121.9	14.5881	5.11601	0.872956	5.86056	4.61315174412742e-9	7.38950272368372e-8	NEURL3
ENSG00000251230.5	532.367	5.10674	0.265175	19.258	1.20876288974936e-82	1.05581883234636e-79	MIR3945HG
ENSG00000128271.21	343.432	5.056	0.413791	12.2187	2.46972909343771e-34	3.24539887685456e-32	ADORA2A
ENSG00000056558.10	3957.02	5.05539	0.333577	15.1551	7.01357464048155e-52	1.96499188370774e-49	TRAF1
ENSG00000137965.10	3171.42	5.05298	0.417147	12.1132	8.99344579365768e-34	1.12221576966406e-31	IFI44
ENSG00000184979.9	2753.31	5.0361	0.36798	13.6858	1.23459846054649e-42	2.3503272488019e-40	USP18
ENSG00000121594.11	410.941	5.01497	0.355034	14.1253	2.6524344603607e-45	5.96757565180244e-43	CD80
ENSG00000146674.14	314.128	5.00773	0.396472	12.6307	1.42955202214974e-36	2.21118937259391e-34	IGFBP3
ENSG00000187608.8	15154.4	4.99801	0.338886	14.7484	3.15255595858114e-49	8.21268481210023e-47	ISG15
ENSG00000270069.1	117.378	4.99001	0.736111	6.77887	1.21116304780396e-11	2.9054216634638e-10	MIR222HG
ENSG00000115267.5	3310.07	4.98596	0.338252	14.7404	3.54890066420782e-49	9.08579757979687e-47	IFIH1
ENSG00000118503.14	10497.1	4.96604	0.226833	21.8929	3.03578360045059e-106	3.7565292235909e-103	TNFAIP3
ENSG00000130589.16	9525.94	4.94981	0.506119	9.77993	1.37309005724321e-22	9.31005217351798e-21	HELZ2
ENSG00000104368.17	80.3782	4.94362	0.582013	8.494	1.99651831129453e-17	9.17842117783666e-16	PLAT
ENSG00000151012.13	3206.18	4.93623	0.510208	9.67494	3.85317439321088e-22	2.53167197189329e-20	SLC7A11
ENSG00000259834.1	14.0544	4.93485	1.05937	4.65829	3.18851e-06	2.81153e-05	RP11-284N8.3
ENSG00000143297.18	4.58065	4.92285	1.23009	4.00204	6.27984e-05	0.000390983	FCRL5
ENSG00000124145.6	2291.09	4.92013	0.348685	14.1105	3.27103309985368e-45	7.24948813428767e-43	SDC4
ENSG00000204147.9	11.2783	4.91221	0.974691	5.03976	4.6610882906194e-7	4.94473e-06	ASAH2B
ENSG00000134363.11	389.25	4.88524	0.388741	12.5668	3.21304690507566e-36	4.8684217850478e-34	FST
ENSG00000010030.13	87.1051	4.88482	0.617271	7.91358	2.50087762655219e-15	9.28388296916836e-14	ETV7
ENSG00000227502.2	10.519	4.87874	1.00168	4.87055	1.11286e-06	1.09436e-05	LINC01268
ENSG00000224080.1	10.4163	4.87669	1.00336	4.86036	1.17171e-06	1.14843e-05	UBE2FP1
ENSG00000164949.7	319.04	4.87095	0.389351	12.5104	6.54808741097405e-36	9.58571055484757e-34	GEM
ENSG00000122641.10	17.0979	4.85224	0.931763	5.20759	1.9130986444105e-7	2.20043e-06	INHBA
ENSG00000107201.9	11263	4.84311	0.318871	15.1883	4.22598133660063e-52	1.25503193734366e-49	DDX58
ENSG00000138821.12	3527.65	4.83528	0.26013	18.5879	4.02319162750777e-77	2.98701862384314e-74	SLC39A8
ENSG00000279212.1	17.3439	4.81596	0.749232	6.42786	1.29416018766335e-10	2.71043506722328e-9	RP13-16H11.8
ENSG00000157601.13	27344.3	4.7582	0.360406	13.2023	8.50657403126281e-40	1.48604844459084e-37	MX1
ENSG00000165694.9	4.96003	4.75153	1.20216	3.9525	7.73385e-05	0.000468352	FRMD7
ENSG00000205413.7	6430.94	4.74034	0.475277	9.97384	1.98399185638139e-23	1.48041683796017e-21	SAMD9
ENSG00000113594.9	163.044	4.73889	0.387505	12.2292	2.16938963962677e-34	2.87618453203732e-32	LIFR
ENSG00000105559.11	267.634	4.73586	0.452902	10.4567	1.36527452214384e-25	1.15845493596079e-23	PLEKHA4
ENSG00000178860.8	2.27886	4.6909	1.34462	3.48866	0.000485453	0.00232682	MSC
ENSG00000177409.11	2757.58	4.68587	0.427735	10.9551	6.28178881937302e-28	6.09661975025294e-26	SAMD9L
ENSG00000104951.15	3286.77	4.66597	0.453277	10.2939	7.50964861449963e-25	6.06036805851657e-23	IL4I1
ENSG00000149289.10	1437.71	4.64567	0.487566	9.5283	1.59873058689316e-21	1.00166879682601e-19	ZC3H12C
ENSG00000253522.5	978.709	4.6449	0.431997	10.7522	5.78873279658659e-27	5.37230583103214e-25	MIR3142HG
ENSG00000110047.17	20042	4.6394	0.37656	12.3205	7.02648263717238e-35	9.7510505307825e-33	EHD1
ENSG00000232803.1	5.84251	4.57853	1.16396	3.93358	8.36892e-05	0.000503118	SLCO4A1-AS1
ENSG00000119508.17	218.416	4.57088	0.502081	9.10388	8.71627850354216e-20	4.97800074996529e-18	NR4A3
ENSG00000137959.15	1256.02	4.53347	0.43701	10.3738	3.2619691784457e-25	2.69094335170779e-23	IFI44L
ENSG00000186827.10	468.778	4.52121	0.39944	11.3189	1.05833589027556e-29	1.13059206005049e-27	TNFRSF4
ENSG00000255355.1	14.3119	4.49874	0.83187	5.40799	6.3736139824794e-8	8.04777160083645e-7	AP000640.2
ENSG00000112096.16	103604	4.4832	0.334881	13.3874	7.16036994429381e-41	1.28101606388938e-38	SOD2
ENSG00000101187.15	1097.49	4.44828	0.425003	10.4665	1.2315689076042e-25	1.05100958097786e-23	SLCO4A1
ENSG00000106341.10	4.51059	4.42859	1.22097	3.6271	0.000286623	0.00147218	PPP1R17
ENSG00000136052.9	363.573	4.42572	0.503447	8.79084	1.48445900259789e-18	7.5979435026696e-17	SLC41A2
ENSG00000242048.3	13.1491	4.39484	0.839015	5.23809	1.62246046954664e-7	1.897e-06	RP13-452N2.1
ENSG00000279393.1	23.5477	4.37778	0.609193	7.18619	6.66266084241793e-13	1.88445430188693e-11	RP11-95G6.1
ENSG00000131979.18	3216.3	4.37093	0.297757	14.6795	8.72096365764656e-49	2.15829315587323e-46	GCH1
ENSG00000128965.11	512.104	4.33913	0.362239	11.9786	4.59901157700361e-33	5.64386139726666e-31	CHAC1
ENSG00000109321.10	65.0424	4.332	0.661669	6.54708	5.86738042975416e-11	1.27936464025579e-9	AREG
ENSG00000241997.3	2.98359	4.31522	1.27393	3.38733	0.000705776	0.00322365	RN7SL323P
ENSG00000133106.14	2626.42	4.29783	0.359993	11.9386	7.44351533746072e-33	9.05973436442248e-31	EPSTI1
ENSG00000179630.10	1542.16	4.27622	0.531268	8.0491	8.34067543561444e-16	3.242164647734e-14	LACC1
ENSG00000106546.12	147.784	4.26759	0.460174	9.27385	1.79538148811057e-20	1.0706674585122e-18	AHR
ENSG00000229781.1	25.7221	4.25914	0.824799	5.16385	2.41921696162067e-7	2.71526e-06	AC013444.1
ENSG00000223387.6	33.5166	4.25316	0.506829	8.39171	4.79134896938625e-17	2.11117925360286e-15	LINC02068
ENSG00000126266.3	185.751	4.25174	0.371692	11.4389	2.67367212163244e-30	2.91921745103824e-28	FFAR1
ENSG00000172738.11	129.425	4.25071	0.47391	8.96944	2.98023360412971e-19	1.6269664995486e-17	TMEM217
ENSG00000138646.8	1956.47	4.24431	0.349368	12.1485	5.84151379263339e-34	7.4137297698131e-32	HERC5
ENSG00000230638.4	11.71	4.23282	0.820585	5.15829	2.4921140914435e-7	2.79075e-06	RP11-486B10.4
ENSG00000137193.13	12993.8	4.20945	0.295142	14.2625	3.74999225467756e-46	8.83867222058842e-44	PIM1
ENSG00000041982.15	161.817	4.19435	0.424043	9.89134	4.53928060340678e-23	3.20970369904702e-21	TNC
ENSG00000115607.9	77.3063	4.17479	0.554539	7.5284	5.13671366498782e-14	1.64385907783198e-12	IL18RAP
ENSG00000170054.14	7.39613	4.17452	0.917679	4.549	5.39018e-06	4.48145e-05	SERPINA9
ENSG00000176928.5	34.321	4.17343	0.62697	6.65651	2.80396753494883e-11	6.36637827621639e-10	GCNT4
ENSG00000251139.2	18.5955	4.14879	0.614566	6.75077	1.47060228779541e-11	3.48833440438882e-10	RP11-701P16.2
ENSG00000250033.5	26.7557	4.14803	0.790208	5.24929	1.52685156167009e-7	1.79227e-06	SLC7A11-AS1
ENSG00000254687.1	16.0192	4.14189	0.727138	5.69615	1.22542461804288e-8	1.7874587576934e-7	RP11-162D9.3
ENSG00000099860.8	4171.49	4.10474	0.222099	18.4816	2.90589629116382e-76	2.05474542988055e-73	GADD45B
ENSG00000105246.5	389.487	4.09391	0.359186	11.3978	4.29023128334694e-30	4.65004703112546e-28	EBI3
ENSG00000135604.9	1059.58	4.08992	0.321132	12.736	3.73274013271394e-37	5.89653810964567e-35	STX11
ENSG00000050344.8	1062.89	4.07116	0.262067	15.5348	2.01748955544129e-54	6.37397923590377e-52	NFE2L3
ENSG00000142178.7	44.6498	4.06326	0.520219	7.81066	5.68900157383882e-15	2.02580298249239e-13	SIK1
ENSG00000153898.12	52.7618	4.05126	0.440417	9.19869	3.62348591933522e-20	2.11000558494936e-18	MCOLN2
ENSG00000151726.13	50104.2	4.04773	0.248539	16.2861	1.23797821837286e-59	4.48359477185821e-57	ACSL1
ENSG00000249138.1	68.9215	4.03875	0.368949	10.9466	6.89562690728713e-28	6.64890674976017e-26	SLED1
ENSG00000138670.17	6382.64	4.03447	0.231638	17.4172	6.11357971740483e-68	2.83689203824201e-65	RASGEF1B
ENSG00000128383.12	14838.4	4.01662	0.223799	17.9475	5.02341406989953e-72	2.76269168607178e-69	APOBEC3A
ENSG00000152778.8	1791	4.01385	0.373961	10.7333	7.09867573617292e-27	6.54709540412619e-25	IFIT5
ENSG00000110092.3	48.5199	4.00051	0.530289	7.54401	4.55721775288913e-14	1.47751367713211e-12	CCND1
ENSG00000233975.1	9.86821	3.98735	0.812026	4.91038	9.09008848475223e-7	9.12018e-06	RP11-288L9.1
ENSG00000116106.11	100.593	3.95546	0.375668	10.5292	6.33988968858109e-26	5.50532292314273e-24	EPHA4
ENSG00000279835.1	3.7646	3.95392	1.18366	3.34041	0.000836549	0.00370803	RP4-811M8.1
ENSG00000184226.14	1716.03	3.95307	0.442778	8.92787	4.34289778603311e-19	2.33651047915963e-17	PCDH9
ENSG00000255553.1	11.2416	3.95291	0.763699	5.176	2.26688620380035e-7	2.56954e-06	RP11-810P12.5
ENSG00000134070.4	6490.31	3.94738	0.215631	18.3062	7.3902074672293e-75	4.98805412185854e-72	IRAK2
ENSG00000243742.5	27.197	3.93571	0.609667	6.45551	1.07855405004189e-10	2.28140300414132e-9	RPLP0P2
ENSG00000228923.1	5.74862	3.92852	1.03584	3.7926	0.00014908	0.00083347	AP000355.2
ENSG00000090339.8	14497.7	3.92017	0.279564	14.0225	1.13592666730511e-44	2.48049633570789e-42	ICAM1
ENSG00000117475.13	739.805	3.91848	0.396368	9.88597	4.78935044948635e-23	3.37047700589682e-21	BLZF1
ENSG00000125384.6	1141.73	3.87734	0.301455	12.8621	7.35519449744939e-38	1.21352536769584e-35	PTGER2
ENSG00000267737.1	20.6732	3.87653	0.666924	5.81255	6.15279232454513e-9	9.64760435344991e-8	AC061992.2
ENSG00000162614.18	88.8319	3.87633	0.378373	10.2447	1.24993552617515e-24	9.92529017549455e-23	NEXN
ENSG00000238133.6	15.1352	3.87496	0.70318	5.51062	3.57567499360121e-8	4.74912325402364e-7	MAP3K20-AS1
ENSG00000185022.11	3035.32	3.87115	0.289665	13.3642	9.78531838192541e-41	1.72978800777631e-38	MAFF
ENSG00000121858.10	11149.3	3.85876	0.279188	13.8214	1.89392903295211e-43	3.85245920689122e-41	TNFSF10
ENSG00000138035.14	1992.33	3.84781	0.326285	11.7928	4.25080744491681e-32	5.04961917996558e-30	PNPT1
ENSG00000117226.11	498.384	3.81528	0.388878	9.811	1.00966977683603e-22	6.94101227603621e-21	GBP3
ENSG00000169908.11	16.6308	3.78269	0.765075	4.94421	7.64515309557371e-7	7.80763e-06	TM4SF1
ENSG00000100906.10	26339.5	3.77056	0.219633	17.1675	4.64766892387134e-66	1.91703432918238e-63	NFKBIA
ENSG00000149798.4	2955.09	3.76482	0.428282	8.7905	1.48899020760782e-18	7.5979435026696e-17	CDC42EP2
ENSG00000165312.6	6023.04	3.74623	0.234722	15.9603	2.41520214437234e-57	8.15075832767838e-55	OTUD1
ENSG00000109320.11	16128.6	3.73144	0.245565	15.1954	3.79591054169006e-52	1.15031582925624e-49	NFKB1
ENSG00000137198.9	186.349	3.72247	0.458482	8.11913	4.69546796082533e-16	1.87932624663869e-14	GMPR
ENSG00000166394.14	12.6536	3.72208	0.723953	5.14132	2.72816743495545e-7	3.03677e-06	CYB5R2
ENSG00000082556.10	30.7976	3.70598	0.526434	7.03977	1.92551839684774e-12	5.12401840050036e-11	OPRK1
ENSG00000242829.1	5.01849	3.70064	1.00296	3.68973	0.000224489	0.00119435	RPS26P21
ENSG00000151790.8	11.628	3.69647	0.813505	4.54389	5.52268e-06	4.5788e-05	TDO2
ENSG00000111912.19	2847.41	3.69348	0.288257	12.8131	1.38412699968188e-37	2.25856063937102e-35	NCOA7
ENSG00000255521.1	24.5187	3.69034	0.635785	5.80438	6.46062758140034e-9	1.00454302571951e-7	RP4-607I7.1
ENSG00000112149.9	11774.9	3.67129	0.22182	16.5507	1.58154344423755e-61	6.02162528294447e-59	CD83
ENSG00000158470.5	6426.68	3.67101	0.298925	12.2807	1.15005042843482e-34	1.5812128529471e-32	B4GALT5
ENSG00000172548.14	15.6922	3.66723	0.822697	4.45757	8.28933e-06	6.57172e-05	NIPAL4
ENSG00000122035.6	153.52	3.65917	0.436848	8.3763	5.46193020158869e-17	2.38541769304089e-15	RASL11A
ENSG00000257202.1	5.05845	3.65748	1.07023	3.41746	0.000632084	0.00293215	RP11-512N21.3
ENSG00000110436.11	4.95017	3.64888	1.18865	3.06976	0.00214229	0.008205	SLC1A2
ENSG00000162654.8	1228.76	3.62656	0.289894	12.51	6.58456782675232e-36	9.58571055484757e-34	GBP4
ENSG00000164603.11	1973.83	3.61962	0.408614	8.85828	8.12587386078707e-19	4.27876244534848e-17	BMT2
ENSG00000120738.7	1488.69	3.61676	0.420691	8.59721	8.16805317287919e-18	3.86265673770965e-16	EGR1
ENSG00000038210.12	972.539	3.61505	0.427965	8.44707	2.98694245254848e-17	1.35222891700891e-15	PI4K2B
ENSG00000183486.12	10880.6	3.59224	0.27588	13.021	9.28949344235665e-39	1.5674964559722e-36	MX2
ENSG00000166592.11	45.9274	3.5886	0.47309	7.58546	3.3131402648562e-14	1.09326266206333e-12	RRAD
ENSG00000171621.13	1767.86	3.58595	0.252182	14.2197	6.91566729551504e-46	1.60454286986098e-43	SPSB1
ENSG00000236700.5	22.1974	3.56112	0.616448	5.77685	7.61142568537274e-9	1.16637832819504e-7	LINC01010
ENSG00000055813.5	78.889	3.55508	0.408625	8.70011	3.31574830365771e-18	1.61428021511519e-16	CCDC85A
ENSG00000145779.7	3068.53	3.54529	0.36191	9.79605	1.17073863380074e-22	7.97444861160882e-21	TNFAIP8
ENSG00000055332.16	4191.82	3.53762	0.328186	10.7793	4.31091654680508e-27	4.025962251793e-25	EIF2AK2
ENSG00000132530.16	472.597	3.52862	0.385218	9.16008	5.18574388140513e-20	2.984616701356e-18	XAF1
ENSG00000137507.11	27.0669	3.5264	0.564165	6.25065	4.08758194766093e-10	7.93418357396303e-9	LRRC32
ENSG00000253372.5	3.94037	3.52494	1.0741	3.28175	0.00103164	0.00444151	RP11-44N11.1
ENSG00000140961.12	795.693	3.52174	0.441847	7.97049	1.58050889771289e-15	5.98698383217826e-14	OSGIN1
ENSG00000140450.8	1272.29	3.5198	0.488058	7.21186	5.5194177690618e-13	1.57914902606548e-11	ARRDC4
ENSG00000277511.1	34.2872	3.51204	0.558568	6.28759	3.22430890076121e-10	6.32467144879831e-9	CTD-2095E4.5
ENSG00000136514.2	835.234	3.51203	0.25178	13.9488	3.1995086978949e-44	6.78707209357733e-42	RTP4
ENSG00000111331.12	7894.34	3.50625	0.346446	10.1206	4.47484245352587e-24	3.47889715143485e-22	OAS3
ENSG00000156273.15	12612.5	3.50083	0.41631	8.40918	4.12871336268793e-17	1.8300676036583e-15	BACH1
ENSG00000179388.8	82.9167	3.49756	0.369426	9.46753	2.86540816812886e-21	1.76549568002264e-19	EGR3
ENSG00000138135.6	1122.07	3.4931	0.322396	10.8348	2.35418436854413e-27	2.21248630939948e-25	CH25H
ENSG00000246339.5	15.6995	3.49039	0.818788	4.26288	2.01812e-05	0.000143934	EXTL3-AS1
ENSG00000163666.8	83.7623	3.47984	0.316557	10.9928	4.13926273988319e-28	4.09759416163504e-26	HESX1
ENSG00000140511.11	131.351	3.47366	0.443964	7.82421	5.108745867239e-15	1.82355210054404e-13	HAPLN3
ENSG00000087074.7	20029.7	3.47149	0.248411	13.9748	2.22171469001849e-44	4.78119441044705e-42	PPP1R15A
ENSG00000124875.9	29.6383	3.46552	0.481835	7.19234	6.36914478886227e-13	1.80487463682855e-11	CXCL6
ENSG00000102445.18	19.2324	3.45442	0.567376	6.08841	1.14037721912096e-9	2.0625409654966e-8	RUBCNL
ENSG00000251194.2	11.7494	3.44997	0.869188	3.96918	7.21194e-05	0.000440943	RP1-68D18.2
ENSG00000233251.7	10.2433	3.43428	0.801413	4.28528	1.82511e-05	0.000131943	AC007743.1
ENSG00000134470.20	154.81	3.42814	0.509236	6.73193	1.67430962103139e-11	3.95259516100081e-10	IL15RA
ENSG00000136689.18	71389.8	3.42007	0.300444	11.3834	5.0582845008719e-30	5.44278743140919e-28	IL1RN
ENSG00000026751.16	2980.8	3.40986	0.227151	15.0114	6.1794930083239e-51	1.69924614223336e-48	SLAMF7
ENSG00000165997.4	942.86	3.40524	0.489582	6.9554	3.51569589307877e-12	8.90862940551651e-11	ARL5B
ENSG00000158050.4	455.638	3.39491	0.378028	8.98058	2.69344555294309e-19	1.47582926257018e-17	DUSP2
ENSG00000134317.17	35.1063	3.38948	0.534692	6.33913	2.31066529655667e-10	4.65550461174626e-9	GRHL1
ENSG00000198355.4	6972.78	3.38657	0.334928	10.1114	4.9197439398969e-24	3.80485821685047e-22	PIM3
ENSG00000107968.9	4080.59	3.36776	0.28715	11.7282	9.13752097890946e-32	1.06837046469155e-29	MAP3K8
ENSG00000162616.8	336.283	3.36237	0.41616	8.07951	6.50259203689253e-16	2.55727322688793e-14	DNAJB4
ENSG00000267034.1	132.669	3.36135	0.385886	8.71073	3.01930215693097e-18	1.4944539242756e-16	RP11-384O8.1
ENSG00000249992.1	292.608	3.3545	0.370649	9.05034	1.42520974800397e-19	8.04674507532734e-18	TMEM158
ENSG00000111335.12	16949.7	3.33149	0.257982	12.9136	3.77081539287201e-38	6.29133008637713e-36	OAS2
ENSG00000204086.4	14.1638	3.32598	0.614183	5.41529	6.11884937014093e-8	7.75907722435718e-7	RPA4
ENSG00000138496.16	4997.7	3.31502	0.218404	15.1784	4.91755510350484e-52	1.40424568715276e-49	PARP9
ENSG00000163874.10	2935.69	3.31423	0.334856	9.89748	4.26910345395e-23	3.06241145834317e-21	ZC3H12A
ENSG00000104267.9	870.172	3.30521	0.320568	10.3105	6.31928702934478e-25	5.15577434608465e-23	CA2
ENSG00000095951.16	1630.75	3.30085	0.308546	10.6981	1.03913394824568e-26	9.46631901687126e-25	HIVEP1
ENSG00000160326.13	4595.28	3.29651	0.34149	9.65332	4.75895856286083e-22	3.11302976651632e-20	SLC2A6
ENSG00000101017.13	4903.94	3.29441	0.266251	12.3733	3.6436325483292e-35	5.10417921793777e-33	CD40
ENSG00000271856.1	173.666	3.27665	0.442538	7.40424	1.31903120322488e-13	4.03841120344045e-12	LINC01215
ENSG00000269720.2	20.1735	3.27606	0.546801	5.99133	2.08130536269875e-9	3.59363992217602e-8	CTD-2521M24.13
ENSG00000117595.10	12.4164	3.27449	0.643966	5.08488	3.67849266738165e-7	3.99868e-06	IRF6
ENSG00000115415.18	9518.04	3.26486	0.323471	10.0932	5.91994530854246e-24	4.50796245572036e-22	STAT1
ENSG00000123685.8	395.667	3.2572	0.374383	8.70018	3.31353159770406e-18	1.61428021511519e-16	BATF3
ENSG00000169136.10	5797.88	3.22804	0.336722	9.58668	9.09613417370021e-22	5.821917945917e-20	ATF5
ENSG00000215417.12	10.3841	3.21817	0.899344	3.57835	0.000345775	0.00172934	MIR17HG
ENSG00000253958.1	156.458	3.21735	0.433005	7.43027	1.08374901364493e-13	3.35962194229929e-12	CLDN23
ENSG00000189143.9	90.2836	3.21578	0.482223	6.66865	2.58169777665254e-11	5.9101437017041e-10	CLDN4
ENSG00000117009.11	420.982	3.21535	0.340725	9.4368	3.84339141748913e-21	2.33895570320885e-19	KMO
ENSG00000146457.14	6613.97	3.18314	0.399801	7.96182	1.69530093104806e-15	6.40547672395232e-14	WTAP
ENSG00000151304.5	323.021	3.18281	0.431618	7.37413	1.65424680446518e-13	5.00283315672168e-12	SRFBP1
ENSG00000254554.1	5.96722	3.17934	0.86868	3.65997	0.000252243	0.00132212	RP11-351I24.1
ENSG00000073712.14	174.205	3.17539	0.421933	7.52582	5.238955843917e-14	1.66938316150909e-12	FERMT2
ENSG00000115919.14	2882.7	3.15449	0.357743	8.81778	1.16756082892377e-18	6.04080513891605e-17	KYNU
ENSG00000183742.12	145.619	3.15356	0.438279	7.19532	6.2316173051025e-13	1.76927887884258e-11	MACC1
ENSG00000150782.11	41.7591	3.1506	0.531906	5.92322	3.15690877144709e-9	5.27893449856057e-8	IL18
ENSG00000177374.12	66.2374	3.15024	0.411407	7.65723	1.89991373030977e-14	6.4557938172471e-13	HIC1
ENSG00000181381.13	2136.91	3.14909	0.472308	6.66744	2.60298313638823e-11	5.9464148603429e-10	DDX60L
ENSG00000116285.12	628.84	3.1481	0.453788	6.93736	3.99485869653239e-12	1.00371669686649e-10	ERRFI1
ENSG00000121989.14	1343.49	3.14201	0.387131	8.11613	4.81285719534554e-16	1.92113216380876e-14	ACVR2A
ENSG00000138166.5	8559.52	3.14199	0.373376	8.41508	3.92616272823551e-17	1.74549671711285e-15	DUSP5
ENSG00000267387.1	16.7557	3.14171	0.599884	5.2372	1.6303476758675e-7	1.90472e-06	CTD-2240E14.4
ENSG00000145832.12	15.6817	3.1367	0.627568	4.99817	5.7875786901057e-7	6.06063e-06	SLC25A48
ENSG00000104213.12	96.995	3.12301	0.391172	7.98374	1.41959807874292e-15	5.41892336021944e-14	PDGFRL
ENSG00000198729.4	44.5743	3.11961	0.590779	5.2805	1.28828601964576e-7	1.52916e-06	PPP1R14C
ENSG00000116514.16	22958	3.11003	0.336047	9.25473	2.14782426270485e-20	1.27063914250615e-18	RNF19B
ENSG00000106701.11	258.767	3.09277	0.522598	5.91808	3.25726090222476e-9	5.44061497605573e-8	FSD1L
ENSG00000087510.6	10.7286	3.08714	0.716628	4.30787	1.64836e-05	0.000121171	TFAP2C
ENSG00000173918.14	463.505	3.08662	0.342904	9.00141	2.22834973081315e-19	1.22550982047572e-17	C1QTNF1
ENSG00000185215.8	19549.3	3.08281	0.39032	7.89817	2.83027724539008e-15	1.04284830810911e-13	TNFAIP2
ENSG00000116044.15	5678.27	3.08244	0.36903	8.35284	6.66413980422068e-17	2.89344479394365e-15	NFE2L2
ENSG00000163082.9	10.1022	3.07277	0.790631	3.88648	0.000101708	0.000596945	SGPP2
ENSG00000213512.1	7.76933	3.07172	0.767257	4.0035	6.24117e-05	0.000388901	GBP7
ENSG00000013588.7	60.5546	3.06964	0.394029	7.7904	6.67972965440149e-15	2.36160251519542e-13	GPRC5A
ENSG00000163660.11	3696.41	3.06515	0.487355	6.28935	3.18794548797469e-10	6.27822314999154e-9	CCNL1
ENSG00000015475.18	9304.38	3.05059	0.238142	12.8099	1.44263485157263e-37	2.32844401206543e-35	BID
ENSG00000102760.12	212.575	3.04534	0.4572	6.66084	2.72260493204323e-11	6.19111188911331e-10	RGCC
ENSG00000152484.13	1850.61	3.04257	0.478375	6.36023	2.01450575519032e-10	4.10334649640892e-9	USP12
ENSG00000068366.19	11562.8	3.03427	0.35966	8.43649	3.27014463433182e-17	1.46260173720462e-15	ACSL4
ENSG00000107443.15	687.426	3.02955	0.361571	8.37884	5.34502128285602e-17	2.3412454580864e-15	CCNJ
ENSG00000225963.7	195.215	3.02236	0.262406	11.5179	1.07211577590207e-30	1.20604902699772e-28	AC009950.2
ENSG00000175592.8	507.8	3.02186	0.306981	9.84381	7.28985806560586e-23	5.05827581384025e-21	FOSL1
ENSG00000168685.14	9879.67	3.01145	0.35387	8.51005	1.73860423513488e-17	8.06766696484932e-16	IL7R
ENSG00000170525.19	10328.2	3.00961	0.23943	12.5699	3.09112968108004e-36	4.73197779735645e-34	PFKFB3
ENSG00000163840.9	8051.29	3.0076	0.261342	11.5083	1.19864173938048e-30	1.33824294647073e-28	DTX3L
ENSG00000154642.10	491.123	3.00477	0.399176	7.52742	5.17530818735921e-14	1.65264841449671e-12	C21orf91
ENSG00000197415.11	10.2291	3.0013	0.872022	3.44177	0.000577927	0.00271485	VEPH1
ENSG00000077150.18	10445.4	3.00042	0.420796	7.13034	1.0012315770175e-12	2.75320142354313e-11	NFKB2
ENSG00000234175.1	7.70276	2.99619	0.769618	3.89309	9.89756e-05	0.000582978	RP11-730A19.9
ENSG00000086061.15	10322.1	2.99469	0.234685	12.7604	2.72666545404582e-37	4.3535758416265e-35	DNAJA1
ENSG00000253123.3	71.7965	2.98445	0.383468	7.78279	7.09396825804967e-15	2.49616906786207e-13	RP11-527N22.1
ENSG00000197860.9	2838.78	2.97829	0.294698	10.1063	5.18300559929078e-24	3.9876917172989e-22	SGTB
ENSG00000147650.11	1056.41	2.9759	0.420941	7.06964	1.55339857813219e-12	4.17869845773278e-11	LRP12
ENSG00000155307.17	1218.08	2.97379	0.426171	6.97794	2.99539061868939e-12	7.69525178147384e-11	SAMSN1
ENSG00000123240.16	5426.11	2.96224	0.300338	9.86301	6.02184280701408e-23	4.21784640761094e-21	OPTN
ENSG00000161133.16	46.5349	2.94875	0.422324	6.98219	2.9060490573275e-12	7.50468216560975e-11	USP41
ENSG00000205571.13	9.47245	2.94054	0.738161	3.98361	6.78765e-05	0.000418122	SMN2
ENSG00000137628.16	529.691	2.93439	0.466189	6.29444	3.08518789012481e-10	6.10012716118021e-9	DDX60
ENSG00000124256.14	28.3783	2.93356	0.546913	5.36385	8.14665501123328e-8	1.0064e-06	ZBP1
ENSG00000144655.14	8416.79	2.93123	0.429329	6.82748	8.64185425842389e-12	2.10365399808748e-10	CSRNP1
ENSG00000137203.10	369.954	2.92833	0.276525	10.5898	3.32467543107544e-26	2.90400620447289e-24	TFAP2A
ENSG00000163376.11	412.386	2.92511	0.499834	5.85216	4.85239008244538e-9	7.74764949830446e-8	KBTBD8
ENSG00000138622.3	8.19237	2.92466	0.717263	4.07752	4.5518e-05	0.00029541	HCN4
ENSG00000166128.12	3249.33	2.92455	0.397923	7.34954	1.98887763555131e-13	5.9783085041096e-12	RAB8B
ENSG00000237927.1	9.99051	2.92243	0.777161	3.76039	0.000169649	0.0009337	RP3-393E18.2
ENSG00000145780.7	1552.34	2.9014	0.415502	6.98287	2.89209533222063e-12	7.48165916169758e-11	FEM1C
ENSG00000136379.11	1167.71	2.90133	0.264528	10.968	5.4478018819807e-28	5.32200066746917e-26	ABHD17C
ENSG00000179431.6	504.872	2.9007	0.355342	8.16311	3.2650939081483e-16	1.33563028766099e-14	FJX1
ENSG00000242616.3	123.433	2.89918	0.422412	6.8634	6.7241809901797e-12	1.65036964501121e-10	GNG10
ENSG00000141441.15	65.7801	2.89362	0.391276	7.39534	1.41051547668395e-13	4.29195580190165e-12	GAREM1
ENSG00000152229.18	196.2	2.888	0.302781	9.53825	1.45263416878949e-21	9.13990032726913e-20	PSTPIP2
ENSG00000255398.2	1964.31	2.88778	0.194907	14.8162	1.15143939609719e-49	3.10867701684493e-47	HCAR3
ENSG00000104312.7	2232.95	2.88763	0.313738	9.20397	3.44976010121872e-20	2.02472283569157e-18	RIPK2
ENSG00000223321.1	10.7309	2.88442	0.663803	4.3453	1.39083e-05	0.000104147	RN7SKP293
ENSG00000154640.14	682.584	2.8825	0.33266	8.66501	4.51454587041193e-18	2.16946574853549e-16	BTG3
ENSG00000167034.9	392.462	2.8796	0.313012	9.19966	3.59070584719808e-20	2.09914925689151e-18	NKX3-1
ENSG00000197045.12	873.762	2.87646	0.566075	5.08141	3.746383647544e-7	4.06652e-06	GMFB
ENSG00000151014.5	588.65	2.86914	0.369666	7.76143	8.39746874338743e-15	2.94089654175849e-13	NOCT
ENSG00000221963.5	5915.57	2.86725	0.246729	11.621	3.22178070480552e-31	3.70854431671761e-29	APOL6
ENSG00000165732.12	6174.95	2.86583	0.383876	7.46549	8.29896402324733e-14	2.59434351118315e-12	DDX21
ENSG00000184371.13	467.27	2.86148	0.298514	9.58573	9.18074414967717e-22	5.8508527844874e-20	CSF1
ENSG00000125347.13	8174.17	2.86067	0.374278	7.64318	2.11924022850603e-14	7.15195412570139e-13	IRF1
ENSG00000170542.5	2404.8	2.85499	0.229806	12.4235	1.94947290142402e-35	2.810458554684e-33	SERPINB9
ENSG00000214872.8	10.3198	2.85208	0.643189	4.43429	9.23779e-06	7.24628e-05	SMTNL1
ENSG00000197461.13	176.651	2.8472	0.324969	8.76145	1.92754943702103e-18	9.73543591507663e-17	PDGFA
ENSG00000152503.9	865.38	2.83999	0.375937	7.55442	4.20737615945707e-14	1.37610855929026e-12	TRIM36
ENSG00000166016.5	823.207	2.83937	0.344998	8.23008	1.8708786950245e-16	7.80356116360077e-15	ABTB2
ENSG00000174405.13	406.189	2.83643	0.500988	5.66168	1.49901308312445e-8	2.14404481513872e-7	LIG4
ENSG00000139514.12	2714.93	2.82775	0.322791	8.76032	1.94690036129811e-18	9.79983846268328e-17	SLC7A1
ENSG00000118515.11	19120.2	2.8261	0.223433	12.6485	1.1398239092731e-36	1.78160476092592e-34	SGK1
ENSG00000261889.1	23.0224	2.82573	0.542263	5.21099	1.87837604075588e-7	2.16553e-06	RP11-473M20.16
ENSG00000149557.12	899.286	2.82535	0.296192	9.53891	1.44336990658064e-21	9.12025520970892e-20	FEZ1
ENSG00000136816.15	5142.78	2.82312	0.234837	12.0216	2.73521814362163e-33	3.38460451788647e-31	TOR1B
ENSG00000141664.9	1208.41	2.82009	0.22443	12.5656	3.26578372750424e-36	4.89834571411217e-34	ZCCHC2
ENSG00000105855.9	365.664	2.81895	0.444717	6.33875	2.31643904322638e-10	4.66081346244832e-9	ITGB8
ENSG00000139289.13	132.524	2.81865	0.438951	6.42135	1.35075201285757e-10	2.82100093374431e-9	PHLDA1
ENSG00000162407.8	102.462	2.8184	0.375637	7.50299	6.238045476218e-14	1.97924652299917e-12	PLPP3
ENSG00000244953.1	5.5427	2.81529	0.846184	3.32705	0.000877721	0.003856	RP11-613D13.8
ENSG00000272341.1	15.7395	2.81392	0.731467	3.84695	0.000119596	0.000688594	RP1-151F17.2
ENSG00000067082.14	21487.6	2.81226	0.29681	9.47494	2.66902787008138e-21	1.65134978511827e-19	KLF6
ENSG00000277443.2	8424.12	2.81212	0.250101	11.244	2.48026945844751e-29	2.59362825271035e-27	MARCKS
ENSG00000249574.1	6.22407	2.81133	0.849565	3.30914	0.000935836	0.00407634	AC226118.1
ENSG00000137947.11	2266.22	2.8112	0.343612	8.18132	2.80751172894516e-16	1.15481278845171e-14	GTF2B
ENSG00000272669.1	16.8234	2.81026	0.539524	5.20877	1.90093601767433e-7	2.18814e-06	RP3-508I15.21
ENSG00000167772.11	25.3097	2.8099	0.657777	4.27182	1.93885e-05	0.000139082	ANGPTL4
ENSG00000248323.5	583.501	2.79887	0.598766	4.67439	2.9483e-06	2.61838e-05	LUCAT1
ENSG00000133657.14	4509.38	2.79229	0.539202	5.17856	2.23608331926553e-7	2.54044e-06	ATP13A3
ENSG00000125731.12	100.489	2.78897	0.387305	7.20097	5.9786643031896e-13	1.70071238003951e-11	SH2D3A
ENSG00000219565.2	10.2463	2.7887	0.699299	3.98785	6.66746e-05	0.000411835	ZNF259P1
ENSG00000155097.11	3340.96	2.78413	0.396306	7.02521	2.1374051785516e-12	5.63735870271985e-11	ATP6V1C1
ENSG00000185507.19	2630.92	2.78101	0.45861	6.064	1.32780124770672e-9	2.36692925896723e-8	IRF7
ENSG00000188215.9	1800.62	2.77701	0.278574	9.96868	2.08984525828895e-23	1.55160561201663e-21	DCUN1D3
ENSG00000072274.12	5310	2.77654	0.338853	8.19395	2.52793476148679e-16	1.04270286870326e-14	TFRC
ENSG00000137801.10	1057.76	2.77598	0.264198	10.5072	8.00334336266937e-26	6.90939799955101e-24	THBS1
ENSG00000241978.9	67.9429	2.76989	0.318852	8.68706	3.71927735319394e-18	1.79894297777123e-16	AKAP2
ENSG00000139572.3	7817.11	2.7696	0.318328	8.70047	3.30518834039362e-18	1.61428021511519e-16	GPR84
ENSG00000272666.1	10.2901	2.76303	0.699903	3.94773	7.88954e-05	0.00047642	CTA-384D8.35
ENSG00000120526.10	703.261	2.75481	0.378974	7.26912	3.6184503405541e-13	1.05768443123795e-11	NUDCD1
ENSG00000214900.9	437.746	2.75429	0.299831	9.18615	4.07171096963638e-20	2.36175141359885e-18	LINC01588
ENSG00000173391.8	6871.4	2.75096	0.459931	5.98125	2.21432132099277e-9	3.8056084832664e-8	OLR1
ENSG00000076716.8	15.0557	2.74714	0.675126	4.06908	4.71982e-05	0.000304756	GPC4
ENSG00000204165.5	18.0745	2.74655	0.560843	4.89718	9.72193627488251e-7	9.70821e-06	CXorf65
ENSG00000117594.9	50.5078	2.74644	0.347535	7.90264	2.73064286264958e-15	1.01115500916418e-13	HSD11B1
ENSG00000112972.14	1783.35	2.73947	0.353286	7.75426	8.88581679353922e-15	3.1045998486415e-13	HMGCS1
ENSG00000008323.15	23.5196	2.73942	0.582446	4.7033	2.55984e-06	2.31493e-05	PLEKHG6
ENSG00000135919.12	2239.51	2.73452	0.417016	6.55735	5.47730155222435e-11	1.20314276255887e-9	SERPINE2
ENSG00000122643.18	339.143	2.73091	0.37754	7.23343	4.70937348634336e-13	1.36314789276243e-11	NT5C3A
ENSG00000075223.13	113.071	2.73049	0.547856	4.98395	6.22978320666894e-7	6.46443e-06	SEMA3C
ENSG00000047365.11	2909.83	2.72618	0.390332	6.98425	2.8638428582516e-12	7.42150132673264e-11	ARAP2
ENSG00000104611.11	14.8007	2.71532	0.603325	4.5006	6.7763e-06	5.49843e-05	SH2D4A
ENSG00000115825.9	1122.52	2.71401	0.433996	6.25353	4.012879523364e-10	7.79937801602513e-9	PRKD3
ENSG00000048162.20	868.159	2.71163	0.264138	10.2659	1.0034247074821e-24	8.05397485481176e-23	NOP16
ENSG00000177535.7	68.8686	2.70649	0.369751	7.31976	2.48408403483616e-13	7.36250775115413e-12	OR2B11
ENSG00000137757.10	994.154	2.70605	0.339099	7.98013	1.4617985891839e-15	5.55146988511298e-14	CASP5
ENSG00000198604.10	4736.1	2.70593	0.37837	7.15157	8.57940578570884e-13	2.37235747694582e-11	BAZ1A
ENSG00000126709.14	8893.27	2.70511	0.236082	11.4584	2.13518572736739e-30	2.3485461381984e-28	IFI6
ENSG00000137393.9	2143.02	2.69893	0.28022	9.63145	5.88919685194983e-22	3.81871982771192e-20	RNF144B
ENSG00000125735.10	14.158	2.69693	0.583449	4.62239	3.79341e-06	3.27491e-05	TNFSF14
ENSG00000271503.5	974.531	2.6951	0.311588	8.64956	5.17006232133249e-18	2.46058510927776e-16	CCL5
ENSG00000152749.7	246.755	2.68605	0.455675	5.89467	3.75432745980635e-9	6.15320181574664e-8	GPR180
ENSG00000164163.10	1017.53	2.67492	0.480218	5.57021	2.54434998769297e-8	3.44717636562527e-7	ABCE1
ENSG00000173193.13	7037.51	2.67367	0.298347	8.9616	3.19997836685871e-19	1.73417805728048e-17	PARP14
ENSG00000188313.12	5969.89	2.67238	0.215679	12.3906	2.93988605936006e-35	4.19753539379207e-33	PLSCR1
ENSG00000156206.13	62.0139	2.67018	0.440555	6.06093	1.3533500188317e-9	2.4066939436685e-8	CFAP161
ENSG00000138385.15	1291.04	2.66938	0.354274	7.53478	4.89174173080283e-14	1.57565017268311e-12	SSB
ENSG00000100852.12	2225.67	2.66776	0.478424	5.57613	2.45925695665356e-8	3.34103445099257e-7	ARHGAP5
ENSG00000111711.9	419.529	2.66506	0.458293	5.8152	6.05622269627112e-9	9.5364635012651e-8	GOLT1B
ENSG00000150637.8	23.1712	2.66204	0.648199	4.10683	4.01126e-05	0.00026367	CD226
ENSG00000279320.1	19.8974	2.66001	0.734537	3.62134	0.000293083	0.00150069	RP11-329N15.3
ENSG00000164741.14	123.189	2.65262	0.381633	6.95071	3.63453673613979e-12	9.17844149573804e-11	DLC1
ENSG00000164933.11	550.415	2.65095	0.381334	6.95177	3.60740774543664e-12	9.12545104122464e-11	SLC25A32
ENSG00000234518.2	137.088	2.64606	0.4511	5.86579	4.46999675861765e-9	7.21467194225146e-8	PTGES3P1
ENSG00000169047.5	171.764	2.64487	0.365008	7.24606	4.29073605869996e-13	1.24683248014943e-11	IRS1
ENSG00000143942.4	24.878	2.63723	0.459711	5.73672	9.65291683153858e-9	1.44201370253035e-7	CHAC2
ENSG00000234191.1	21.518	2.63502	0.660613	3.98876	6.64205e-05	0.000410778	RP11-157D23.2
ENSG00000196247.11	349.712	2.63261	0.445666	5.90713	3.48118036265907e-9	5.75635269544816e-8	ZNF107
ENSG00000198060.9	1893.16	2.63169	0.325794	8.07778	6.59542246573828e-16	2.58404823730205e-14	MARCH5
ENSG00000242052.1	6.64179	2.62893	0.720038	3.65111	0.000261112	0.00135996	RPL10P7
ENSG00000144802.11	16109.2	2.62707	0.337477	7.78443	7.00302011412827e-15	2.47002008728481e-13	NFKBIZ
ENSG00000164266.10	31.8109	2.62663	0.574945	4.56848	4.91271e-06	4.11676e-05	SPINK1
ENSG00000002549.12	7570.78	2.61913	0.195427	13.4021	5.8782568494062e-41	1.0644662921565e-38	LAP3
ENSG00000131323.14	1857.61	2.6099	0.222784	11.715	1.06842286537841e-31	1.23945399437531e-29	TRAF3
ENSG00000120539.14	1217.71	2.60712	0.244773	10.6512	1.72184824884332e-26	1.54955906951966e-24	MASTL
ENSG00000166527.7	293.852	2.60381	0.447157	5.82302	5.77920046083765e-9	9.11959061030587e-8	CLEC4D
ENSG00000228817.4	11.8788	2.60248	0.68906	3.77686	0.000158818	0.000881605	BACH1-IT2
ENSG00000215301.9	20832.3	2.60139	0.379254	6.85922	6.92378383250226e-12	1.6965555466803e-10	DDX3X
ENSG00000172115.8	1456.54	2.60066	0.26473	9.82382	8.89064750849186e-23	6.14033603970213e-21	CYCS
ENSG00000138642.14	1596.79	2.59621	0.340298	7.62924	2.36143259373612e-14	7.89750283432155e-13	HERC6
ENSG00000059804.15	12981.8	2.59467	0.2611	9.93745	2.86068093251144e-23	2.1028837211318e-21	SLC2A3
ENSG00000196371.3	725.208	2.59436	0.317623	8.16806	3.13379484086615e-16	1.28546186718291e-14	FUT4
ENSG00000026103.21	1187.96	2.59344	0.396545	6.54009	6.14800865842072e-11	1.3385891579016e-9	FAS
ENSG00000113739.10	329.361	2.59297	0.28001	9.2603	2.03858936940729e-20	1.21084054185315e-18	STC2
ENSG00000103569.9	2579.15	2.58979	0.359149	7.2109	5.55832689068791e-13	1.58722299999663e-11	AQP9
ENSG00000166670.9	454.079	2.5893	0.456789	5.66848	1.44069757071453e-8	2.07095045765151e-7	MMP10
ENSG00000179331.2	48.5562	2.58468	0.455431	5.67523	1.38499685872398e-8	1.99862180322569e-7	RAB39A
ENSG00000171236.9	494.478	2.58461	0.331265	7.80223	6.08215150462808e-15	2.15546223609123e-13	LRG1
ENSG00000148459.15	566.914	2.5833	0.31666	8.15796	3.40740567356289e-16	1.38620731086946e-14	PDSS1
ENSG00000185947.14	1059.03	2.58119	0.534826	4.82622	1.39148e-06	1.33648e-05	ZNF267
ENSG00000173674.10	761.171	2.58008	0.449644	5.73805	9.5771626862732e-9	1.43213785225046e-7	EIF1AX
ENSG00000166200.14	719.184	2.57857	0.525837	4.90375	9.40257961211024e-7	9.40828e-06	COPS2
ENSG00000186594.14	28.9975	2.5754	0.513046	5.01983	5.1716810951392e-7	5.45414e-06	MIR22HG
ENSG00000137975.7	41.4435	2.57039	0.523248	4.91237	8.99815285310072e-7	9.04016e-06	CLCA2
ENSG00000164430.15	747.061	2.56751	0.310896	8.2584	1.47638051195709e-16	6.26364977772883e-15	MB21D1
ENSG00000181374.7	13.3376	2.56749	0.569373	4.50932	6.50343e-06	5.30019e-05	CCL13
ENSG00000112137.17	796.712	2.56432	0.302588	8.47464	2.35817285872936e-17	1.0807564438047e-15	PHACTR1
ENSG00000253831.1	7.44237	2.55548	0.762194	3.35279	0.000800002	0.003577	ETV3L
ENSG00000152413.14	275.187	2.55445	0.415775	6.14384	8.05509598718063e-10	1.49699775110945e-8	HOMER1
ENSG00000055044.10	487.195	2.55164	0.446212	5.71845	1.07500909796481e-8	1.58518471655208e-7	NOP58
ENSG00000105810.9	2745.29	2.55164	0.423873	6.01981	1.7462496226465e-9	3.04701065178353e-8	CDK6
ENSG00000115816.14	521.754	2.54684	0.535129	4.7593	1.94269e-06	1.79844e-05	CEBPZ
ENSG00000086300.15	139.676	2.54074	0.426781	5.95326	2.62848663243117e-9	4.4504444703501e-8	SNX10
ENSG00000136048.13	13791.6	2.53524	0.255252	9.93232	3.01175794574035e-23	2.20303417420189e-21	DRAM1
ENSG00000283849.1	8.3178	2.53496	0.739462	3.42812	0.000607782	0.00283003	RP11-331G2.7
ENSG00000248476.1	20.8122	2.53487	0.569108	4.4541	8.42441e-06	6.66622e-05	BACH1-IT1
ENSG00000132256.18	1758.59	2.53464	0.221063	11.4657	1.96182236370999e-30	2.17396270736788e-28	TRIM5
ENSG00000080608.9	417.113	2.53427	0.393182	6.44554	1.1518789548404e-10	2.42958105119675e-9	PUM3
ENSG00000137869.14	244.475	2.53396	0.360388	7.03119	2.04779920294462e-12	5.41063529617878e-11	CYP19A1
ENSG00000155438.11	520.932	2.53244	0.387536	6.53473	6.37239678291747e-11	1.37935451646562e-9	NIFK
ENSG00000197121.14	55.0249	2.52687	0.489437	5.16281	2.43263882822676e-7	2.72827e-06	PGAP1
ENSG00000197580.11	21.6714	2.51708	0.528692	4.76095	1.92682e-06	1.7871e-05	BCO2
ENSG00000174173.6	420.185	2.51426	0.481396	5.22284	1.76200705888401e-7	2.04726e-06	TRMT10C
ENSG00000173559.12	5057.25	2.51399	0.412388	6.09617	1.08637527471338e-9	1.97449038607332e-8	NABP1
ENSG00000147883.10	983.736	2.512	0.383658	6.5475	5.85077804644837e-11	1.27762063546635e-9	CDKN2B
ENSG00000197498.12	263.412	2.5049	0.455311	5.50153	3.76513165929975e-8	4.96081987656984e-7	RPF2
ENSG00000115084.13	727.567	2.49946	0.404291	6.18234	6.31591994741011e-10	1.19016618399864e-8	SLC35F5
ENSG00000010818.9	1982.86	2.49906	0.388677	6.42966	1.27892439774498e-10	2.6823090935191e-9	HIVEP2
ENSG00000126003.6	4339.66	2.49387	0.312481	7.98087	1.45311212928311e-15	5.53263128403204e-14	PLAGL2
ENSG00000173846.12	1770.27	2.49103	0.316067	7.88135	3.23852440579725e-15	1.18737898522675e-13	PLK3
ENSG00000100567.12	873.194	2.48462	0.39557	6.28111	3.36159204761978e-10	6.5679316204087e-9	PSMA3
ENSG00000215218.3	11.8153	2.48416	0.676649	3.67127	0.000241346	0.00127264	UBE2QL1
ENSG00000110218.8	1230.24	2.48343	0.276962	8.96666	3.05642554566337e-19	1.66244919148555e-17	PANX1
ENSG00000102921.7	4395.9	2.48112	0.200381	12.382	3.2697246598227e-35	4.62401347368641e-33	N4BP1
ENSG00000115946.7	637.79	2.48075	0.282667	8.77623	1.69052008750366e-18	8.59675780114449e-17	PNO1
ENSG00000232759.1	49.2523	2.47863	0.464071	5.34106	9.24043550301161e-8	1.12931e-06	AC002480.3
ENSG00000107937.18	1471.37	2.47664	0.376793	6.57295	4.93291349272288e-11	1.09163684729422e-9	GTPBP4
ENSG00000135245.9	848.402	2.47289	0.292477	8.45499	2.79120790959813e-17	1.26748153668571e-15	HILPDA
ENSG00000141837.19	1303.54	2.47268	0.368116	6.71712	1.85346631517954e-11	4.32058419373642e-10	CACNA1A
ENSG00000156256.14	805.033	2.47002	0.516258	4.78446	1.71445e-06	1.60618e-05	USP16
ENSG00000196116.7	3126.05	2.46397	0.217808	11.3126	1.13720094466179e-29	1.20616405909163e-27	TDRD7
ENSG00000115828.15	82.6573	2.45927	0.414576	5.932	2.99259923988608e-9	5.01547473059462e-8	QPCT
ENSG00000198719.8	14.3188	2.45691	0.61313	4.00715	6.14549e-05	0.000383906	DLL1
ENSG00000096872.15	17.8111	2.45464	0.649152	3.78129	0.000156016	0.000867994	IFT74
ENSG00000135899.17	4647.81	2.45024	0.294645	8.3159	9.10612208503446e-17	3.90800019770742e-15	SP110
ENSG00000274215.1	10.9844	2.44553	0.584111	4.18676	2.82963e-05	0.000194254	CTD-2313J17.6
ENSG00000188766.12	19.3619	2.438	0.513857	4.7445	2.09022e-06	1.92302e-05	SPRED3
ENSG00000186088.15	906.492	2.43236	0.468502	5.19178	2.08289964375658e-7	2.38098e-06	GSAP
ENSG00000106689.10	20.9713	2.43128	0.575672	4.22337	2.4068e-05	0.00016834	LHX2
ENSG00000069956.11	1978.52	2.42648	0.476358	5.09381	3.50936288296786e-7	3.83166e-06	MAPK6
ENSG00000123737.12	866.674	2.42472	0.381296	6.35914	2.02885194902413e-10	4.12690720425469e-9	EXOSC9
ENSG00000224411.3	23.1596	2.42469	0.484931	5.00007	5.73101877482694e-7	6.01413e-06	HSP90AA2P
ENSG00000101745.16	1673.8	2.42423	0.600798	4.03502	5.45966e-05	0.000346159	ANKRD12
ENSG00000233791.5	11.0112	2.4224	0.575236	4.21114	2.54087e-05	0.000176635	LINC01136
ENSG00000078081.7	68.0094	2.42135	0.524318	4.6181	3.87263e-06	3.33554e-05	LAMP3
ENSG00000166750.9	4872.51	2.42049	0.345707	7.00157	2.53117907895713e-12	6.61716164497084e-11	SLFN5
ENSG00000162433.14	390.116	2.42005	0.461686	5.24177	1.59043911254171e-7	1.86396e-06	AK4
ENSG00000158517.13	13064.6	2.41993	0.3848	6.28881	3.19912791074197e-10	6.29190070815994e-9	NCF1
ENSG00000183508.4	59.0228	2.41855	0.452982	5.33918	9.33677917190306e-8	1.13921e-06	FAM46C
ENSG00000128165.8	135.714	2.41694	0.478897	5.04689	4.4906781534569e-7	4.79727e-06	ADM2
ENSG00000235217.6	126.189	2.40207	0.357801	6.71343	1.90097448331445e-11	4.42438402864205e-10	TSPY26P
ENSG00000151247.12	318.274	2.39325	0.432616	5.53205	3.16511337651893e-8	4.23412329080447e-7	EIF4E
ENSG00000122862.4	32006.3	2.39293	0.384932	6.2165	5.08358267240715e-10	9.6901308218965e-9	SRGN
ENSG00000198087.7	389.118	2.39112	0.405149	5.90183	3.59487968471973e-9	5.92456919405142e-8	CD2AP
ENSG00000111859.16	1109.33	2.39056	0.270203	8.84727	8.96888236300945e-19	4.70596940665468e-17	NEDD9
ENSG00000106392.10	515.67	2.37937	0.361804	6.57639	4.8200031119315e-11	1.06983895678731e-9	C1GALT1
ENSG00000227908.3	9.31927	2.37869	0.639449	3.7199	0.000199302	0.00107577	FLJ31104
ENSG00000182957.15	3562.98	2.37012	0.269249	8.80273	1.33531678944957e-18	6.86094083271166e-17	SPATA13
ENSG00000263069.5	18.414	2.36729	0.504902	4.68861	2.75063e-06	2.46048e-05	CTD-2047H16.4
ENSG00000227032.1	11.8885	2.36649	0.554677	4.26642	1.98632e-05	0.000142007	RPS2P36
ENSG00000162924.13	1266.6	2.36052	0.388875	6.07012	1.27811417392107e-9	2.28384083857448e-8	REL
ENSG00000155959.10	429.978	2.35924	0.461933	5.10732	3.26759776530182e-7	3.5888e-06	VBP1
ENSG00000079215.13	196.289	2.35697	0.289556	8.13997	3.95388280712864e-16	1.58678934602846e-14	SLC1A3
ENSG00000175352.10	147.754	2.35268	0.312033	7.53983	4.70576116570553e-14	1.52234961981615e-12	NRIP3
ENSG00000143344.15	16997.3	2.35138	0.227399	10.3403	4.62889082470636e-25	3.7974806550312e-23	RGL1
ENSG00000034677.12	2259.34	2.35107	0.439242	5.35257	8.67146180233442e-8	1.06592e-06	RNF19A
ENSG00000111837.11	40.7663	2.3499	0.377341	6.22752	4.73884950296418e-10	9.07963564767937e-9	MAK
ENSG00000138018.17	588.298	2.34975	0.489843	4.79694	1.6111e-06	1.5199e-05	SELENOI
ENSG00000165169.10	308.054	2.34967	0.453316	5.18329	2.18000229994044e-7	2.48433e-06	DYNLT3
ENSG00000164292.12	567.319	2.34785	0.403867	5.81341	6.1212592388973e-9	9.60830638883573e-8	RHOBTB3
ENSG00000110172.11	443.476	2.34688	0.351107	6.68421	2.32166937759874e-11	5.36150366842359e-10	CHORDC1
ENSG00000140563.14	29.8583	2.34617	0.498868	4.70299	2.56375e-06	2.31705e-05	MCTP2
ENSG00000171763.18	518.978	2.34521	0.246871	9.49973	2.10441080151618e-21	1.31295781477789e-19	SPATA5L1
ENSG00000139211.6	96.7322	2.3445	0.412438	5.6845	1.31194973849519e-8	1.9005991870161e-7	AMIGO2
ENSG00000179428.2	36.9201	2.34375	0.426321	5.4976	3.84989689925757e-8	5.06581827156297e-7	AC073072.5
ENSG00000067533.5	107.424	2.34184	0.435195	5.38113	7.40198358539564e-8	9.26745820063574e-7	RRP15
ENSG00000170017.12	4446.23	2.3392	0.479303	4.88041	1.05865e-06	1.0466e-05	ALCAM
ENSG00000171658.8	86.2701	2.33678	0.481238	4.85577	1.19919e-06	1.1715e-05	NMRAL2P
ENSG00000115419.12	1132.62	2.33573	0.467834	4.99264	5.95595061635548e-7	6.21067e-06	GLS
ENSG00000138378.17	199.315	2.33556	0.356171	6.55743	5.47423737676456e-11	1.20314276255887e-9	STAT4
ENSG00000164934.13	650.671	2.3336	0.409252	5.70213	1.18321838271497e-8	1.73612744712792e-7	DCAF13
ENSG00000105849.5	740.155	2.3276	0.539826	4.31175	1.61967e-05	0.000119298	TWISTNB
ENSG00000244405.7	4036.37	2.32713	0.29116	7.99263	1.32092128703456e-15	5.05524747195264e-14	ETV5
ENSG00000091127.13	160.887	2.32627	0.511194	4.55067	5.3476e-06	4.45104e-05	PUS7
ENSG00000175697.10	6.20737	2.32442	0.771313	3.01359	0.0025818	0.00962276	GPR156
ENSG00000150938.9	667.347	2.32282	0.302473	7.67943	1.5979886487713e-14	5.4423241847718e-13	CRIM1
ENSG00000127947.15	3629.5	2.31921	0.436111	5.31794	1.04947562821638e-7	1.27318e-06	PTPN12
ENSG00000279296.1	16.1603	2.3186	0.560495	4.13669	3.52346e-05	0.000235463	PRAL
ENSG00000148737.16	1359.1	2.31672	0.237105	9.77086	1.5016899863266e-22	1.01357248213472e-20	TCF7L2
ENSG00000151239.13	206.833	2.31514	0.398633	5.80771	6.33342871028015e-9	9.87868518056197e-8	TWF1
ENSG00000039319.16	1470.73	2.31499	0.573425	4.03713	5.41093e-05	0.000343363	ZFYVE16
ENSG00000148154.9	726.101	2.31306	0.398418	5.8056	6.41348302886214e-9	9.99305451160272e-8	UGCG
ENSG00000134352.19	4153.52	2.31255	0.501144	4.61455	3.93942e-06	3.38325e-05	IL6ST
ENSG00000260898.5	144.457	2.30726	0.27316	8.44653	3.00092635401028e-17	1.35443025625224e-15	ADPGK-AS1
ENSG00000105967.15	1105.24	2.30657	0.478677	4.81864	1.44543e-06	1.38294e-05	TFEC
ENSG00000112245.10	4315.83	2.30262	0.327831	7.02381	2.15898853209281e-12	5.68418806968903e-11	PTP4A1
ENSG00000035720.7	66.0176	2.30168	0.308347	7.46457	8.35716317477073e-14	2.60704865508762e-12	STAP1
ENSG00000175471.19	2325.18	2.29791	0.341161	6.73556	1.63301158870662e-11	3.86124029947526e-10	MCTP1
ENSG00000164823.9	1458.74	2.29554	0.433062	5.30073	1.15342962820153e-7	1.38795e-06	OSGIN2
ENSG00000119862.12	41.3186	2.29535	0.391639	5.86089	4.60392203532146e-9	7.38268232208298e-8	LGALSL
ENSG00000188211.8	167.755	2.29442	0.39891	5.75174	8.83313679693516e-9	1.32890829075674e-7	NCR3LG1
ENSG00000114209.14	652.42	2.29099	0.373822	6.12856	8.86787869403552e-10	1.63780013342952e-8	PDCD10
ENSG00000144566.10	1562.33	2.28909	0.398377	5.74604	9.13594018941563e-9	1.36891600275109e-7	RAB5A
ENSG00000145390.11	1231.98	2.28798	0.458495	4.9902	6.0318001473158e-7	6.27654e-06	USP53
ENSG00000164761.8	18.8029	2.28344	0.577471	3.95422	7.67857e-05	0.000465194	TNFRSF11B
ENSG00000122733.12	41.1827	2.28136	0.435816	5.23468	1.65270499944192e-7	1.92867e-06	PHF24
ENSG00000140807.6	35.982	2.27988	0.462588	4.92854	8.2846720828581e-7	8.41396e-06	NKD1
ENSG00000067064.10	1362.99	2.27967	0.463207	4.92149	8.58869562148965e-7	8.65221e-06	IDI1
ENSG00000163659.12	2584.79	2.27201	0.218634	10.3918	2.70121290028135e-25	2.26093581235409e-23	TIPARP
ENSG00000164543.5	1093.14	2.27065	0.318413	7.13115	9.95363096545956e-13	2.742142230169e-11	STK17A
ENSG00000149231.11	400.309	2.27004	0.520647	4.36004	1.30037e-05	9.86705e-05	CCDC82
ENSG00000132109.9	7664.25	2.2684	0.313157	7.24365	4.36753232863137e-13	1.26666967866889e-11	TRIM21
ENSG00000177875.4	21.1069	2.26828	0.562351	4.03356	5.49379e-05	0.000348026	CCDC184
ENSG00000127314.17	3735.77	2.26781	0.340388	6.66243	2.69330097873933e-11	6.13386905418717e-10	RAP1B
ENSG00000186891.13	303.349	2.26694	0.401979	5.63945	1.70598158782935e-8	2.40114887181782e-7	TNFRSF18
ENSG00000233223.2	61.8704	2.26536	0.395907	5.72194	1.05314463468577e-8	1.55448754278816e-7	AC113189.5
ENSG00000138386.16	1134.38	2.26512	0.288467	7.85227	4.08589940675432e-15	1.46647822367967e-13	NAB1
ENSG00000133805.15	3043.74	2.25945	0.256193	8.81931	1.15168836322245e-18	5.97951765926227e-17	AMPD3
ENSG00000164687.10	588.28	2.25919	0.386646	5.84306	5.12505675058996e-9	8.13924788123105e-8	FABP5
ENSG00000115520.8	574.089	2.25373	0.444656	5.06849	4.00987185310253e-7	4.31781e-06	COQ10B
ENSG00000133641.17	122.758	2.25347	0.45244	4.9807	6.33559739198051e-7	6.56048e-06	C12orf29
ENSG00000107104.18	608.654	2.2506	0.40154	5.60494	2.08332126723912e-8	2.87235259955745e-7	KANK1
ENSG00000137267.5	742.309	2.25033	0.290958	7.7342	1.04055854865463e-14	3.61010604882536e-13	TUBB2A
ENSG00000069702.10	43.7663	2.24907	0.413792	5.43527	5.47138325598277e-8	7.02807698685884e-7	TGFBR3
ENSG00000272746.1	13.6382	2.24708	0.526939	4.26441	2.00435e-05	0.000143158	RP11-53B2.6
ENSG00000166002.6	656.952	2.24394	0.204046	10.9972	3.94062057456277e-28	3.92713254440823e-26	SMCO4
ENSG00000155304.5	652.195	2.24314	0.429755	5.21958	1.79330537795254e-7	2.08037e-06	HSPA13
ENSG00000054598.6	9.54022	2.24208	0.658727	3.40365	0.000664913	0.00306434	FOXC1
ENSG00000123609.10	927.906	2.24178	0.270843	8.27706	1.26257553420717e-16	5.38735175501216e-15	NMI
ENSG00000103642.11	2097.65	2.23788	0.289485	7.73054	1.07088822207283e-14	3.70667114441946e-13	LACTB
ENSG00000072401.14	444.568	2.23486	0.315982	7.07273	1.51911616682417e-12	4.10133744748584e-11	UBE2D1
ENSG00000108021.19	903.929	2.23439	0.413239	5.407	6.40882668057325e-8	8.08535831604352e-7	FAM208B
ENSG00000108179.13	3019.01	2.23422	0.260399	8.58	9.48699140417254e-18	4.47213763049391e-16	PPIF
ENSG00000118804.8	277.812	2.2342	0.325503	6.86385	6.70289648950586e-12	1.64786937040849e-10	STBD1
ENSG00000259094.1	17.369	2.23273	0.516508	4.32274	1.54101e-05	0.000114127	RP11-77A13.1
ENSG00000168246.5	987.58	2.22732	0.332045	6.70789	1.97461161060032e-11	4.57426018811297e-10	UBTD2
ENSG00000163644.14	1448.38	2.22678	0.276521	8.05285	8.08880281706205e-16	3.16080613238301e-14	PPM1K
ENSG00000135521.8	400.749	2.22547	0.44394	5.013	5.35891838495529e-7	5.64359e-06	LTV1
ENSG00000102096.9	3162.75	2.22418	0.274583	8.10021	5.4865722721764e-16	2.17834523180608e-14	PIM2
ENSG00000164164.15	1148.12	2.22414	0.425322	5.22931	1.70142256441955e-7	1.97842e-06	OTUD4
ENSG00000253276.2	1337.33	2.22357	0.273135	8.14091	3.92315598120374e-16	1.57872474701611e-14	CCDC71L
ENSG00000103257.8	3253.63	2.22252	0.365873	6.07458	1.24312861719014e-9	2.22400202851282e-8	SLC7A5
ENSG00000173145.11	285.582	2.22145	0.39026	5.69224	1.25383424633322e-8	1.82352445874652e-7	NOC3L
ENSG00000149547.14	5295.21	2.22108	0.186423	11.9142	9.98351860318666e-33	1.1955263527316e-30	EI24
ENSG00000102780.16	516.124	2.21882	0.56144	3.95201	7.74964e-05	0.000469117	DGKH
ENSG00000174842.16	193.946	2.21809	0.47699	4.65017	3.31662e-06	2.90723e-05	GLMN
ENSG00000169155.9	1376.69	2.21709	0.365833	6.06039	1.3579408180941e-9	2.40908759950768e-8	ZBTB43
ENSG00000251136.8	221.649	2.21473	0.400845	5.52514	3.29217967384405e-8	4.38435658985742e-7	RP11-37B2.1
ENSG00000267272.5	32.4312	2.21339	0.499675	4.42966	9.43824e-06	7.38401e-05	LINC01140
ENSG00000271855.1	39.6341	2.20924	0.358342	6.16519	7.03994077328139e-10	1.31657532169339e-8	RP11-214N9.1
ENSG00000168394.10	3339.32	2.20759	0.426186	5.17987	2.22045336327514e-7	2.52664e-06	TAP1
ENSG00000134375.10	658.379	2.2063	0.417818	5.28052	1.28818870425359e-7	1.52916e-06	TIMM17A
ENSG00000157557.11	4224.67	2.20583	0.253908	8.68754	3.70387363353973e-18	1.79734704524286e-16	ETS2
ENSG00000117500.12	1086.21	2.20551	0.458889	4.80619	1.5383e-06	1.46144e-05	TMED5
ENSG00000130340.15	1179.91	2.20426	0.247807	8.89508	5.83792733387675e-19	3.09597796359771e-17	SNX9
ENSG00000176170.13	139.401	2.20033	0.370853	5.93316	2.97163483120142e-9	4.99160696928844e-8	SPHK1
ENSG00000142961.14	3959.69	2.19957	0.23258	9.45724	3.16180550571634e-21	1.93208436026263e-19	MOB3C
ENSG00000123728.9	1458.48	2.1925	0.314602	6.96913	3.18914914732837e-12	8.15071870717367e-11	RAP2C
ENSG00000117143.13	503.076	2.19067	0.389915	5.61832	1.92821655195153e-8	2.67839921234128e-7	UAP1
ENSG00000130066.16	53308.2	2.18882	0.374268	5.84826	4.96738196945088e-9	7.9142333545468e-8	SAT1
ENSG00000123700.4	2500.34	2.18767	0.342701	6.38362	1.72952715789713e-10	3.55702891518206e-9	KCNJ2
ENSG00000130813.17	1526.06	2.18593	0.268229	8.14951	3.65410335050399e-16	1.4784681376467e-14	C19orf66
ENSG00000120686.11	990.668	2.18485	0.481547	4.53715	5.70189e-06	4.71947e-05	UFM1
ENSG00000111615.13	194.026	2.18363	0.44955	4.85737	1.18953e-06	1.16359e-05	KRR1
ENSG00000133789.14	4345.52	2.17652	0.35527	6.12638	8.98994019567235e-10	1.65828101820545e-8	SWAP70
ENSG00000133731.9	708.743	2.17484	0.406113	5.35525	8.54377460231722e-8	1.05283e-06	IMPA1
ENSG00000153976.2	78.4383	2.1744	0.329464	6.59982	4.11662213830338e-11	9.16457603173418e-10	HS3ST3A1
ENSG00000080345.17	1030.23	2.17253	0.521084	4.16926	3.05589e-05	0.000207674	RIF1
ENSG00000171522.5	5123.71	2.16727	0.254912	8.50202	1.8631614391898e-17	8.61871782259481e-16	PTGER4
ENSG00000276980.1	7.71328	2.16547	0.715861	3.02499	0.00248641	0.00932814	CTD-3128G10.7
ENSG00000163811.11	1242.1	2.16341	0.394725	5.48079	4.23440540277191e-8	5.52519207607734e-7	WDR43
ENSG00000186354.10	13.9881	2.16139	0.633237	3.41323	0.000641966	0.00296964	C9orf47
ENSG00000127666.9	3891.87	2.1574	0.422325	5.10839	3.24917900777164e-7	3.57121e-06	TICAM1
ENSG00000180694.13	283.223	2.15731	0.266828	8.08503	6.21466280837136e-16	2.4542959585507e-14	TMEM64
ENSG00000180628.14	1531.65	2.15215	0.321414	6.69589	2.14361852844166e-11	4.95803606368072e-10	PCGF5
ENSG00000253251.2	23.7073	2.15126	0.69447	3.0977	0.00195028	0.00757712	CTC-534A2.2
ENSG00000059378.12	2748.47	2.14924	0.322294	6.66857	2.58312563971039e-11	5.9101437017041e-10	PARP12
ENSG00000248161.5	26.8658	2.14715	0.401238	5.35132	8.73168120050703e-8	1.07243e-06	RP11-499E18.1
ENSG00000274818.1	8.49865	2.14541	0.639844	3.35302	0.000799342	0.00357513	RP1-292L20.3
ENSG00000100024.14	526.151	2.14484	0.252464	8.49564	1.96839813391053e-17	9.07724965541535e-16	UPB1
ENSG00000120549.17	219.6	2.14314	0.315391	6.79517	1.08187629517745e-11	2.60791901089122e-10	KIAA1217
ENSG00000273341.1	11.7702	2.14226	0.596114	3.5937	0.000326013	0.00164379	RP5-899E9.1
ENSG00000114784.3	2308.69	2.14176	0.20921	10.2374	1.34815991583134e-24	1.0648312016053e-22	EIF1B
ENSG00000196083.9	862.338	2.14014	0.376543	5.68365	1.31851660073494e-8	1.90825078014747e-7	IL1RAP
ENSG00000156265.15	820.242	2.13885	0.378951	5.64415	1.65998996330059e-8	2.34307898907323e-7	MAP3K7CL
ENSG00000205189.11	699.433	2.13604	0.385052	5.54739	2.8996376562208e-8	3.8894958949614e-7	ZBTB10
ENSG00000260196.1	20.29	2.13602	0.575206	3.71349	0.000204422	0.0011006	RP1-239B22.5
ENSG00000043093.13	549.275	2.13509	0.463266	4.60879	4.05022e-06	3.46531e-05	DCUN1D1
ENSG00000117479.12	136.008	2.13449	0.399958	5.33679	9.46087479668764e-8	1.15246e-06	SLC19A2
ENSG00000270547.5	432.566	2.13334	0.334556	6.37664	1.81019331824806e-10	3.71264648931844e-9	LINC01235
ENSG00000173262.11	131.611	2.13172	0.291967	7.30123	2.85145534857548e-13	8.41593800279919e-12	SLC2A14
ENSG00000132669.12	7976.8	2.13057	0.216061	9.86096	6.14559531678882e-23	4.28431666004682e-21	RIN2
ENSG00000273521.1	10.8287	2.13023	0.590995	3.60449	0.000312771	0.00158347	RP11-45A17.4
ENSG00000089048.14	122.804	2.12908	0.503148	4.23152	2.32119e-05	0.000163275	ESF1
ENSG00000164171.10	241.062	2.12896	0.489419	4.34998	1.36152e-05	0.000102262	ITGA2
ENSG00000205856.3	377.087	2.12501	0.301891	7.03901	1.93613910255556e-12	5.13388027390135e-11	C22orf42
ENSG00000124201.14	16987.8	2.11925	0.223407	9.48605	2.39950390503522e-21	1.49080474836268e-19	ZNFX1
ENSG00000065320.8	29.7797	2.11875	0.490066	4.3234	1.53644e-05	0.000113845	NTN1
ENSG00000159202.17	12362.3	2.1165	0.278281	7.60563	2.83527200438341e-14	9.43967578320387e-13	UBE2Z
ENSG00000165178.9	6001.1	2.11575	0.341389	6.19747	5.73793620697601e-10	1.08400273202782e-8	NCF1C
ENSG00000141384.12	266.872	2.11506	0.354828	5.96078	2.51029740958325e-9	4.26492062184229e-8	TAF4B
ENSG00000158417.10	1598.86	2.11427	0.357877	5.90781	3.4669073139957e-9	5.73914233060448e-8	EIF5B
ENSG00000112851.14	3347.53	2.11325	0.411947	5.1299	2.89890084504205e-7	3.21237e-06	ERBIN
ENSG00000059728.10	10918.2	2.11264	0.304132	6.94648	3.74519264961385e-12	9.44182778507913e-11	MXD1
ENSG00000279491.1	165.642	2.11128	0.29259	7.21583	5.36051221700808e-13	1.53664567394504e-11	RP11-810P12.7
ENSG00000122482.20	621.712	2.11057	0.545619	3.8682	0.000109642	0.000638245	ZNF644
ENSG00000183762.12	41.524	2.1088	0.428389	4.92263	8.53879686431697e-7	8.61948e-06	KREMEN1
ENSG00000197780.9	213.471	2.10735	0.357576	5.89342	3.78289346811958e-9	6.19318468667118e-8	TAF13
ENSG00000104450.12	39.3818	2.10697	0.506342	4.16117	3.16628e-05	0.000214001	SPAG1
ENSG00000104497.13	236.944	2.10577	0.42936	4.90443	9.3696670247293e-7	9.38167e-06	SNX16
ENSG00000226380.9	61.6023	2.10569	0.557891	3.77437	0.000160411	0.000889449	AC058791.1
ENSG00000155011.8	65.3183	2.10492	0.346477	6.07521	1.23824499494529e-9	2.21793726537305e-8	DKK2
ENSG00000136021.18	1912.02	2.1047	0.443301	4.74779	2.05652e-06	1.89645e-05	SCYL2
ENSG00000255874.2	8.02322	2.10329	0.676687	3.10822	0.00188219	0.00735879	LINC00346
ENSG00000184489.11	424.411	2.10144	0.371458	5.65728	1.5379203902364e-8	2.18950909632026e-7	PTP4A3
ENSG00000112237.12	804.276	2.10024	0.349245	6.01365	1.81393123496176e-9	3.15029998923358e-8	CCNC
ENSG00000104369.4	11.7868	2.09832	0.647717	3.23956	0.00119713	0.00505006	JPH1
ENSG00000124209.3	1296.94	2.09822	0.387778	5.41087	6.27181513480426e-8	7.93948703637754e-7	RAB22A
ENSG00000152766.5	755.631	2.09762	0.300579	6.97861	2.98107931104021e-12	7.67175852506691e-11	ANKRD22
ENSG00000116815.15	485.95	2.09297	0.491745	4.25621	2.07922e-05	0.000147795	CD58
ENSG00000102908.20	1402.29	2.09236	0.445005	4.70188	2.57775e-06	2.32687e-05	NFAT5
ENSG00000136273.11	731.299	2.0916	0.241466	8.6621	4.63149699804946e-18	2.21848706206569e-16	HUS1
ENSG00000163577.7	27.7889	2.09079	0.609955	3.42777	0.000608551	0.00283272	EIF5A2
ENSG00000125845.6	218.698	2.09035	0.384739	5.43316	5.53641085248889e-8	7.09319799384017e-7	BMP2
ENSG00000173786.16	12608.5	2.08889	0.382704	5.45824	4.80878795927429e-8	6.24175632930629e-7	CNP
ENSG00000134460.15	513.599	2.08803	0.375556	5.55983	2.70038535322773e-8	3.65191458197437e-7	IL2RA
ENSG00000154813.9	562.007	2.08664	0.38835	5.37309	7.73969070470056e-8	9.64149893239082e-7	DPH3
ENSG00000115514.11	186.059	2.08336	0.471829	4.41549	1.00782e-05	7.83515e-05	TXNDC9
ENSG00000258655.2	206.038	2.0733	0.264149	7.84898	4.19432976197796e-15	1.50076150929182e-13	ARHGAP5-AS1
ENSG00000085231.13	29.4855	2.07278	0.598127	3.46545	0.000529343	0.00251205	AK6
ENSG00000185885.15	1212.67	2.07049	0.300031	6.90091	5.16714430380571e-12	1.28305895931791e-10	IFITM1
ENSG00000067334.13	1119.07	2.06961	0.469944	4.40396	1.06294e-05	8.21209e-05	DNTTIP2
ENSG00000151718.15	683.71	2.06861	0.377533	5.47929	4.27037024584409e-8	5.56722807555214e-7	WWC2
ENSG00000153037.13	321.542	2.06458	0.373641	5.52557	3.28420320632003e-8	4.37766009072227e-7	SRP19
ENSG00000164211.12	1372.35	2.0642	0.498252	4.14289	3.42956e-05	0.000229808	STARD4
ENSG00000139324.11	163.84	2.06238	0.514223	4.01067	6.05471e-05	0.000378713	TMTC3
ENSG00000104856.13	5522.17	2.06114	0.431002	4.7822	1.7339e-06	1.62031e-05	RELB
ENSG00000136603.13	1440.78	2.05854	0.439694	4.68176	2.8442e-06	2.53502e-05	SKIL
ENSG00000160818.16	425.881	2.05833	0.340101	6.05212	1.4295627520884e-9	2.53010456564489e-8	GPATCH4
ENSG00000198133.8	222.449	2.05825	0.584446	3.52172	0.000428759	0.00208265	TMEM229B
ENSG00000121060.16	11353.6	2.05683	0.269069	7.64425	2.10165340155039e-14	7.10875885185006e-13	TRIM25
ENSG00000145777.14	22.8423	2.05548	0.564579	3.64072	0.000271872	0.00140761	TSLP
ENSG00000183735.9	641.857	2.05327	0.465932	4.40681	1.04905e-05	8.12169e-05	TBK1
ENSG00000274307.1	18.6434	2.053	0.51543	3.98309	6.80256e-05	0.000418786	RP11-345J18.2
ENSG00000143742.12	639.591	2.05009	0.454079	4.51483	6.33687e-06	5.17012e-05	SRP9
ENSG00000243716.10	76.1088	2.04948	0.48027	4.26735	1.97806e-05	0.000141485	NPIPB5
ENSG00000066557.5	181.615	2.04765	0.563343	3.63482	0.000278171	0.00143572	LRRC40
ENSG00000177294.6	58.9631	2.04734	0.513006	3.99088	6.58287e-05	0.000407627	FBXO39
ENSG00000164683.16	12.0768	2.04719	0.662379	3.09067	0.00199709	0.00772058	HEY1
ENSG00000031081.10	7475.01	2.04675	0.271013	7.55225	4.27810754461139e-14	1.39310567828804e-12	ARHGAP31
ENSG00000128335.13	1867.15	2.04609	0.303279	6.74658	1.5137494719214e-11	3.58495469036059e-10	APOL2
ENSG00000135535.15	3630.49	2.04449	0.469864	4.35124	1.35367e-05	0.000101879	CD164
ENSG00000196684.12	724.506	2.04341	0.325354	6.28057	3.37339478963794e-10	6.58233104222521e-9	HSH2D
ENSG00000128708.12	479.898	2.04112	0.439863	4.64037	3.47787e-06	3.02891e-05	HAT1
ENSG00000073711.10	101.942	2.04055	0.490161	4.16302	3.14059e-05	0.000212459	PPP2R3A
ENSG00000162888.4	27.2506	2.03929	0.429854	4.74415	2.09388e-06	1.92521e-05	C1orf147
ENSG00000176171.11	986.462	2.03777	0.225459	9.03832	1.59091670853759e-19	8.84776112549614e-18	BNIP3
ENSG00000107864.14	282.926	2.03432	0.320689	6.34358	2.24488666826609e-10	4.54146078161896e-9	CPEB3
ENSG00000011422.11	7921.55	2.03377	0.260499	7.80721	5.84682293283635e-15	2.07702090262409e-13	PLAUR
ENSG00000109046.14	6659.39	2.03151	0.274937	7.38898	1.4795617556956e-13	4.48367602251508e-12	WSB1
ENSG00000173334.3	20404	2.0311	0.22143	9.17264	4.61566069657836e-20	2.66684613554444e-18	TRIB1
ENSG00000171989.5	11.2692	2.03033	0.633663	3.20411	0.00135479	0.00560216	LDHAL6B
ENSG00000163738.18	250.49	2.03032	0.373347	5.43817	5.38300836805381e-8	6.92654170339957e-7	MTHFD2L
ENSG00000133818.13	91.2524	2.02991	0.314741	6.44946	1.12247305869541e-10	2.37092495712207e-9	RRAS2
ENSG00000160124.9	79.3185	2.02922	0.395793	5.12697	2.94437203840703e-7	3.26033e-06	CCDC58
ENSG00000064989.12	197.938	2.02873	0.496348	4.08733	4.36372e-05	0.00028452	CALCRL
ENSG00000153975.9	199.271	2.02676	0.396857	5.10702	3.27272067023445e-7	3.59177e-06	ZUFSP
ENSG00000196611.4	139.092	2.02409	0.528783	3.82784	0.000129274	0.000737781	MMP1
ENSG00000134152.10	343.221	2.02373	0.363612	5.56565	2.611831921062e-8	3.53537759305831e-7	KATNBL1
ENSG00000204103.3	53384.2	2.02362	0.28775	7.03258	2.027555181795e-12	5.36669641612726e-11	MAFB
ENSG00000176788.8	399.358	2.02231	0.266285	7.59452	3.08931849972201e-14	1.02395737505295e-12	BASP1
ENSG00000091436.16	3877.68	2.02157	0.319374	6.3298	2.45481128794133e-10	4.91260010978988e-9	MAP3K20
ENSG00000033178.12	1235.68	2.01964	0.472561	4.27383	1.92142e-05	0.000137965	UBA6
ENSG00000115540.14	404.925	2.01921	0.388873	5.19245	2.07543215744528e-7	2.37428e-06	MOB4
ENSG00000037897.16	236.125	2.01757	0.269265	7.4929	6.73658921177696e-14	2.12833219586545e-12	METTL1
ENSG00000116560.10	9788.96	2.01746	0.274557	7.34808	2.01080438738667e-13	6.01984563473883e-12	SFPQ
ENSG00000172183.14	540.607	2.01732	0.307574	6.55882	5.42359534801834e-11	1.19488082081193e-9	ISG20
ENSG00000105926.15	103.983	2.01612	0.430055	4.68804	2.75834e-06	2.4659e-05	MPP6
ENSG00000136560.13	1310.44	2.01477	0.385013	5.233	1.66777950691285e-7	1.94387e-06	TANK
ENSG00000253214.1	53.0225	2.01431	0.487828	4.12914	3.64121e-05	0.000242459	RP11-1149M10.2
ENSG00000104131.12	1246.95	2.01166	0.341764	5.88612	3.95373593568603e-9	6.44445937530206e-8	EIF3J
ENSG00000255150.2	10.6587	2.00829	0.655072	3.06575	0.00217124	0.00829878	EID3
ENSG00000164935.6	243.843	2.00823	0.347704	5.77568	7.66420396314763e-9	1.17204700977116e-7	DCSTAMP
ENSG00000211455.7	4661.3	2.00761	0.426545	4.70668	2.51782e-06	2.2811e-05	STK38L
ENSG00000177150.12	579.871	2.00743	0.320484	6.26375	3.75836362821429e-10	7.3142780491945e-9	FAM210A
ENSG00000180957.17	2851.26	2.00319	0.316672	6.32575	2.52009975819058e-10	5.03646854769474e-9	PITPNB
ENSG00000168906.12	5949.39	2.00273	0.320431	6.25011	4.10163834533638e-10	7.95107412400782e-9	MAT2A
ENSG00000105717.13	19.8037	2.00235	0.662342	3.02314	0.0025017	0.00937839	PBX4
ENSG00000198898.13	3958.69	2.00189	0.329381	6.07774	1.21885417030905e-9	2.18848435005067e-8	CAPZA2
ENSG00000164134.12	1166.31	2.00182	0.382764	5.22991	1.69590556305965e-7	1.97355e-06	NAA15
ENSG00000035664.11	24.3304	2.00172	0.49502	4.04372	5.26106e-05	0.00033543	DAPK2
ENSG00000110330.8	957.485	2.00018	0.507617	3.94034	8.13676e-05	0.000490551	BIRC2

## Sheet: Downregulated genes Spy
GENE_ID	baseMean	log2FoldChange	lfcSE	stat	pvalue	padj	GENE
ENSG00000266907.1	17.78	-6.84372	1.11026	-6.16409	7.08917136703743e-10	1.32411453621558e-8	AC006116.22
ENSG00000215397.3	15.9401	-5.93206	1.08205	-5.48222	4.20031530711668e-8	5.48553051850269e-7	SCRT2
ENSG00000163545.8	126.932	-5.27421	0.421131	-12.5239	5.52517931513169e-36	8.20433876503904e-34	NUAK2
ENSG00000087589.16	279.229	-5.1159	0.378709	-13.5088	1.38781289367013e-41	2.5441523034701e-39	CASS4
ENSG00000182580.2	399.138	-4.82584	0.352416	-13.6936	1.10904628739618e-42	2.13873095085011e-40	EPHB3
ENSG00000126822.16	504.909	-4.57081	0.373621	-12.2338	2.05042291279187e-34	2.7429486335177e-32	PLEKHG3
ENSG00000198842.9	76.6258	-4.52014	0.438517	-10.3078	6.49757938991158e-25	5.27227083938782e-23	DUSP27
ENSG00000254966.1	13.7227	-4.47499	0.78522	-5.69903	1.20492194889674e-8	1.76101240346138e-7	RP11-1081L13.4
ENSG00000273145.1	43.907	-4.38561	0.508722	-8.62084	6.64658550600642e-18	3.15319962232234e-16	CITF22-92A6.1
ENSG00000279833.1	23.6702	-4.37351	0.63007	-6.9413	3.88494371480725e-12	9.77754732562252e-11	RP4-742C19.13
ENSG00000275793.1	63.8073	-4.33522	0.496981	-8.72312	2.70651115183866e-18	1.35316444759772e-16	RIMBP3
ENSG00000283787.1	40.4531	-4.26697	0.489906	-8.70978	3.04456320317982e-18	1.50195079747565e-16	PRR33
ENSG00000220008.3	305.258	-4.24712	0.34988	-12.1388	6.57951415672063e-34	8.27959370450378e-32	LINGO3
ENSG00000270433.1	9.5786	-4.1842	0.863469	-4.8458	1.26103e-06	1.22788e-05	RP11-124D2.7
ENSG00000273669.1	53.4391	-4.16843	0.436622	-9.54701	1.33494956331311e-21	8.47122481437449e-20	RP11-405M12.4
ENSG00000188305.5	279.68	-3.99658	0.393781	-10.1492	3.33980426725394e-24	2.61014492444493e-22	C19orf35
ENSG00000172349.17	2513.16	-3.99043	0.226646	-17.6065	2.19802912814056e-69	1.12546670771584e-66	IL16
ENSG00000187808.4	113.98	-3.93224	0.390545	-10.0686	7.60530062763039e-24	5.73254360506009e-22	SOWAHD
ENSG00000064195.7	33.3983	-3.88795	0.555918	-6.99374	2.67650674509581e-12	6.97253485226802e-11	DLX3
ENSG00000162739.13	46.1796	-3.8865	0.446637	-8.70169	3.26982576092767e-18	1.60773651404023e-16	SLAMF6
ENSG00000139352.3	15.2289	-3.86522	0.660578	-5.85127	4.87825398637593e-9	7.78057931726059e-8	ASCL1
ENSG00000100100.12	3450.17	-3.8152	0.191307	-19.9428	1.73063410414205e-88	1.71321238749368e-85	PIK3IP1
ENSG00000224307.1	52.1439	-3.81391	0.410666	-9.28715	1.58481458085842e-20	9.48907730288979e-19	RP11-344B5.2
ENSG00000105516.10	1464.44	-3.76021	0.379985	-9.89568	4.34641349447509e-23	3.1028795182433e-21	DBP
ENSG00000272456.1	8.58433	-3.75412	0.836566	-4.48754	7.20501e-06	5.80821e-05	CTD-2342N23.3
ENSG00000182257.6	21.7158	-3.74117	0.582369	-6.42406	1.32689054920734e-10	2.7750701077718e-9	PRR34
ENSG00000179023.8	35.6792	-3.70868	0.471911	-7.85885	3.87675565535015e-15	1.40404743234864e-13	KLHDC7A
ENSG00000183134.4	42.519	-3.70049	0.494809	-7.47862	7.5108544894866e-14	2.35790017577984e-12	PTGDR2
ENSG00000166106.3	15.9209	-3.70007	0.637663	-5.80255	6.53134683209939e-9	1.01130311897647e-7	ADAMTS15
ENSG00000233038.5	238.108	-3.68487	0.346138	-10.6457	1.82650030843893e-26	1.62405407664728e-24	AC011899.9
ENSG00000133069.15	55.7589	-3.667	0.415739	-8.82045	1.13999380224904e-18	5.93956770863016e-17	TMCC2
ENSG00000174807.3	4666.1	-3.66242	0.417973	-8.76235	1.91214554069169e-18	9.69059697396961e-17	CD248
ENSG00000179082.3	98.0277	-3.64061	0.436735	-8.33599	7.68544386326322e-17	3.30785959204625e-15	C9orf106
ENSG00000169122.11	162.897	-3.63666	0.372576	-9.76086	1.65742313413787e-22	1.11362335379246e-20	FAM110B
ENSG00000234944.1	110.443	-3.59481	0.361535	-9.9432	2.70001434189486e-23	1.99465238620879e-21	RP11-124O11.1
ENSG00000188483.7	349.227	-3.5753	0.341513	-10.469	1.19884422783613e-25	1.02899641266697e-23	IER5L
ENSG00000267296.2	94.441	-3.54541	0.346004	-10.2467	1.2243300702375e-24	9.77423506072941e-23	CEBPA-AS1
ENSG00000131634.13	27.3166	-3.54232	0.501926	-7.05745	1.69586851842028e-12	4.53728858198609e-11	TMEM204
ENSG00000183154.1	44.4742	-3.5185	0.418054	-8.41638	3.88311973968799e-17	1.73154489533414e-15	RP11-863K10.7
ENSG00000164086.9	792.207	-3.50531	0.294067	-11.9201	9.296085714191e-33	1.1222567217075e-30	DUSP7
ENSG00000110876.9	5739.76	-3.48343	0.316219	-11.0159	3.20454680808404e-28	3.23702826892789e-26	SELPLG
ENSG00000232354.8	11.0994	-3.47804	0.70343	-4.94441	7.6375507803161e-7	7.80523e-06	VIPR1-AS1
ENSG00000247735.2	18.4787	-3.47037	0.548751	-6.32412	2.54681550032497e-10	5.08301926939858e-9	CTD-2574D22.2
ENSG00000157514.16	2781.69	-3.43104	0.232393	-14.764	2.5016696513586e-49	6.63344511661141e-47	TSC22D3
ENSG00000101298.13	87.8742	-3.4299	0.383133	-8.95223	3.48363470154106e-19	1.88103606120666e-17	SNPH
ENSG00000105649.9	106.613	-3.41427	0.386668	-8.82996	1.04715118561832e-18	5.47505209691778e-17	RAB3A
ENSG00000185669.5	515.815	-3.38159	0.360247	-9.38687	6.18076691607659e-21	3.73082146084639e-19	SNAI3
ENSG00000126882.12	1195.03	-3.37952	0.306952	-11.0099	3.42256251228422e-28	3.43389396925057e-26	FAM78A
ENSG00000255163.1	15.7265	-3.37537	0.641475	-5.26189	1.42579962794837e-7	1.68163e-06	HSPE1P18
ENSG00000099822.2	129.495	-3.37085	0.509319	-6.61836	3.63216851631299e-11	8.11038651108747e-10	HCN2
ENSG00000133121.20	24.6656	-3.36363	0.570481	-5.89612	3.72142680444641e-9	6.11277285610894e-8	STARD13
ENSG00000255559.1	12.0375	-3.30661	0.709517	-4.66037	3.15645e-06	2.78491e-05	ZNF252P-AS1
ENSG00000170271.10	741.629	-3.2994	0.23265	-14.1818	1.1877252236985e-45	2.71331259179985e-43	FAXDC2
ENSG00000180871.7	86.6044	-3.29193	0.348903	-9.43508	3.90684769069595e-21	2.36786862690384e-19	CXCR2
ENSG00000253389.2	34.1908	-3.27321	0.425864	-7.68605	1.51750768064939e-14	5.19204413593612e-13	RP11-930P14.1
ENSG00000281205.1	9.66795	-3.24178	0.855692	-3.78849	0.000151565	0.000846724	LINC00950
ENSG00000270605.1	42.7747	-3.22663	0.440046	-7.33247	2.25944237596917e-13	6.73704012866791e-12	RP5-1092A3.4
ENSG00000254343.2	15.1201	-3.20561	0.602238	-5.32282	1.02168560079368e-7	1.24149e-06	RP11-760H22.2
ENSG00000267452.1	28.192	-3.19052	0.696615	-4.58003	4.6491e-06	3.92464e-05	LINC02073
ENSG00000232871.8	48.0971	-3.17951	0.458754	-6.93076	4.18580050843748e-12	1.04814421163218e-10	SEC1P
ENSG00000076351.12	123.595	-3.16658	0.39126	-8.09327	5.80820571321659e-16	2.29989457694808e-14	SLC46A1
ENSG00000215458.8	142.17	-3.15942	0.313225	-10.0867	6.32293281265914e-24	4.79026680281508e-22	AATBC
ENSG00000141570.10	321.882	-3.14582	0.258163	-12.1854	3.71829801246784e-34	4.80113105975086e-32	CBX8
ENSG00000174684.6	200.604	-3.13738	0.371872	-8.43674	3.2631566737176e-17	1.46260173720462e-15	B4GAT1
ENSG00000184574.9	920.893	-3.13485	0.390566	-8.02644	1.00339897260944e-15	3.89020139537272e-14	LPAR5
ENSG00000189319.13	1451.31	-3.12692	0.345641	-9.04673	1.47315286794922e-19	8.28592686976436e-18	FAM53B
ENSG00000149922.10	38.0381	-3.12006	0.530219	-5.88447	3.99338601550757e-9	6.50195054213507e-8	TBX6
ENSG00000260461.1	45.2994	-3.10075	0.403724	-7.68039	1.58607093804713e-14	5.41415341587628e-13	RP11-541N10.3
ENSG00000282608.1	407.108	-3.09668	0.277295	-11.1675	5.88454612902955e-29	6.11046331957761e-27	ADORA3
ENSG00000113555.5	987.473	-3.079	0.353235	-8.71658	2.86732660650161e-18	1.4239776849479e-16	PCDH12
ENSG00000166359.10	10.4994	-3.05578	0.710471	-4.30106	1.69985e-05	0.000124095	WDR88
ENSG00000272839.1	11.6816	-3.05411	0.713032	-4.28327	1.84168e-05	0.000133011	RP11-452C13.1
ENSG00000176714.9	9.33463	-3.04874	0.750153	-4.06416	4.82054e-05	0.000310543	CCDC121
ENSG00000235314.1	13.0623	-3.03099	0.600689	-5.04585	4.51514832881303e-7	4.81995e-06	LINC00957
ENSG00000116824.4	42.2169	-3.02426	0.461711	-6.5501	5.74984697032124e-11	1.26114442632644e-9	CD2
ENSG00000274180.1	1984.88	-3.00448	0.352394	-8.52591	1.51608771518097e-17	7.05717444599442e-16	NATD1
ENSG00000197046.11	46.4575	-2.98783	0.391825	-7.62542	2.43249000485171e-14	8.11686383866135e-13	SIGLEC15
ENSG00000162367.11	23.5038	-2.97604	0.488012	-6.09829	1.07210792959333e-9	1.95094738315334e-8	TAL1
ENSG00000100599.15	5317.59	-2.96684	0.418087	-7.09622	1.28217654128522e-12	3.4870035643854e-11	RIN3
ENSG00000007171.16	9.84313	-2.95777	0.692567	-4.27073	1.94835e-05	0.000139696	NOS2
ENSG00000138439.11	131.376	-2.95659	0.404957	-7.30099	2.85651071008875e-13	8.41593800279919e-12	FAM117B
ENSG00000173269.13	84.6967	-2.93815	0.381891	-7.6937	1.42940775888555e-14	4.90191127290799e-13	MMRN2
ENSG00000181800.5	30.052	-2.89871	0.80097	-3.619	0.000295742	0.00151117	CELF2-AS1
ENSG00000166793.10	189.172	-2.89724	0.328911	-8.80858	1.26735778837048e-18	6.53437354149768e-17	YPEL4
ENSG00000256576.2	167.629	-2.89521	0.317835	-9.10915	8.30274233529107e-20	4.7601320824995e-18	RP13-977J11.2
ENSG00000257108.1	189.027	-2.89448	0.364814	-7.93412	2.12001388404873e-15	7.90956938799991e-14	NHLRC4
ENSG00000125510.15	88.1369	-2.88708	0.418508	-6.89851	5.25516866642206e-12	1.30273788860937e-10	OPRL1
ENSG00000185924.6	75.5113	-2.88349	0.345037	-8.35704	6.43094069563607e-17	2.80038235746334e-15	RTN4RL1
ENSG00000180539.7	248.547	-2.87168	0.254132	-11.3	1.31260289584394e-29	1.3823291064104e-27	C9orf139
ENSG00000101695.8	1324.15	-2.86646	0.234908	-12.2025	3.01505933339971e-34	3.92724702119757e-32	RNF125
ENSG00000154133.14	41.5778	-2.86348	0.446932	-6.40697	1.48444806186607e-10	3.0915244418863e-9	ROBO4
ENSG00000185950.8	454.097	-2.86311	0.233703	-12.251	1.65852120558715e-34	2.25939278731776e-32	IRS2
ENSG00000204131.9	1464.3	-2.85976	0.295106	-9.69064	3.30460250991352e-22	2.19062690489759e-20	NHSL2
ENSG00000126464.13	2236.71	-2.85669	0.408378	-6.99521	2.64856549188014e-12	6.91187152705241e-11	PRR12
ENSG00000151623.14	74.1001	-2.8544	0.373054	-7.65146	1.98714199408627e-14	6.73677430826186e-13	NR3C2
ENSG00000186918.13	1509.01	-2.85336	0.20736	-13.7604	4.4092445342763e-43	8.72971627859583e-41	ZNF395
ENSG00000109099.13	194.367	-2.85249	0.26878	-10.6127	2.60059162281903e-26	2.28498136137513e-24	PMP22
ENSG00000180884.9	289.042	-2.84492	0.257468	-11.0496	2.20181531276437e-28	2.23936682049576e-26	ZNF792
ENSG00000107738.19	9406.52	-2.82377	0.418009	-6.75529	1.42551961429206e-11	3.38680652041965e-10	VSIR
ENSG00000267221.2	21.9941	-2.81667	0.511545	-5.5062	3.66661091491574e-8	4.84821954368511e-7	CTD-2132N18.2
ENSG00000235027.1	40.0061	-2.81418	0.406161	-6.92873	4.24645841254313e-12	1.06154311393692e-10	AC068580.6
ENSG00000261269.1	24.3548	-2.80589	0.621204	-4.51686	6.2762e-06	5.1319e-05	RP11-389C8.2
ENSG00000124302.12	33.7678	-2.79654	0.572592	-4.88401	1.03951e-06	1.03081e-05	CHST8
ENSG00000168264.10	1899.02	-2.79307	0.211735	-13.1914	9.84028672432714e-40	1.6990513670876e-37	IRF2BP2
ENSG00000174791.10	448.009	-2.79219	0.443866	-6.29062	3.16192268425577e-10	6.23524434774422e-9	RIN1
ENSG00000284308.1	63.5238	-2.77431	0.465386	-5.96132	2.50211135321049e-9	4.25588218600488e-8	C2orf81
ENSG00000239282.7	150.726	-2.77337	0.387267	-7.16139	7.98608037230693e-13	2.22737265433309e-11	GATSL3
ENSG00000274220.1	11.2018	-2.76583	0.685754	-4.03327	5.5007e-05	0.000348167	RP11-77K12.9
ENSG00000279801.1	28.8967	-2.74794	0.472656	-5.81382	6.10622347716025e-9	9.59484787432302e-8	RP11-75C10.6
ENSG00000281358.1	28.8592	-2.73786	0.478942	-5.71647	1.08759673718059e-8	1.60215515380899e-7	RASSF1-AS1
ENSG00000092068.19	2947.07	-2.7263	0.361962	-7.53199	4.997219986975e-14	1.60267212930004e-12	SLC7A8
ENSG00000225766.9	21.1482	-2.72155	0.46564	-5.84476	5.07309604392252e-9	8.06535365698132e-8	DHRS4L1
ENSG00000006025.11	371.091	-2.71593	0.400407	-6.78294	1.17757395036832e-11	2.83400252658335e-10	OSBPL7
ENSG00000101280.7	62.9111	-2.71213	0.396228	-6.84487	7.65433533522133e-12	1.86939515448522e-10	ANGPT4
ENSG00000198865.9	17.0468	-2.67677	0.645519	-4.14669	3.37314e-05	0.000226436	CCDC152
ENSG00000205784.2	41.1752	-2.67515	0.417669	-6.40495	1.50420368375046e-10	3.12390496503644e-9	ARRDC5
ENSG00000162881.6	20.0473	-2.67477	0.476264	-5.61615	1.95263271127268e-8	2.70977973174655e-7	OXER1
ENSG00000116990.10	292.834	-2.67196	0.311824	-8.56879	1.04575324280062e-17	4.9140474374514e-16	MYCL
ENSG00000138449.10	519.956	-2.67007	0.42434	-6.29227	3.12854967329204e-10	6.17763751312679e-9	SLC40A1
ENSG00000230882.1	6.96328	-2.66922	0.788617	-3.38469	0.000712596	0.0032478	AC005077.14
ENSG00000111186.12	202.215	-2.66021	0.326712	-8.14238	3.87590614770667e-16	1.56394919530697e-14	WNT5B
ENSG00000109501.13	861.64	-2.65532	0.42703	-6.21811	5.03185069976283e-10	9.60384974817201e-9	WFS1
ENSG00000237840.6	11.9002	-2.64821	0.578256	-4.57965	4.65758e-06	3.92957e-05	FAM21FP
ENSG00000275342.4	1352.24	-2.64664	0.426275	-6.20877	5.33996154694312e-10	1.01657806423793e-8	PRAG1
ENSG00000134376.15	8.91234	-2.63851	0.680428	-3.87772	0.000105438	0.00061737	CRB1
ENSG00000179583.18	4605.66	-2.61846	0.250646	-10.4468	1.51478066666445e-25	1.2780101204148e-23	CIITA
ENSG00000178947.8	26.7296	-2.61426	0.460301	-5.67946	1.35119456122854e-8	1.95174008168119e-7	SMIM10L2A
ENSG00000008853.16	2304.36	-2.60609	0.265722	-9.8076	1.04418660488708e-22	7.14521976772733e-21	RHOBTB2
ENSG00000258376.2	70.2142	-2.60291	0.365403	-7.12339	1.05305987504503e-12	2.89036711359402e-11	RP4-647C14.2
ENSG00000122223.12	260.415	-2.60074	0.262138	-9.92128	3.36424345788058e-23	2.44880642676807e-21	CD244
ENSG00000110042.7	3500.98	-2.60039	0.335951	-7.7404	9.91059144606439e-15	3.44642558273092e-13	DTX4
ENSG00000213876.4	106.906	-2.59876	0.329807	-7.87964	3.28337996994582e-15	1.20085983186516e-13	RPL7AP64
ENSG00000129993.14	298.804	-2.59646	0.327349	-7.93179	2.16005348658037e-15	8.03875544416838e-14	CBFA2T3
ENSG00000158008.9	35.5239	-2.59481	0.477393	-5.43537	5.46824422720572e-8	7.02807698685884e-7	EXTL1
ENSG00000258839.3	163.553	-2.58917	0.311701	-8.30657	9.85116643149786e-17	4.21556110493694e-15	MC1R
ENSG00000023171.16	355.942	-2.58855	0.287518	-9.00308	2.19470528389828e-19	1.21149363422326e-17	GRAMD1B
ENSG00000232229.5	20.4531	-2.58606	0.512532	-5.04565	4.519765572871e-7	4.82141e-06	LINC00865
ENSG00000224424.7	17.2987	-2.58577	0.616254	-4.19595	2.71725e-05	0.000187754	PRKAR2A-AS1
ENSG00000179057.13	31.7348	-2.58367	0.428595	-6.02823	1.65768509066004e-9	2.90270824424656e-8	IGSF22
ENSG00000188549.12	243.324	-2.57865	0.248149	-10.3915	2.71026045254918e-25	2.26093581235409e-23	C15orf52
ENSG00000169220.17	1817.09	-2.57722	0.346084	-7.4468	9.56300823223048e-14	2.97696245786982e-12	RGS14
ENSG00000013016.15	216.805	-2.57214	0.265661	-9.68202	3.59527768927157e-22	2.37272348479971e-20	EHD3
ENSG00000135898.9	50.6491	-2.57081	0.358424	-7.17255	7.36121844141825e-13	2.06239118182301e-11	GPR55
ENSG00000168427.8	320.736	-2.56997	0.321032	-8.00534	1.1913327578421e-15	4.594831200311e-14	KLHL30
ENSG00000166444.18	56.1607	-2.5665	0.492045	-5.21598	1.82848358552496e-7	2.11787e-06	ST5
ENSG00000124466.8	16.0734	-2.56207	0.540345	-4.74154	2.12099e-06	1.94772e-05	LYPD3
ENSG00000161973.10	11.0628	-2.55126	0.574951	-4.43735	9.1075e-06	7.14785e-05	CCDC42
ENSG00000076555.15	113.512	-2.53827	0.326878	-7.7652	8.15174715860771e-15	2.86159086425924e-13	ACACB
ENSG00000085552.16	33.1493	-2.53276	0.514361	-4.9241	8.47514804466973e-7	8.57272e-06	IGSF9
ENSG00000160094.14	1329.15	-2.53117	0.333939	-7.57973	3.46275701708141e-14	1.13757696784606e-12	ZNF362
ENSG00000114378.16	19.9273	-2.52207	0.496396	-5.08076	3.75931484039556e-7	4.07758e-06	HYAL1
ENSG00000183160.8	238.94	-2.52182	0.374829	-6.72791	1.7211621346528e-11	4.04385194624022e-10	TMEM119
ENSG00000235078.1	16.2645	-2.5182	0.518202	-4.8595	1.17683e-06	1.15193e-05	AC142528.1
ENSG00000120457.11	17.9598	-2.51583	0.625613	-4.02139	5.78566e-05	0.000364649	KCNJ5
ENSG00000137648.17	31.1696	-2.51402	0.436299	-5.76215	8.30514263997374e-9	1.26097201493834e-7	TMPRSS4
ENSG00000172006.11	97.9118	-2.51376	0.299121	-8.40384	4.32099148748073e-17	1.9095953154048e-15	ZNF554
ENSG00000236829.9	9.89573	-2.50962	0.619144	-4.05338	5.04828e-05	0.00032339	Z97634.3
ENSG00000176909.11	9.68688	-2.50752	0.640035	-3.91779	8.93647e-05	0.000532495	MAMSTR
ENSG00000176723.9	20.2255	-2.48265	0.532504	-4.66222	3.1281e-06	2.76319e-05	ZNF843
ENSG00000273373.1	11.9727	-2.48183	0.679048	-3.65487	0.000257311	0.00134346	RP5-1074L1.4
ENSG00000137834.14	175.465	-2.47986	0.36918	-6.71722	1.85228228218426e-11	4.32058419373642e-10	SMAD6
ENSG00000121104.7	1098.39	-2.47891	0.349784	-7.08697	1.37084295230422e-12	3.72132486266277e-11	FAM117A
ENSG00000231412.2	15.0556	-2.4787	0.623289	-3.97681	6.9845e-05	0.000428388	CTC-490G23.2
ENSG00000151117.8	1296.4	-2.46301	0.355541	-6.9275	4.28336886781346e-12	1.06717691808997e-10	TMEM86A
ENSG00000169129.14	31.3809	-2.45501	0.423931	-5.79105	6.99486120883773e-9	1.07745533288414e-7	AFAP1L2
ENSG00000179921.14	350.029	-2.45416	0.482082	-5.09075	3.56648416541923e-7	3.88831e-06	GPBAR1
ENSG00000185905.3	1314.61	-2.45074	0.28679	-8.54543	1.28061010536051e-17	5.97980485990512e-16	C16orf54
ENSG00000224689.9	17.28	-2.44953	0.550578	-4.44902	8.62614e-06	6.80242e-05	ZNF812P
ENSG00000182749.5	234.554	-2.44618	0.29695	-8.23769	1.7557153317741e-16	7.36458106257447e-15	PAQR7
ENSG00000279759.1	84.0656	-2.44303	0.334536	-7.30273	2.81993066590736e-13	8.34126503148573e-12	CTC-425O23.5
ENSG00000280153.1	154.092	-2.43169	0.348355	-6.98049	2.94158210664695e-12	7.5832556773612e-11	RP11-876N24.3
ENSG00000090238.11	4148.82	-2.42082	0.307304	-7.8776	3.33731757771957e-15	1.21758792903091e-13	YPEL3
ENSG00000259088.1	8.3419	-2.41547	0.643485	-3.75374	0.000174219	0.000954835	CTD-2017C7.2
ENSG00000244041.7	48.8978	-2.40767	0.408807	-5.8895	3.8737527974783e-9	6.32798188006108e-8	LINC01011
ENSG00000182791.4	12.629	-2.40471	0.589271	-4.08082	4.48762e-05	0.000291754	CCDC87
ENSG00000095370.19	992.57	-2.40236	0.412834	-5.81919	5.91343680818421e-9	9.32150989009844e-8	SH2D3C
ENSG00000179981.9	372.867	-2.40156	0.249191	-9.63739	5.55805851420456e-22	3.61980749462384e-20	TSHZ1
ENSG00000115718.17	122.093	-2.40071	0.385092	-6.23412	4.543213613755e-10	8.73862421640518e-9	PROC
ENSG00000272849.1	10.7194	-2.39967	0.574655	-4.17584	2.96894e-05	0.000202507	RP11-347I19.8
ENSG00000116133.11	27.9481	-2.39563	0.44549	-5.37752	7.55198825310446e-8	9.43141072921346e-7	DHCR24
ENSG00000176920.11	10.6654	-2.3956	0.579611	-4.13312	3.57876e-05	0.000238903	FUT2
ENSG00000155792.9	367.7	-2.38594	0.24069	-9.91289	3.65910793107879e-23	2.6504435935897e-21	DEPTOR
ENSG00000196391.10	21.0401	-2.37497	0.456232	-5.20561	1.93356589608e-7	2.22225e-06	ZNF774
ENSG00000133246.11	1247.06	-2.37005	0.461133	-5.13962	2.75295954351016e-7	3.05749e-06	PRAM1
ENSG00000127585.11	13.0479	-2.36743	0.665994	-3.55473	0.000378365	0.00186718	FBXL16
ENSG00000130193.7	253.188	-2.36248	0.371338	-6.36207	1.99048628482559e-10	4.0655750816197e-9	THEM6
ENSG00000216331.2	25.9067	-2.3613	0.417655	-5.65372	1.57013129161198e-8	2.23108895207142e-7	HIST1H1PS1
ENSG00000204371.11	911.607	-2.35959	0.391762	-6.02302	1.71196552012242e-9	2.99070305979975e-8	EHMT2
ENSG00000277232.2	16.0468	-2.35688	0.511345	-4.60918	4.04269e-06	3.46193e-05	GTSE1-AS1
ENSG00000275120.2	21.1793	-2.35338	0.499049	-4.71573	2.40844e-06	2.19405e-05	RP11-182J1.18
ENSG00000185909.14	560.521	-2.35264	0.380099	-6.18954	6.03412534023423e-10	1.138509875186e-8	KLHDC8B
ENSG00000189367.14	34.9601	-2.34983	0.485855	-4.83648	1.32157e-06	1.2776e-05	KIAA0408
ENSG00000179088.14	20.5036	-2.3492	0.516588	-4.54752	5.42808e-06	4.50792e-05	C12orf42
ENSG00000257135.5	13.3463	-2.34736	0.603457	-3.88986	0.000100302	0.000590323	RP11-320M2.1
ENSG00000279396.1	110.389	-2.34442	0.361191	-6.4908	8.53822186141209e-11	1.82685960259522e-9	AC130469.1
ENSG00000188185.11	57.0091	-2.3338	0.462993	-5.04068	4.63889635003039e-7	4.92742e-06	LINC00265
ENSG00000165879.8	1582.82	-2.33217	0.310332	-7.51507	5.68800438641633e-14	1.80859051678578e-12	FRAT1
ENSG00000177383.4	156.728	-2.3303	0.291351	-7.99826	1.26188582625465e-15	4.84179396228821e-14	MAGEF1
ENSG00000186056.9	10.5064	-2.3293	0.59483	-3.91592	9.00616e-05	0.000536021	MATN1-AS1
ENSG00000178789.8	556.818	-2.32573	0.241608	-9.62603	6.2081536336938e-22	4.00803796985736e-20	CD300LB
ENSG00000267767.2	24.7774	-2.31937	0.475654	-4.87618	1.08158e-06	1.06804e-05	LINC01801
ENSG00000165424.6	711.086	-2.31937	0.312632	-7.41884	1.18154706449485e-13	3.63999841507966e-12	ZCCHC24
ENSG00000053702.14	28.2279	-2.31705	0.436505	-5.30819	1.10717031286567e-7	1.33553e-06	NRIP2
ENSG00000171813.13	985.927	-2.315	0.363888	-6.36184	1.99352376793871e-10	4.06618604809367e-9	PWWP2B
ENSG00000124104.18	158.247	-2.31353	0.312626	-7.40032	1.35852271209725e-13	4.1507620888749e-12	SNX21
ENSG00000266904.5	63.2712	-2.31327	0.309181	-7.48191	7.32474803301795e-14	2.30434710894668e-12	LINC00663
ENSG00000198807.12	20.194	-2.31155	0.473081	-4.88616	1.02824e-06	1.02198e-05	PAX9
ENSG00000123405.13	3665.92	-2.31045	0.439602	-5.25577	1.47403082464772e-7	1.73438e-06	NFE2
ENSG00000230138.1	12.5239	-2.30987	0.630794	-3.66185	0.000250399	0.0013143	RP11-117D22.2
ENSG00000147130.14	1581.71	-2.30733	0.353237	-6.53195	6.49171200531007e-11	1.40313583066738e-9	ZMYM3
ENSG00000100336.17	38.3425	-2.3039	0.415344	-5.54697	2.90669041335628e-8	3.89543735992125e-7	APOL4
ENSG00000100307.12	261.738	-2.30296	0.320521	-7.18506	6.7176190445678e-13	1.89638641050926e-11	CBX7
ENSG00000273759.1	16.5693	-2.30174	0.508182	-4.52936	5.9162e-06	4.86971e-05	RP4-563E14.1
ENSG00000279278.1	11.8699	-2.30067	0.581097	-3.95919	7.52054e-05	0.000456925	CH17-264L24.1
ENSG00000105514.7	1802.38	-2.29959	0.280103	-8.20979	2.21584781663048e-16	9.19081682378381e-15	RAB3D
ENSG00000127528.5	1587.47	-2.29838	0.334548	-6.87011	6.41540714837116e-12	1.57980730922327e-10	KLF2
ENSG00000110076.18	13.4826	-2.29805	0.556315	-4.13085	3.61432e-05	0.000240884	NRXN2
ENSG00000271755.1	29.4695	-2.29765	0.44448	-5.16929	2.34981315283861e-7	2.65241e-06	RP1-153G14.4
ENSG00000128011.4	208.595	-2.29626	0.405029	-5.66938	1.43318018852279e-8	2.06214075769136e-7	LRFN1
ENSG00000104833.11	788.851	-2.29503	0.443489	-5.17493	2.27991741463525e-7	2.58037e-06	TUBB4A
ENSG00000223891.5	125.897	-2.2928	0.291285	-7.87132	3.50925209406716e-15	1.27717853786283e-13	OSER1-AS1
ENSG00000274070.1	113.823	-2.29257	0.353366	-6.48781	8.70922646229145e-11	1.86076696026713e-9	GATSL2
ENSG00000245317.2	15.4469	-2.29048	0.551026	-4.15675	3.22804e-05	0.000217758	CTC-241N9.1
ENSG00000161544.9	35.3704	-2.28954	0.396472	-5.77479	7.70501068226016e-9	1.17707514013252e-7	CYGB
ENSG00000178175.11	39.5919	-2.28657	0.512147	-4.46467	8.01907e-06	6.38815e-05	ZNF366
ENSG00000260193.1	25.6093	-2.27938	0.428047	-5.32507	1.00913912008775e-7	1.22725e-06	RP11-83N9.5
ENSG00000188822.7	48.3151	-2.27773	0.347204	-6.56023	5.37258549338319e-11	1.18540151547172e-9	CNR2
ENSG00000141404.15	20.9771	-2.27478	0.497245	-4.57476	4.76761e-06	4.00193e-05	GNAL
ENSG00000179240.9	22.7883	-2.26571	0.486889	-4.65344	3.2645e-06	2.86662e-05	RP11-111M22.2
ENSG00000255046.1	29.6997	-2.26536	0.384525	-5.89132	3.83113659801426e-9	6.26525851805218e-8	RP11-297N6.4
ENSG00000161929.14	299.619	-2.26468	0.302531	-7.48578	7.1121285937777e-14	2.24220801462856e-12	SCIMP
ENSG00000226137.5	547.501	-2.26321	0.311461	-7.26644	3.69097578426072e-13	1.07676423222961e-11	BAIAP2-AS1
ENSG00000179776.17	43.4562	-2.25905	0.380494	-5.93716	2.90005835057181e-9	4.88242249973252e-8	CDH5
ENSG00000106144.19	2409.49	-2.25812	0.192413	-11.7358	8.3527110627063e-32	9.84360369604173e-30	CASP2
ENSG00000160703.15	1145.8	-2.25689	0.409915	-5.50574	3.67611828306353e-8	4.85646622644221e-7	NLRX1
ENSG00000080293.9	12.5937	-2.25624	0.568902	-3.96595	7.31032e-05	0.000446345	SCTR
ENSG00000105227.14	233.305	-2.25153	0.319521	-7.04659	1.83359952904218e-12	4.89696392207685e-11	PRX
ENSG00000260339.1	23.3147	-2.25074	0.48271	-4.66272	3.12058e-06	2.75819e-05	HEXA-AS1
ENSG00000177427.12	362.544	-2.2496	0.317683	-7.08126	1.42849594411088e-12	3.86370423936293e-11	MIEF2
ENSG00000274290.2	13.8486	-2.2492	0.675016	-3.33206	0.000862047	0.00380176	HIST1H2BE
ENSG00000232098.3	131.827	-2.24822	0.394342	-5.7012	1.18969044447533e-8	1.74390063277533e-7	CTD-2619J13.14
ENSG00000168661.14	12.914	-2.23686	0.581454	-3.847	0.000119571	0.000688594	ZNF30
ENSG00000124813.20	168.481	-2.23659	0.403114	-5.54828	2.88499345529675e-8	3.87335152058783e-7	RUNX2
ENSG00000213888.3	51.7428	-2.23443	0.380105	-5.87847	4.14080754639086e-9	6.72722661448117e-8	LINC01521
ENSG00000196689.11	97.5166	-2.23187	0.308898	-7.22527	5.00102044780645e-13	1.44443837453047e-11	TRPV1
ENSG00000232434.2	88.0677	-2.23117	0.447044	-4.99094	6.00848619476933e-7	6.25666e-06	C9orf172
ENSG00000091106.18	975.671	-2.23088	0.315729	-7.06582	1.59674002838691e-12	4.2875212805637e-11	NLRC4
ENSG00000175262.14	73.264	-2.23066	0.398011	-5.60452	2.08834635939195e-8	2.87660993419397e-7	C1orf127
ENSG00000176472.10	99.3701	-2.21385	0.38459	-5.75639	8.59310622023051e-9	1.30070371319269e-7	ZNF575
ENSG00000129757.12	240.318	-2.21344	0.356881	-6.20219	5.56821895786985e-10	1.05597041258505e-8	CDKN1C
ENSG00000261754.2	21.8202	-2.20966	0.496848	-4.44735	8.69365e-06	6.84838e-05	CTC-523E23.1
ENSG00000279164.1	28.9172	-2.20941	0.407301	-5.4245	5.81167998401911e-8	7.40752241053216e-7	RP4-737E23.5
ENSG00000158717.10	1692.77	-2.20886	0.310529	-7.11322	1.13368382296161e-12	3.10388246947551e-11	RNF166
ENSG00000168763.15	451.515	-2.20149	0.348958	-6.30876	2.81284006889808e-10	5.58393879452775e-9	CNNM3
ENSG00000167771.5	79.8875	-2.2001	0.344004	-6.39555	1.5996748908843e-10	3.29910728538069e-9	RCOR2
ENSG00000136848.16	432.652	-2.19435	0.367793	-5.96625	2.42768411891372e-9	4.14829476199652e-8	DAB2IP
ENSG00000146243.13	16.3796	-2.1905	0.468471	-4.67586	2.92721e-06	2.60276e-05	IRAK1BP1
ENSG00000124374.8	33.9629	-2.18776	0.391535	-5.58765	2.30163975832392e-8	3.14127286501396e-7	PAIP2B
ENSG00000264304.1	7.75005	-2.18295	0.692347	-3.15297	0.0016162	0.00648794	RP11-20B24.7
ENSG00000178342.4	10.4624	-2.1775	0.604105	-3.60451	0.000312739	0.00158347	KCNG2
ENSG00000119986.6	847.957	-2.17671	0.249599	-8.72083	2.7616372067816e-18	1.37609231152685e-16	AVPI1
ENSG00000141540.10	761.297	-2.17392	0.383781	-5.66448	1.47467267079456e-8	2.11569222112352e-7	TTYH2
ENSG00000144648.15	26.7595	-2.17318	0.43107	-5.04137	4.62218130952483e-7	4.91653e-06	ACKR2
ENSG00000227775.3	104.324	-2.16694	0.334261	-6.48277	9.00534105904624e-11	1.9185123297816e-9	RP1-283E3.4
ENSG00000276791.1	77.8572	-2.1664	0.429784	-5.04067	4.63905822439963e-7	4.92742e-06	CTD-2270P14.5
ENSG00000105613.9	14.4678	-2.16524	0.547391	-3.95557	7.63511e-05	0.000462939	MAST1
ENSG00000131759.17	2736.49	-2.16453	0.322611	-6.70942	1.95405996390803e-11	4.533724438136e-10	RARA
ENSG00000246731.2	44.0711	-2.16172	0.346987	-6.22997	4.66517314137802e-10	8.95002015197961e-9	MGC16275
ENSG00000180340.6	636.445	-2.16099	0.420446	-5.13974	2.75116703844584e-7	3.05749e-06	FZD2
ENSG00000238160.1	12.2051	-2.15795	0.551739	-3.91118	9.18457e-05	0.000545091	AC116366.5
ENSG00000185252.18	236.211	-2.15575	0.392158	-5.49715	3.85979504667672e-8	5.07204395115953e-7	ZNF74
ENSG00000245060.6	544.849	-2.15458	0.290516	-7.41641	1.20341405645308e-13	3.69968847293412e-12	LINC00847
ENSG00000043591.5	266.794	-2.15066	0.284735	-7.55318	4.24758649084741e-14	1.38620685280425e-12	ADRB1
ENSG00000108785.7	8.05314	-2.15021	0.63299	-3.39691	0.000681521	0.00312826	HSD17B1P1
ENSG00000254531.1	282.735	-2.14064	0.293342	-7.2974	2.93386423200185e-13	8.62672276851396e-12	FLJ20021
ENSG00000274425.1	30.9018	-2.13774	0.395376	-5.40684	6.41463195374129e-8	8.08581238379495e-7	AC114271.2
ENSG00000175538.10	3342.66	-2.13659	0.269249	-7.93536	2.09887150716233e-15	7.85041385638625e-14	KCNE3
ENSG00000204947.8	137.85	-2.13656	0.279657	-7.63993	2.17345492117923e-14	7.31828392847855e-13	ZNF425
ENSG00000204839.8	21.8902	-2.13072	0.613903	-3.47078	0.000518948	0.00246824	MROH6
ENSG00000135643.4	44.9778	-2.13039	0.36883	-5.77606	7.64719981034643e-9	1.17065226787458e-7	KCNMB4
ENSG00000124602.9	10.2157	-2.12767	0.583606	-3.64573	0.000266631	0.00138434	UNC5CL
ENSG00000185818.7	260.523	-2.12506	0.379932	-5.59327	2.22838603388384e-8	3.05251883921966e-7	NAT8L
ENSG00000151474.21	119.214	-2.12425	0.300395	-7.07152	1.53248602087011e-12	4.12992466858444e-11	FRMD4A
ENSG00000275074.1	945.015	-2.12312	0.380479	-5.58013	2.40335964148061e-8	3.27708790783706e-7	NUDT18
ENSG00000230555.2	25.0263	-2.12273	0.501823	-4.23004	2.33649e-05	0.000164118	RP11-517P14.2
ENSG00000111254.7	82.2991	-2.12244	0.324655	-6.53752	6.25486962594528e-11	1.35589137336732e-9	AKAP3
ENSG00000161277.10	149.823	-2.122	0.383862	-5.52802	3.23856633991857e-8	4.32459276811609e-7	THAP8
ENSG00000117152.13	34.6838	-2.11836	0.409211	-5.17668	2.25866217013028e-7	2.56218e-06	RGS4
ENSG00000196411.9	1372.02	-2.11791	0.391854	-5.40484	6.48667123476425e-8	8.15584937891739e-7	EPHB4
ENSG00000229980.4	14.0375	-2.11723	0.575138	-3.68125	0.00023209	0.00122907	TOB1-AS1
ENSG00000130943.6	12.7991	-2.11422	0.55928	-3.78025	0.000156669	0.000870975	PKDREJ
ENSG00000282980.1	12.6327	-2.11205	0.578066	-3.65365	0.000258537	0.0013475	RP11-807C20.2
ENSG00000127084.17	4187.23	-2.11106	0.331787	-6.3627	1.98232109201545e-10	4.05447464123105e-9	FGD3
ENSG00000005882.11	1216.59	-2.10898	0.392237	-5.37679	7.58236807109778e-8	9.46139357039755e-7	PDK2
ENSG00000155926.13	4177.16	-2.10877	0.232477	-9.07088	1.18057648366019e-19	6.69098481140082e-18	SLA
ENSG00000152518.7	7851.72	-2.10732	0.246189	-8.55979	1.13076774927418e-17	5.29677296813007e-16	ZFP36L2
ENSG00000214140.10	16.4121	-2.10248	0.497074	-4.2297	2.33999e-05	0.000164286	PRCD
ENSG00000010295.19	818.392	-2.09984	0.323256	-6.49591	8.25335641635034e-11	1.76845727888003e-9	IFFO1
ENSG00000114270.17	11.1925	-2.09877	0.554968	-3.78178	0.000155712	0.000866631	COL7A1
ENSG00000134222.16	361.548	-2.09681	0.300633	-6.97466	3.06607780496468e-12	7.84968781481389e-11	PSRC1
ENSG00000104903.4	3097.02	-2.09538	0.38498	-5.44282	5.24439135946899e-8	6.75989299450998e-7	LYL1
ENSG00000181274.6	2258.47	-2.0936	0.335847	-6.23379	4.55293265186027e-10	8.745989255818e-9	FRAT2
ENSG00000259065.1	55.3512	-2.0926	0.391194	-5.34925	8.83199798077234e-8	1.08296e-06	RP5-1021I20.1
ENSG00000273162.1	11.1237	-2.09235	0.594096	-3.52191	0.000428455	0.00208185	RP11-108L7.15
ENSG00000070404.9	75.4954	-2.09194	0.385042	-5.43301	5.54128134834311e-8	7.09331782254714e-7	FSTL3
ENSG00000137218.10	127.231	-2.09175	0.371408	-5.63195	1.78180425028682e-8	2.49368626885099e-7	FRS3
ENSG00000263264.1	66.555	-2.09156	0.396062	-5.28089	1.28557445836841e-7	1.52916e-06	CTB-133G6.1
ENSG00000159784.17	399.304	-2.08994	0.34376	-6.07967	1.20430310028512e-9	2.16759960437986e-8	FAM131B
ENSG00000125910.5	2123.92	-2.08719	0.386055	-5.40645	6.4284983028636e-8	8.09641826117232e-7	S1PR4
ENSG00000173548.8	1376.05	-2.0799	0.339173	-6.13228	8.66272636192718e-10	1.6019031600032e-8	SNX33
ENSG00000072952.18	351.946	-2.07847	0.263029	-7.90207	2.74315482772033e-15	1.01326134419948e-13	MRVI1
ENSG00000148400.9	1753.86	-2.07714	0.360888	-5.75565	8.63098745170293e-9	1.30377957955582e-7	NOTCH1
ENSG00000159761.14	158.839	-2.0731	0.349716	-5.92796	3.06720653038702e-9	5.13471812510901e-8	C16orf86
ENSG00000107821.14	353.961	-2.0728	0.340199	-6.0929	1.10884910274872e-9	2.01041518030717e-8	KAZALD1
ENSG00000188176.11	25.6018	-2.07117	0.419903	-4.9325	8.11834697294395e-7	8.26246e-06	SMTNL2
ENSG00000133247.13	180.327	-2.06928	0.329531	-6.27946	3.39742974107347e-10	6.62052942587926e-9	KMT5C
ENSG00000279283.1	18.2015	-2.06709	0.571897	-3.61444	0.000300995	0.00153327	RP11-417L19.5
ENSG00000139508.14	121.717	-2.06275	0.340741	-6.05371	1.41550795495193e-9	2.50821928676387e-8	SLC46A3
ENSG00000175938.6	2417.93	-2.06265	0.355355	-5.8045	6.4559203899591e-9	1.00454302571951e-7	ORAI3
ENSG00000228594.3	52.2711	-2.05694	0.406135	-5.06466	4.09128438638403e-7	4.39658e-06	FNDC10
ENSG00000128487.16	1270.89	-2.05407	0.217158	-9.45888	3.11250607427489e-21	1.90981829326066e-19	SPECC1
ENSG00000182511.11	3860.92	-2.05294	0.388697	-5.28161	1.28052047043931e-7	1.52726e-06	FES
ENSG00000099875.14	6355.42	-2.05033	0.382001	-5.36734	7.99079182028295e-8	9.8879389782818e-7	MKNK2
ENSG00000163050.16	1220.17	-2.04604	0.270369	-7.56757	3.80267827299899e-14	1.24648939681594e-12	COQ8A
ENSG00000167851.13	1279.94	-2.04422	0.304201	-6.71994	1.81793699777428e-11	4.25110968188194e-10	CD300A
ENSG00000114993.16	302.221	-2.04393	0.342631	-5.96539	2.4405234754077e-9	4.16065821886669e-8	RTKN
ENSG00000182685.7	24.3765	-2.04231	0.428106	-4.77058	1.83695e-06	1.70801e-05	BRICD5
ENSG00000197859.9	40.7751	-2.03996	0.478281	-4.2652	1.99724e-05	0.000142719	ADAMTSL2
ENSG00000197245.5	26.1093	-2.03996	0.447718	-4.55636	5.20484e-06	4.33951e-05	FAM110D
ENSG00000177599.12	34.3793	-2.03883	0.385291	-5.29167	1.21202969555602e-7	1.45375e-06	ZNF491
ENSG00000164116.16	110.373	-2.03677	0.40686	-5.00608	5.55507134357544e-7	5.83361e-06	GUCY1A3
ENSG00000198246.7	839.372	-2.03648	0.32168	-6.33076	2.43963373924623e-10	4.89542181000908e-9	SLC29A3
ENSG00000253408.5	19.8887	-2.03492	0.498219	-4.08439	4.41924e-05	0.000287766	RP11-231D20.2
ENSG00000229809.8	356.069	-2.03159	0.33911	-5.99094	2.08630698333652e-9	3.59391791131832e-8	ZNF688
ENSG00000188825.13	355.029	-2.03074	0.306623	-6.62292	3.52174938920526e-11	7.88755002719591e-10	LINC00910
ENSG00000232324.1	54.5638	-2.02616	0.343532	-5.89802	3.67897447828811e-9	6.04973333644519e-8	AC008440.10
ENSG00000103199.13	419.615	-2.02527	0.391895	-5.16789	2.36756055342625e-7	2.66737e-06	ZNF500
ENSG00000133055.8	220.557	-2.02282	0.370342	-5.46202	4.70737870655729e-8	6.11547387696143e-7	MYBPH
ENSG00000178726.6	367.51	-2.02243	0.245181	-8.24873	1.60084805215001e-16	6.7531229336294e-15	THBD
ENSG00000020256.19	404.885	-2.01989	0.266314	-7.58461	3.33476060014625e-14	1.09795698783973e-12	ZFP64
ENSG00000230091.6	7.8289	-2.01698	0.662483	-3.04458	0.00233009	0.00880844	TMEM254-AS1
ENSG00000172728.15	142.562	-2.01696	0.329893	-6.11398	9.7175452032536e-10	1.77923339979177e-8	FUT10
ENSG00000243477.5	283.054	-2.01681	0.420822	-4.79254	1.64681e-06	1.54769e-05	NAT6
ENSG00000092200.12	165.698	-2.01498	0.346835	-5.80963	6.26118597992179e-9	9.78656322272196e-8	RPGRIP1
ENSG00000183208.12	74.2434	-2.01208	0.368137	-5.46558	4.61408415030624e-8	5.99952150156719e-7	GDPGP1
ENSG00000276805.2	95.945	-2.01134	0.454051	-4.42976	9.43386e-06	7.38401e-05	RP11-291L22.9
ENSG00000111801.15	712.166	-2.01027	0.221406	-9.07954	1.0903925144655e-19	6.20353963498014e-18	BTN3A3
ENSG00000146556.14	55.4757	-2.0089	0.335318	-5.99103	2.085203266763e-9	3.59391791131832e-8	WASH2P
ENSG00000261693.1	12.3666	-2.00776	0.62644	-3.20504	0.00135045	0.00558729	RP13-467H17.1
ENSG00000122986.13	1930.25	-2.00741	0.224927	-8.9247	4.46895771597789e-19	2.39565173734858e-17	HVCN1
ENSG00000106948.16	6031.6	-2.00634	0.369541	-5.42928	5.65820353484143e-8	7.22847487140408e-7	AKNA
ENSG00000228242.6	17.7655	-2.00346	0.586397	-3.41656	0.000634171	0.00294	AC093495.4
ENSG00000165171.10	13.8182	-2.00305	0.601241	-3.33152	0.000863724	0.00380464	WBSCR27
ENSG00000185340.15	792.728	-2.00277	0.408634	-4.90114	9.52813740379586e-7	9.52108e-06	GAS2L1
ENSG00000143409.15	1651.65	-2.00268	0.331761	-6.03652	1.57469715320238e-9	2.77045948197893e-8	MINDY1
ENSG00000263874.2	25.2004	-2.0006	0.47947	-4.17251	3.01257e-05	0.0002052	LINC00672
