# Supplementary material for: Streptococcus pyogenes EVs induce the alternative inflammasome via caspase-4/-5 in human monocytes
Source: EMBO Rep. 2025 Sep 8;26(19):4847–85. doi: 10.1038/s44319-025-00558-7 (PMC12508482; doi:10.1038/s44319-025-00558-7)
Supplement: Supplementary file 5 — Source data Fig. 2 [file 44319_2025_558_MOESM5_ESM.zip]

Archive with 27 entries (23 files):
- Figure_2/
- Figure_2/Figure2_ABCDFG.xlsx
- Figure_2/Figure_2E/
- Figure_2/Figure_2E/Macrophages_CASP1.tif
- Figure_2/Figure_2E/Macrophages_CASP1_ladder.Tif
- Figure_2/Figure_2E/Macrophages_CASP4_ladder.tif
- Figure_2/Figure_2E/Macrophages_CASP5_ladder.tif
- Figure_2/Figure_2E/Macrophages_HSP90.tif
- Figure_2/Figure_2E/Monocytes_CASP1_ladder.tif
- Figure_2/Figure_2E/Monocytes_CASP4.tif
- Figure_2/Figure_2E/Monocytes_CASP4_ladder.Tif
- Figure_2/Figure_2E/Monocytes_CASP5_ladder.Tif
- Figure_2/Figure_2E/Monocytes_CASP5_reprobe.tif
- Figure_2/Figure_2E/Monocytes_HSP90.tif
- Figure_2/Figure_2E/PgRuler_Plus_Prestain_Protein_Ladder.pdf
- Figure_2/Figure_2F/
- Figure_2/Figure_2F/1_HSP90_2h_ladder.tif
- Figure_2/Figure_2F/1_Pro_IL1B_2h_ladder.tif
- Figure_2/Figure_2F/2_HSP90_18h_ladder.tif
- Figure_2/Figure_2F/2_IL1B_18h_ladder.tif
- Figure_2/Figure_2F/3_CASP5_18h_ladder.tif
- Figure_2/Figure_2F/3_HSP90_18h_ladder.tif
- Figure_2/Figure_2F/PgRuler_Plus_Prestain_Protein_Ladder.pdf
- Figure_2/Figure_2G/
- Figure_2/Figure_2G/Monocytes_GAPDH_LC3_ladder.tif
- Figure_2/Figure_2G/Monocytes_GAPDH_LC3_longer_exposure.tif
- Figure_2/Figure_2G/PgRuler_Plus_Prestain_Protein_Ladder.pdf
