# Supplementary material for: Streptococcus pyogenes EVs induce the alternative inflammasome via caspase-4/-5 in human monocytes
Source: EMBO Rep. 2025 Sep 8;26(19):4847–85. doi: 10.1038/s44319-025-00558-7 (PMC12508482; doi:10.1038/s44319-025-00558-7)
Supplement: Supplementary file 5 — Source data Fig. 2 [file 44319_2025_558_MOESM5_ESM.zip › Figure_2/Figure2_ABCDFG.xlsx]

## Sheet: Fig. 2A
Fig.2A	IL-1β [ng/mL]	DMSO				Ac-LEVD-CHO
	Untreated	0	0	0	0	0	0	0	0
	EVs	4.765	2.167	7.438	10.466	0.782	0.218	0.608	0.886
	IL-6 [ng/mL]	DMSO				Ac-LEVD-CHO
	Untreated	0	0	0	0	0	0	0.003	0
	EVs	72.305	54.304	63.817	58.462	107.277	52.14	64.646	62.751
	IL-1α [ng/mL]	DMSO				Ac-LEVD-CHO
	Untreated	0.005	0	0	0	0.013	0	0	0
	EVs	1.078	0.355	0.987	1.035	0.76	0.351	0.76	0.713
	LDH [% of total]	DMSO				Ac-LEVD-CHO
	Untreated	1.66416	1.22039	1.50754	1.55975	1.35091	1.2987	1.2987	1.24649
	EVs	2.55172	1.82079	2.73445	2.29067	2.34288	1.82079	2.13405	1.95131

## Sheet: Fig. 2B
Fig.2B	IL-1β [ng/mL]	DMSO				Ac-LEVD-CHO
	Untreated	0	0	0	0.002	0	0	0	0
	Spy	19.82	30.841	17.802	27.993	7.446	19.999	10.427	13.469
	IL-6 [ng/mL]	DMSO				Ac-LEVD-CHO
	Untreated	0.003	0.081	0	0.181	0	0.067	0	0.01
	Spy	61.792	91.519	62.454	81.139	40.606	89.76	48.355	73.607
	IL-1α [ng/mL]	DMSO				Ac-LEVD-CHO
	Untreated	0	0	0	0.001	0	0.001	0	0
	Spy	0.26	1.371	0.271	0.719	0.256	1.323	0.562	0.984
	LDH [% of total]	DMSO				Ac-LEVD-CHO
	Untreated	3.72276	5.12361	9.47631	5.20977	3.35956	4.19205	7.98005	4.84094
	Spy	27.7845	38.445	39.1521	44.9055	23.9709	36.3669	41.1471	41.0788

## Sheet: Fig. 2C
Fig.2C	Ac-LEVD-AFC [normalized to untreated]	DMSO						Ac-LEVD-CHO
	Untreated	1	1	1	1	1	1	0.81	0.1	0.4	0	0.06	0.11
	EVs_7x108	0.68	0.93	0.41	0.48	1.07	1.35	0.21	0.22	0	0	0.69	0.85
	EVs_1,4x109	0.56	0.74	0.9	0.95	1.32	1.79	0.1	0	0.32	0	1	1
	EVs_3,5x109	1.41	1.1	2.17	2.27	1.77	2.3	0.37	0.18	1	0.42	1.35	1.8
	Spy MOI 5	3.29	3.61	1.64	1.83	5.29	6.92	0.96	0.47	0	0	0.42	0.38

## Sheet: Fig. 2D
Fig. 2D	IL-1β [pg/mL]	Untreated			EVs
	WT	0	0	0	280.485	279.182	216.61
	CASP4-/-	0	0	0	187.075	175.666	48.436
	CASP5-/- C1	0	0	0	10.931	1.787	7.35
	CASP5-/- C2	0.032	0.001	0	107.42	30.5	76.298
	NTC	0.001	0	0	255.818	272.692	318.493
	IL-1β [ng/mL]	Untreated			Spy
	WT	0	0	0	1.59364	1.55764	2.20783
	CASP4-/-	0	0	0	1.61916	1.24687	1.18966
	CASP5-/- C1	0	0	0	1.31042	1.01378	1.40201
	CASP5-/- C2	3.2e-05	1e-06	0	1.20614	1.04058	1.44743
	NTC	1e-06	0	0	2.04939	1.94843	1.73934

## Sheet: Fig. 2F
Fig. 2F	IL-1β [RTqPCR/ELISA]	-dCt value				IL-1β [pg/mL]
	Untreated	0.2918	0.9018	-0.1468	1.9463	0.416	0	0	0.064
	EVs	8.4923	9.1643	8.2413	8.4538	112.577	682.475	139.797	345.349
	EVs + BafA1	8.0543	9.215	7.9105	8.005	407.618	1709.22	728	1151

## Sheet: Fig. 2G
Fig. 2G	normalized LC3-II intensity*	DMSO				BafA1
	Untreated	0.045	0.099	0.096	0.028	0.271	0.153	0.465	0.105
	30' EVs	0.165	0.128	0.156	0.081	0.351	0.213	0.387	0.715
	60' EVs	0.185	0.2	0.323	0.056	0.466	0.281	0.598	0.175
	90' EVs	0.081	0.126	0.326	0.033	0.426	0.222	0.625	0.364
	120' EVs	0.189	0.219	0.609	0.064	0.36	0.121	0.809	0.204
	* normalized to loading control GAPDH
