# Supplementary material for: Streptococcus pyogenes EVs induce the alternative inflammasome via caspase-4/-5 in human monocytes
Source: EMBO Rep. 2025 Sep 8;26(19):4847–85. doi: 10.1038/s44319-025-00558-7 (PMC12508482; doi:10.1038/s44319-025-00558-7)
Supplement: Supplementary file 6 — Source data Fig. 3 [file 44319_2025_558_MOESM6_ESM.zip]

Archive with 2 entries (1 files):
- Figure_3/
- Figure_3/Figure3_ABCDEFG.xlsx
