# Supplementary material for: Streptococcus pyogenes EVs induce the alternative inflammasome via caspase-4/-5 in human monocytes
Source: EMBO Rep. 2025 Sep 8;26(19):4847–85. doi: 10.1038/s44319-025-00558-7 (PMC12508482; doi:10.1038/s44319-025-00558-7)
Supplement: Supplementary file 6 — Source data Fig. 3 [file 44319_2025_558_MOESM6_ESM.zip › Figure_3/Figure3_ABCDEFG.xlsx]

## Sheet: Fig. 3A
Fig.3A	IL-1β [pg/mL]	Untreated			EVs
	WT	0	0	0	280.485	323.419	216.61
	MYD88-/-	0	0	0.001	0	0	0.003
	TLR2-/-	0	0	0.001	59.885	38.194	1.865
	NTC	0.001	0	0	255.818	301.817	318.493
	IL-6 [ng/mL]	Untreated			EVs
	WT	3.7e-05	0.000267	0.00138	2.5041	1.64052	0.992352
	MYD88-/-	1.1e-05	0.00098	0.001858	0.000107	0.000344	0.002776
	TLR2-/-	0.000193	0.00015	0.000903	0.401414	0.598843	0.007649
	NTC	5.9e-05	0.001151	0.000255	3.06009	1.84211	1.33758
	LDH [% of total]	Untreated			EVs
	WT	10.8358	16.864	17.673	10.0168	11.8972	8.68925
	MYD88-/-	6.99286	7.83248	18.5161	10.3948	8.28005	19.9032
	TLR2-/-	15.8127	11.2467	16.4844	12.5367	7.64653	10.9896
	NTC	6.36287	13.1438	9.62963	8.06384	12.4846	6.90059

## Sheet: Fig. 3B
Fig.3B	IL-1β [pg/mL]	Untreated			Spy
	WT	0	0	0	2.20783	1.55764	1.42214
	MYD88-/-	0	0	0	0.0001	0	2e-06
	TLR2-/-	0	0	0	1.13739	1.04206	0.988826
	NTC	0	0	0	3.55361	1.94843	1.73934
	IL-6 [ng/mL]	Untreated			Spy
	WT	0.00138	0	0.000267	3.01281	3.22677	5.64084
	MYD88-/-	0.001858	0.000252	0.00098	0.004547	0.012816	0.003123
	TLR2-/-	0.000903	0	0.00015	3.7391	4.31453	5.20215
	NTC	0.000255	0.000126	0.001151	5.7173	3.21571	4.21964
	LDH [% of total]	Untreated			Spy
	WT	10.8358	16.864	17.673	15.1827	16.0266	18.5199
	MYD88-/-	6.99286	7.83248	18.5161	9.51281	9.20716	17.7419
	TLR2-/-	15.8127	11.2467	16.4844	22.1126	12.2583	20.0053
	NTC	6.36287	13.1438	9.62963	12.9777	14.0915	16.7641

## Sheet: Fig. 3C
Fig. 3C	IL-1β [ng/mL]	Untreated				EVs
	DMSO	0	0	0	0	1.07553	1.17567	1.33031	2.78648
	Ac-LEVD-CHO	0	0	0	0	0.33929	0.31481	0.55169	0.50489
	GSK3145095	0	0	0	0	0.62865	0.35822	1.2307	0.99018
	TLR2-C29	0	0	0	0	0.51397	0.34541	0.89432	0.44833
	CU-CPT22	0	0	0	0	0.81048	0.40399	0.94891	1.08549
	IL-6 [ng/mL]	Untreated				EVs
	DMSO	0.01	0.002	0.001	0.0005	23.343	15.126	18.942	15.3064
	Ac-LEVD-CHO	0.001	0	0.003	0.0001	20.081	7.776	15.333	11.0415
	GSK3145095	0.006	0.002	0.006	0.0003	18.225	7.156	15.507	11.4185
	TLR2-C29	0	0	0	0.0003	18.899	4.139	15.787	4.7562
	CU-CPT22	0.001	0.006	0.004	0.0059	35.647	6.083	22.809	14.9409
	IL-1β [ng/mL]	Untreated				Spy
	DMSO	0.001	0	0	0.024	64.745	34.954	34.804	85.454
	Ac-LEVD-CHO	0	0	0	0.062	22.617	18.345	12.727	31.344
	GSK3145095	0.03	0	0	0.057	61.955	31.257	32.409	75.266
	TLR2-C29	0	0	0	0.017	59.622	24.167	34.684	55.131
	CU-CPT22	0	0	0	0.044	54.224	28.808	26.644	72.115
	IL-6 [ng/mL]	Untreated				Spy
	DMSO	0.001	0	0.002	0	35.62	13.9	66.847	45.218
	Ac-LEVD-CHO	0	0.001	0.002	0.01	33.395	11.924	64.139	21.32
	GSK3145095	0.001	0	0.004	0.015	35.576	14.127	74.894	18.723
	TLR2-C29	0.003	0	0.003	0.003	35.26	20.396	90.801	21.194
	CU-CPT22	0	0	0.002	0.001	31.314	18.709	80.539	26.894

## Sheet: Fig. 3D
Fig. 3D	OD 620nm -BLANK [Untreated cells]
	Mock	7x108	3,5x108	7x107	3,5x107	7x106
	0.013	1.86	1.527	0.522	0.276	0.041
	0.011	1.974	1.521	0.942	0.467	0.147
	0.023	1.7	1.306	1.089	0.253	0.018
	0.034	1.805	1.592	1.131	0.412	0.157

## Sheet: Fig. 3E
Fig. 3E	IL-1β [ng/mL]	Untreated				Spy
	DMSO	0	0	0	0	33.793	34.509	41.183	34.689
	0,05 μM CLI-095	0	0	0	0	32.612	23.516	37.059	28.745
	0,5 μM CLI-095	0	0	0	0	33.297	26.703	35.7	30.391
	5 μM CLI-095	0	0	0	0	24.885	29.24	36.157	30.269
	0,1μM M5049	0	0	0	0	25.065	33.296	39.988	37.114
	1μM M5049	0	0	0	0	24.535	20.477	29.206	25.028
	TLR-9-IN	0	0	0	0	33.593	56.296	44.949	31.017
	IL-6 [ng/mL]	Untreated				Spy
	DMSO	0	0	0	0	18.867	55.881	57.903	19.98
	0,05 μM CLI-095	0	0	0	0	14.667	41.938	47.487	20.095
	0,5 μM CLI-095	0	0	0	0	19.864	52.613	46.562	21.196
	5 μM CLI-095	0	0	0	0	24.138	89.334	58.209	26.254
	0,1μM M5049	0	0	0	0	10.953	48.5	42.786	20.954
	1μM M5049	0	0	0	0	7.745	61.622	36.622	13.989
	TLR-9-IN	0	0	0	0	13.064	61.552	51.561	41.562

## Sheet: Fig. 3F
Fig. 3F	IL-1β [ng/mL]	Untreated				Spy
	Vehicle	0	0	0	0	22.368	32.565	35.756	35.048
	CU-CPT9a	0	0	0	0	8.638	15.117	9.061	11.558
	IL-6 [ng/mL]	Untreated				Spy
	Vehicle	0	0	0	0	6.906	47.591	48.678	19.228
	CU-CPT9a	0	0	0	0	1.893	32.671	18.382	8.403

## Sheet: Fig. 3G
Fig. 3G	IL-1β [pg/mL]	DMSO				Ac-IETD-CHO
	Untreated	0	0	0	0	0	0	0	0
	EVs	107.553	117.567	133.031	278.648	38.666	21.054	75.811	42.023
	IL-6 [ng/mL]	DMSO				Ac-IETD-CHO
	Untreated	0.01	0.002	0.001	0.0005	0	0	0	0.0006
	EVs	23.343	15.126	18.942	15.3064	22.038	7.202	16.232	10.8407
	IL-1β [ng/mL]	DMSO				Ac-IETD-CHO
	Untreated	0	0	0	0.002	0	0	0	0.004
	Spy	30.519	34.692	15.343	32.106	20.311	13.443	8.912	18.609
	IL-6 [ng/mL]	DMSO				Ac-IETD-CHO
	Untreated	0	0.002	0	0.001	0	0.002	0.001	0.004
	Spy	13.9	69.403	35.791	38.736	18.321	62.873	32.645	46.675
	IL-1β [ng/mL]	DMSO				Ac-IETD-CHO
	Untreated	0.000142	0	0	0	0	0	0	0
	LPS	1.54	2.049	2.986	3.712	0.59	0.796	1.785	1.061
	IL-6 [ng/mL]	DMSO				Ac-IETD-CHO
	Untreated	0.001	0	0.001	0	0.001	0	0.002	0.001
	LPS	32.162	33.964	64.198	53.628	33.115	39.712	43.661	58.397
