# Supplementary material for: Streptococcus pyogenes EVs induce the alternative inflammasome via caspase-4/-5 in human monocytes
Source: EMBO Rep. 2025 Sep 8;26(19):4847–85. doi: 10.1038/s44319-025-00558-7 (PMC12508482; doi:10.1038/s44319-025-00558-7)
Supplement: Supplementary file 7 — Source data Fig. 4 [file 44319_2025_558_MOESM7_ESM.zip › Figure_4/Figure4_ABCDEFGH.xlsx]

## Sheet: Fig. 4A
Fig. 4A	IL-1β [ng/mL]	DMSO				Ac-LEVD-CHO				MCC950				VX-765				Ac-YVAD-CMK
	Untreated	0	0	0	0.002	0	0	0	0	0	0	0	0	0	0	0	0	0	0	0	0
	Spy	19.82	30.841	17.802	27.993	7.446	19.999	10.427	13.469	2.53	18.523	4.131	10.383	0.399	1.821	0.569	0.95	6.177	8.183	1.197	8.089
	LDH [% of total]	DMSO				Ac-LEVD-CHO				MCC950				VX-765				Ac-YVAD-CMK
	Untreated	9.31129	11.3651	18.1001	13.2448	8.98072	10.528	16.8164	12.9227	8.92562	10.7212	17.116	12.4799	8.92562	10.7856	17.0732	12.037	9.36639	11.2685	17.3727	15.4589
	Spy	31.2121	41.3072	43.5601	47.9066	27.7411	39.4398	45.2717	44.5652	23.9119	28.3001	28.1558	23.7923	33.0027	40.8886	42.0625	42.7134	30.9642	44.8809	42.6615	51.3285

## Sheet: Fig. 4B
Fig. 4B	IL-1β [ng/mL]	DMSO				Ac-LEVD-CHO				MCC950				VX-765				Ac-YVAD-CMK
	Untreated	0	0	0	0.002	0	0	0	0	0	0	0	0	0	0	0	0	0	0	0	0
	EVs	4.222	26.614	3.689	14.696	0.421	9.584	1.095	1.955	0.001	0.03	0	0.005	0.004	0.293	0.001	0.055	0.216	11.133	0.208	2.062
	LDH [% of total]	DMSO				Ac-LEVD-CHO				MCC950				VX-765				Ac-YVAD-CMK
	Untreated	9.31129	11.3651	18.1001	13.2448	8.98072	10.528	16.8164	12.9227	8.92562	10.7212	17.116	12.4799	8.92562	10.7856	17.0732	12.037	9.36639	11.2685	17.3727	15.4589
	EVs	9.55923	14.0695	18.3141	16.9887	8.62259	13.8764	17.3299	14.9758	8.67769	9.8519	14.8909	12.3188	8.67769	11.0431	16.6025	12.8019	9.47658	14.9388	15.7039	16.3849

## Sheet: Fig. 4C
Fig. 4C	IL-1β [pg/mL]	Untreated			EVs
	WT	0	0	0	280.485	279.182	216.61
	ASC-/-	0	0	0.001	0	0.001	0.001
	NTC	0.001	0	0	255.818	272.692	318.493
	LDH [% of total]	Untreated			EVs
	WT	10.8358	16.864	17.673	10.0168	11.8972	8.68925
	ASC-/-	12.7257	15.3228	13.0608	4.59891	11.693	9.02575
	NTC	6.36287	13.1438	9.62963	8.06384	12.4846	6.90059

## Sheet: Fig. 4D
Fig. 4D	IL-1β [pg/mL]	Untreated			EVs
	WT	0	0	0	926.914	751.669	1054.29
	CASP1-/- C1	0.142	0.07	4.977	1.026	0.205	0.716
	CASP1-/- C2	0.621	0.017	0.037	1.026	0.053	0.073
	NLRP3-/- C1	0	0.017	0.021	3.241	0.339	0.582
	NLRP3-/- C2	0	0	0.021	0.072	0.253	0.328
	LDH [% of total]	Untreated			EVs
	WT	10.6326	4.69857	6.90966	21.7092	8.34341	7.0824
	CASP1-/- C1	3.19645	0.535498	1.90016	2.66371	1.12282	1.19192
	CASP1-/- C2	10.3441	3.16117	3.36846	4.77248	2.29746	1.48558
	NLRP3-/- C1	3.35183	1.27829	0.742788	2.04217	0.932804	0.190016
	NLRP3-/- C2	9.14539	4.59492	3.21299	5.59378	1.071	1.58922

## Sheet: Fig. 4E
Fig. 4E	IL-1β [ng/mL]	Untreated			Spy
	WT	0	0	0	1.59364	1.55764	2.20783
	ASC-/-	0	0	1e-06	0	0	6e-06
	NTC	1e-06	0	0	2.04939	1.94843	1.73934
	LDH [% of total]	Untreated			Spy
	WT	10.8358	16.864	17.673	15.1827	16.0266	18.5199
	ASC-/-	12.7257	15.3228	13.0608	8.37883	10.3448	10.7513
	NTC	6.36287	13.1438	9.62963	12.9777	14.0915	16.7641

## Sheet: Fig. 4F
Fig. 4F	IL-1β [ng/mL]	Untreated			Spy
	WT	0	0	0	1.14251	2.01928	0.729189
	CASP1-/- C1	0.000371	0.012311	0.004977	0.002208	0.000458	0
	CASP1-/- C2	0.001018	0.000458	3.7e-05	0	0.000612	0.007605
	NLRP3-/- C1	0	0	2.1e-05	0	0.001736	0.00013
	NLRP3-/- C2	0	0	2.1e-05	0.002208	0.001022	0
	LDH [% of total]	Untreated			Spy
	WT	10.6326	4.69857	6.90966	8.1465	8.75799	13.3184
	CASP1-/- C1	3.19645	0.535498	1.90016	1.02109	1.98653	2.02107
	CASP1-/- C2	10.3441	3.16117	3.36846	3.57381	3.76576	2.90206
	NLRP3-/- C1	3.35183	1.27829	0.742788	1.46504	1.01917	0.414579
	NLRP3-/- C2	9.14539	4.59492	3.21299	4.17314	4.31853	1.72741

## Sheet: Fig. 4G
Fig. 4G	IL-1β [ng/mL]	0 mM KCl			5 mM KCl			20 mM KCl			50 mM KCl
	Untreated	0	3.856	6.37	0	4.1735	6.78	0	4.6255	6.69	0	4.9075	6.42
	EVs	169.344	140.621	258.837	209.839	173.429	252.227	266.337	145.253	261.616	125.74	110.087	162.502
	Spy	524.16	1262.91	1572.12	597.46	1334.12	1462.72	528.62	1040.12	1444.46	34.46	213.3	310.66
	LPS	2427.17	2636.16	3832.87	2981.24	2502.36	3538.5	768.099	2865.68	1719.91	329.326	1565.74	485.745
	LDH [% of total]	0 mM KCl			5 mM KCl			20 mM KCl			50 mM KCl
	Untreated	16.2	10.1	13.3	16.2	8.29	12.4	17.5	9.14	13.4	24.2	15.29	19
	EVs	9.2	5.16	8.7	6.7	4.91	8.1	10.5	5.44	8.3	19.5	12.48	16.3
	Spy	17.6	17.92	27	15	17.82	25	18.3	16.11	24.2	23.2	14.86	21.7
	LPS	69.2	67.18	84.2	47	56.51	59.6	23.3	24.36	34.9	23.5	22.4	33

## Sheet: Fig. 4H
Fig. 4H	Percentage of cells with ASC specks
	Untreated	EVs	Spy
	2.01	2.48	5.49
	3.38	3.18	10.91
	0.43	1.66	10.9
