# Supplementary material for: Streptococcus pyogenes EVs induce the alternative inflammasome via caspase-4/-5 in human monocytes
Source: EMBO Rep. 2025 Sep 8;26(19):4847–85. doi: 10.1038/s44319-025-00558-7 (PMC12508482; doi:10.1038/s44319-025-00558-7)
Supplement: Supplementary file 8 — Source data Fig. 5 [file 44319_2025_558_MOESM8_ESM.zip]

Archive with 25 entries (19 files):
- Figure_5/
- Figure_5/Figure5_DEFGHIJK.xlsx
- Figure_5/Figure_5A/
- Figure_5/Figure_5A/R415.1_S.p._ms_a_LTA_03.tif
- Figure_5/Figure_5A/R415.1_S.p._ms_a_LTA_05 klein.tif
- Figure_5/Figure_5B/
- Figure_5/Figure_5B/R415.3_S.p.ves._aLTAau18_11.tif
- Figure_5/Figure_5B/R415.3_S.p.ves._aLTAau18_14.tif
- Figure_5/Figure_5C/
- Figure_5/Figure_5C/EV_batches_no_stain.tif
- Figure_5/Figure_5C/LTA_EV_batches_ladder.Tif
- Figure_5/Figure_5C/PgRuler_Plus_Prestain_Protein_Ladder.pdf
- Figure_5/Figure_5H/
- Figure_5/Figure_5H/1_HSP90_2h_ladder.tif
- Figure_5/Figure_5H/1_IL1B_2h_ladder.tif
- Figure_5/Figure_5H/2_HSP90_18h_ladder.tif
- Figure_5/Figure_5H/2_IL1B_18h_ladder.tif
- Figure_5/Figure_5H/3_CASP5_18h_ladder.Tif
- Figure_5/Figure_5H/3_CASP5_18h_longer_exposure.tif
- Figure_5/Figure_5H/3_HSP90_18h_ladder.tif
- Figure_5/Figure_5H/PgRuler_Plus_Prestain_Protein_Ladder.pdf
- Figure_5/Figure_5I/
- Figure_5/Figure_5I/GAPDH_LC3_ladder.tif
- Figure_5/Figure_5I/GAPDH_LC3_longer_exposure.tif
- Figure_5/Figure_5I/PgRuler_Plus_Prestain_Protein_Ladder.pdf
