# Supplementary material for: Streptococcus pyogenes EVs induce the alternative inflammasome via caspase-4/-5 in human monocytes
Source: EMBO Rep. 2025 Sep 8;26(19):4847–85. doi: 10.1038/s44319-025-00558-7 (PMC12508482; doi:10.1038/s44319-025-00558-7)
Supplement: Supplementary file 8 — Source data Fig. 5 [file 44319_2025_558_MOESM8_ESM.zip › Figure_5/Figure5_DEFGHIJK.xlsx]

## Sheet: Fig. 5D
Fig. 5D	IL-1β [ng/mL]	DMSO				Ac-LEVD-CHO
	Untreated	0	0	0	0	0	0	0	0
	LTA S. pyogenes	3.398	1.392	6.125	1.28	0.185	0.132	0.599	0.18

## Sheet: Fig. 5E
Fig. 5E	IL-1β [ng/mL]	DMSO			Ac-LEVD-CHO
	Untreated	0	0	0	0	4.4235e-05	0
	LTA S. pyogenes	0.707631	0.757236	0.808922	0.284755	0.454275	0.440778

## Sheet: Fig. 5F
Fig. 5F	IL-1β [ng/mL]
	Untreated	LTx	LTA	LTx:LTA
	0.00069	0.0076	5.66886	4.03675
	0.01413	0.00908	9.45027	7.26497
	0.00449	0.0076	5.37403	4.3292
	0.01482	0	9.51687	9.61763

## Sheet: Fig. 5G
Fig. 5G	OD 620nm -BLANK [Untreated cells]
	LTA [μg/mL]	100	10	1
		1.914	0.773	0.063
		1.598	0.969	0.179
		1.415	1.1	0.173
		1.74	0.444	0.001

## Sheet: Fig. 5H
Fig. 5H	IL-1β [RTqPCR/ELISA]	-dCt value				IL-1β [ng/mL]
	Untreated	2.7445	1.3248	3.555	2.02	0	0	0	0
	LTA	8.881	9.6515	8.73	9.4443	1.03368	0.818835	0.0437	0.478
	LTA + BafA1	8.4085	9.112	8.942	8.7983	3.20562	8.10191	2.6995	10.7112

## Sheet: Fig. 5I
Fig. 5I	normalized LC3-II intensity*	DMSO				BafA1
	Untreated	0.011	0.037	0.135	0.047	0.024	0.203	0.148	0.088
	30'	0.017	0.051	0.058	0.041	0.066	0.204	0.187	0.146
	60'	0.026	0.069	0.058	0.049	0.235	0.154	0.241	0.112
	90'	0.039	0.04	0.09	0.035	0.403	0.262	0.133	0.293
	120'	0.031	0.068	0.046	0.046	0.146	0.143	0.126	0.122
	* normalized to loading control GAPDH

## Sheet: Fig. 5J
Fig. 5J	IL-1β [ng/mL]
	S. aureus		S. agalactiae		B. subtilis
	DMSO	Ac-LEVD-CHO	DMSO	Ac-LEVD-CHO	DMSO	Ac-LEVD-CHO
	1.603	0.265	0.763	0.052	4.48	0.9
	13.507	6.92928	0.961	0.278	11.538	8.597
	2.576	0.938	0.225	0.049	2.555	1.359
	10.856	3.435	2.661	0.304	13.509	4.558

## Sheet: Fig. 5K
Fig. 5K	IL-1β [pg/mL] Primary Monocytes				IL-6 [ng/mL] Primary Monocytes
	Untreated	EVs	EVs + LtaS-IN-1771		Untreated	EVs	EVs + LtaS-IN-1771
	0	268.042	2.243		0.00110885	10.2203	0.288446
	0.924	176.92	5.535		0.00489	10.207	0.2273
	0.51	273.15	0.3		0.00536	12.095	0.235
	IL-1β [ng/mL] BLaER1 cells				IL-6 [ng/mL] BLaER1 cells
	Untreated	EVs	EVs + LtaS-IN-1771		Untreated	EVs	EVs + LtaS-IN-1771
	3.7e-05	0.580058	0.247674		0.004	13.582	10.266
	0	0.509758	0.184538		0.001	11.266	6.62
	0	0.788619	0.307888		0.002	17.444	8.469
