# Supplementary material for: Streptococcus pyogenes EVs induce the alternative inflammasome via caspase-4/-5 in human monocytes
Source: EMBO Rep. 2025 Sep 8;26(19):4847–85. doi: 10.1038/s44319-025-00558-7 (PMC12508482; doi:10.1038/s44319-025-00558-7)
Supplement: Supplementary file 9 — Source data Fig. 6 [file 44319_2025_558_MOESM9_ESM.zip]

Archive with 19 entries (15 files):
- Figure_6/
- Figure_6/Figure6_ABEGHI.xlsx
- Figure_6/Figure_6C/
- Figure_6/Figure_6C/LTA_ladder.tif
- Figure_6/Figure_6C/PgRuler_Plus_Prestain_Protein_Ladder.pdf
- Figure_6/Figure_6C/Slo_ladder.tif
- Figure_6/Figure_6D/
- Figure_6/Figure_6D/1_CASP3_ladder.tif
- Figure_6/Figure_6D/1_HSP90_ladder.tif
- Figure_6/Figure_6D/2_HSP90_ladder.tif
- Figure_6/Figure_6D/2_P_p44_42_ladder.tif
- Figure_6/Figure_6D/PgRuler_Plus_Prestain_Protein_Ladder.pdf
- Figure_6/Figure_6J/
- Figure_6/Figure_6J/1_CASP3_ladder.tif
- Figure_6/Figure_6J/1_HSP90_ladder.tif
- Figure_6/Figure_6J/2_CASP5_longer_exposure.tif
- Figure_6/Figure_6J/2_HSP90_CASP5_ladder.tif
- Figure_6/Figure_6J/2_P-p44_42_ladder.tif
- Figure_6/Figure_6J/PgRuler_Plus_Prestain_Protein_Ladder.pdf
