# Supplementary material for: Streptococcus pyogenes EVs induce the alternative inflammasome via caspase-4/-5 in human monocytes
Source: EMBO Rep. 2025 Sep 8;26(19):4847–85. doi: 10.1038/s44319-025-00558-7 (PMC12508482; doi:10.1038/s44319-025-00558-7)
Supplement: Supplementary file 9 — Source data Fig. 6 [file 44319_2025_558_MOESM9_ESM.zip › Figure_6/Figure6_ABEGHI.xlsx]

## Sheet: Fig. 6A
Fig. 6A	LTA [μg/mL]
	SUP	EV-depleted SUP
	22.205	10.265
	24.31	12.384
	32.53	17.847
	22.288	14.958

## Sheet: Fig. 6B
Fig. 6B		IL-1β [pg/mL]
		THB			EV-depleted SUP WT			EV-depleted SUP Δslo
	Untreated	8 μL	16 μL	32 μL	8 μL	16 μL	32 μL	8 μL	16 μL	32 μL
	0	376.055	351.884	315.492	154.6	164.277	259.446	235.378	311.172	2336.39
	0	65.1305	108.566	124.716	21.86	26.015	26.648	556.953	1589.82	2535.06
	0	50.702	65.125	356.906	5.5195	4.569	6.836	95.7355	245.162	6607.94
	0.397	100.096	124.641	260.184	14.801	13.925	28.216	100.413	190.018	2120.35
		IL-6 [ng/mL]
		THB			EV-depleted SUP WT			EV-depleted SUP Δslo
	Untreated	8 μL	16 μL	32 μL	8 μL	16 μL	32 μL	8 μL	16 μL	32 μL
	0	6.552	13.181	13.648	0.012	0.011	0.052	3.799	4.5	8.15
	0	9.051	16.859	19.876	0	0	0	6.041	8.436	10.396
	0	5.11	12.389	14.777	0.018	0	0	4.277	4.556	12.143
	0	6.717	13.006	14.014	0.072	0.027	0.035	3.088	3.47	10.448
		LDH [% of total]
		THB			EV-depleted SUP WT			EV-depleted SUP Δslo
	Untreated	8 μL	16 μL	32 μL	8 μL	16 μL	32 μL	8 μL	16 μL	32 μL
	6.67	4.79	3.83	3.32	66	59.85	37.21	2.32	0.59	0
	6.4	4.81	4.08	3.63	71.25	62.8	37.65	4.12	1.45	0.17
	10.16	9.7	9.06	7.75	87.51	72.33	40.27	5.34	2.02	2.8
	10.75	9.39	8.72	7.29	80.98	66.52	34.72	4.55	1.43	0

## Sheet: Fig. 6C
Fig. 6E		LTA [μg/mL]			Protein [μg/mL]
	Fractions	SEC1	SEC2	SEC3	SEC1	SEC2	SEC3
	1	0	0	0	0	0	0
	2	0	0	0	0	0	0
	3	0	0	0	0	0	0
	4	0	0	0	0	0	0
	5	0	0	0	0	0	0
	6	0	0	0	0	0	0
	7	0	0	0	0	0	0
	8	2.587	1.408	0.098	3.812	0	0
	9	4.625	3.377	0.937	9.768	0	0
	10	6.474	6.504	1.818	9.356	0	0
	11	6.42	6.205	2.908	8.048	0	0
	12	5.526	6.115	5.303	11.568	0	0
	13	11.609	6.041	8.098	9.904	0	9.272
	14	3.749	8.965	11.683	10.692	0	32.896
	15	5.951	10.053	13.061	17.104	0	62.904
	16	4.849	5.137	21.249	17.2	0	168.34
	17	24.874	24.43	28.845	24.332	31.275	301.38
	18	30.947	24.415	28.982	43.952	72.085	463.94
	19	32.669	33.144	29.32	86.652	133.93	642.99
	20	37.456	38.851	45.845	238.836	430.38	751.05
	21	58.264	44.503	42.263	547.915	992.2	840.08
	22	64.236	48.665	44.744	1157.64	1029.19	865.75
	23	42.445	41.193	39.818	1659.85	1404.65	934.1
	24	60.063	33.836	55.21	2086.68	1853.19	1044.23
	25	53.625	46.902	65.304	2281.83	1980.22	1149.91
	26	84.15	43.017	63.714	2502.92	2274.24	1285.57
	27	63.032	59.838	60.665	2605.83	2328.85	1390.72
	28	73.813	84.965	82.402	2914.99	2535.81	1538.44

## Sheet: Fig. 6G
Fig. 6G	Particles/mL		Mean Diameter [nm]		Zeta potential [mV]
	EVs UZ	EVs SEC	EVs UZ	EVs SEC	EVs UZ	EVs SEC
	153000000000	22000000000	107.67	100.2	-22.083	-24.5164
	293000000000	5760000000	109.67	79.9	-19.0852	-21.9224
	828000000000	189000000	110.67	96.9	-15.2107	-16.4645

## Sheet: Fig. 6H
Fig. 6H	LTA [μg/mL]			LDH [% of total]						IL-6 [pg/mL]
	EVs UC	EVs SEC		Untreated	9,8x106	9,8x107	1,9x108	PBS		Untreated	9,8x106	9,8x107	1,9x108	PBS
	560.488	8.57		13.85	12.07	5.64	4.26	10.98		1.307	3.161	74.08	212.32	1.054
	675.823	20.66		7.9	7.09	9.06	6.01	6.91		0	0	6.671	22.584	0
	619.719			15.93	16.3	8.24	7.41	14.45		1.293	0	256.75	1443.28	0
	598.547			13.61	14.1	10.21	8.8	11.57		0	0	59.821	70.403	0
				16.78	18.24	11.29	10.52	15.11		2.2	1.023	557.382	1149.52	0
				8.02	6.92	5.65	5.77	7.27		0.423	2.842	316.317	686.445	0.181
				9.45	10.71	8.46	8.1	8.84		0.504	2.015	363.821	970.943	4.138

## Sheet: Fig. 6I
Fig. 6I	OD 620nm -BLANK [Untreated cells]
	9,8x106	4,9x106	9,8x105	PBS
	0.121	0.045	0.008	0.006
	0.586	0.251	0.052	0
	0.467	0.278	0.048	0.002
	0.264	0.12	0.016	0.002
	1.327	1.066	0.307	0.002
	1.42	1.154	0.511	0.001
	1.189	1.022	0.522	0
	1.593	1.352	0.636	0.005
